# Supplementary material for: Collision of herbal medicine and nanotechnology: a bibliometric analysis of herbal nanoparticles from 2004 to 2023
Source: J Nanobiotechnology. 2024 Apr 1;22:140. doi: 10.1186/s12951-024-02426-3 (PMC10983666; doi:10.1186/s12951-024-02426-3)
Supplement: Supplementary file 1 — Additional file 1: DAT. Data extracted from Web of Science. [file 12951_2024_2426_MOESM1_ESM.zip › Supplementary files/savedrecs-filtered.txt]

FN Clarivate Analytics Web of Science
VR 1.0
PT J
AU Meena, R
   Singh, R
   Marappan, G
   Kushwaha, G
   Gupta, N
   Meena, R
   Gupta, JP
   Agarwal, RR
   Fahmi, N
   Kushwaha, OS
AF Meena, Ramhari
   Singh, Ranvir
   Marappan, Gobinath
   Kushwaha, Garima
   Gupta, Narendra
   Meena, Rekhraj
   Gupta, Jay Prakash
   Agarwal, Raja Ram
   Fahmi, Nighat
   Kushwaha, Omkar Singh
TI Fluorescent carbon dots driven from ayurvedic medicinal plants for
   cancer cell imaging and phototherapy
SO HELIYON
LA English
DT Article
DE Biomedical engineering; Cancer research; Chemical engineering; Materials
   chemistry; Materials science; Medical imaging; Nanotechnology; Plant
   biology; Nanomaterials; Materials application; Materials
   characterization; Materials processing; Materials synthesis; Surface
   chemistry; Ayurveda; Cancer; Medicinal plants; Imaging; Therapy;
   Nano-dots
ID GRAPHENE QUANTUM DOTS; LARGE-SCALE SYNTHESIS; GREEN SYNTHESIS; IN-VITRO;
   PERFORMANCE; NANODOTS; FACILE; NANOPARTICLES; FABRICATION; CATALYSIS
AB Ayurveda based nanomaterials are recently conceptualized phenomena for biomedical applications especially for imaging and treatment of in vitro cancer cell. Wide range florescent (blue to red emission) quantum dots are versatile materials for imaging and sensing applications. Various procedures and precursors of fluorescent carbon quantum dots (CQDs) are well established and documented in the literature. However, expensive precursors and production, and time consuming process limit their economical design that need to be addressed. Herein, we report a cost effective simple route for fluorescent CQDs by using affordable ayurvedic plant's precursors such as Azadirachta Indica, OcimumTenuiflorum and Tridax Procumbens. Obtained quantum dots from ayurvedic plant leaves namely CQDs-1 (AzadirachtaIndica), CQDs-2 (OcimumTenuiflorum) and CQDs-3 (TridaxProcumbens) showed homogeneous size distribution (similar to 6-12 nm) and green fluorescent nature, average photo-stability, biocompatibility (more than 85 %), cancer cell imaging and promising phototherapy for cancer and bacterial cell lines.
C1 [Meena, Ramhari; Singh, Ranvir; Fahmi, Nighat] Univ Rajasthan, Dept Chem, Jaipur 302004, Rajasthan, India.
   [Marappan, Gobinath] Bharathiar Univ, Nanosci & Technol, Coimbatore 641046, Tamil Nadu, India.
   [Kushwaha, Garima] Indian Inst Technol, Dept Biotechnol, Roorkee 247667, Uttar Pradesh, India.
   [Gupta, Narendra] Trident Diagnost Ctr, Jaipur 302015, Rajasthan, India.
   [Gupta, Narendra] Fortis Escorts Hosp, Dept Radiol, Jaipur 302017, Rajasthan, India.
   [Meena, Rekhraj] Madan Mohan Malviya Govt Ayurved Coll & Hosp, Udaipur 313001, Rajasthan, India.
   [Gupta, Jay Prakash; Agarwal, Raja Ram] Dr Sarvepalli Radhakrishnan Rajasthan Ayurved Uni, Jodhpur 342037, Rajasthan, India.
   [Kushwaha, Omkar Singh] Indian Inst Technol Madras, Dept Chem Engn, Chennai 600036, Tamil Nadu, India.
C3 University of Rajasthan; Bharathiar University; Indian Institute of
   Technology System (IIT System); Indian Institute of Technology (IIT) -
   Roorkee; Fortis Escorts Hospital; Indian Institute of Technology System
   (IIT System); Indian Institute of Technology (IIT) - Madras
RP Kushwaha, OS (通讯作者)，Indian Inst Technol Madras, Dept Chem Engn, Chennai 600036, Tamil Nadu, India.
EM kushwaha.iitmadras@gmail.com
RI kushwaha, omkar/ABB-6152-2020; Kushwaha, Garima/GQO-8283-2022; Marappan,
   Gobinath/JKJ-5434-2023
OI Kushwaha, Garima/0000-0003-0744-0423; Meena, Rekhraj/0000-0003-1160-3483
FU CSIR [31/11(954)/2017-EMRI]
FX Omkar Singh Kushwaha was supported by CSIR for research Grant
   31/11(954)/2017-EMRI.
CR Aiyer S, 2016, APPL MATER TODAY, V4, P71, DOI 10.1016/j.apmt.2016.07.001
   Bao L, 2015, ADV MATER, V27, P1663, DOI 10.1002/adma.201405070
   Cao L, 2012, THERANOSTICS, V2, P295, DOI 10.7150/thno.3912
   Feng T, 2016, ACS NANO, V10, P4410, DOI 10.1021/acsnano.6b00043
   Hathout RM, 2018, J DRUG DELIV SCI TEC, V47, P176, DOI 10.1016/j.jddst.2018.07.002
   Kim H, 2012, FOOD CHEM, V133, P416, DOI 10.1016/j.foodchem.2012.01.053
   Kumar A, 2017, SENSOR ACTUAT B-CHEM, V242, P679, DOI 10.1016/j.snb.2016.11.109
   Kumar JP, 2018, ACS SUSTAIN CHEM ENG, V6, P1235, DOI 10.1021/acssuschemeng.7b03557
   Kumawat MK, 2017, ACS SUSTAIN CHEM ENG, V5, P1382, DOI 10.1021/acssuschemeng.6b01893
   Kushwaha OS, 2015, CARBOHYD POLYM, V123, P164, DOI 10.1016/j.carbpol.2014.12.062
   Li CX, 2013, J MATER SCI, V48, P6307, DOI 10.1007/s10853-013-7430-6
   Liu JH, 2015, ACS APPL MATER INTER, V7, P19439, DOI 10.1021/acsami.5b05665
   Liu Q, 2014, POLYM CHEM-UK, V5, P2076, DOI 10.1039/c3py01529g
   Mehta VN, 2015, SENSOR ACTUAT B-CHEM, V213, P434, DOI 10.1016/j.snb.2015.02.104
   Mehta VN, 2014, MAT SCI ENG C-MATER, V38, P20, DOI 10.1016/j.msec.2014.01.038
   Pal T, 2018, ACS OMEGA, V3, P831, DOI 10.1021/acsomega.7b01323
   Park SY, 2014, ACS APPL MATER INTER, V6, P3365, DOI 10.1021/am500159p
   Prasad R, 2016, NANOSCALE, V8, P4537, DOI 10.1039/c5nr06756a
   Prasannan A, 2013, IND ENG CHEM RES, V52, P15673, DOI 10.1021/ie402421s
   Roy P, 2014, NEW J CHEM, V38, P4946, DOI 10.1039/c4nj01185f
   Sharma V, 2018, J PHOTOCH PHOTOBIO B, V182, P137, DOI 10.1016/j.jphotobiol.2018.04.006
   Shen JH, 2012, CHEM COMMUN, V48, P3686, DOI 10.1039/c2cc00110a
   Shen PF, 2014, ANAL CHEM, V86, P5323, DOI 10.1021/ac5001338
   Song Y, 2017, ACS APPL MATER INTER, V9, P7399, DOI 10.1021/acsami.6b13954
   Sun XH, 2017, J PHOTOCH PHOTOBIO B, V175, P219, DOI 10.1016/j.jphotobiol.2017.08.035
   Thambiraj S, 2016, APPL SURF SCI, V390, P435, DOI 10.1016/j.apsusc.2016.08.106
   Tiwari JN, 2016, ACS NANO, V10, P46, DOI 10.1021/acsnano.5b05690
   Vandarkuzhali SAA, 2017, SENSOR ACTUAT B-CHEM, V252, P894, DOI 10.1016/j.snb.2017.06.088
   Wang L, 2016, APPL MATER TODAY, V5, P134, DOI 10.1016/j.apmt.2016.09.011
   Wang QL, 2013, CARBON, V59, P192, DOI 10.1016/j.carbon.2013.03.009
   Wang YJ, 2016, J AGR FOOD CHEM, V64, P2809, DOI 10.1021/acs.jafc.6b00719
   Xi JB, 2016, ACS APPL MATER INTER, V8, P22563, DOI 10.1021/acsami.6b05561
   Xu JJ, 2010, ACS NANO, V4, P5019, DOI 10.1021/nn1006539
   Yang ST, 2009, J PHYS CHEM C, V113, P18110, DOI 10.1021/jp9085969
   Yang ST, 2009, J AM CHEM SOC, V131, P11308, DOI 10.1021/ja904843x
   Yew YT, 2017, APPL MATER TODAY, V7, P138, DOI 10.1016/j.apmt.2017.01.002
   Yu CM, 2013, CHEM COMMUN, V49, P403, DOI 10.1039/c2cc37329g
   Yuan M, 2015, APPL SURF SCI, V355, P1136, DOI 10.1016/j.apsusc.2015.07.095
   Zhang J, 2016, MATER TODAY, V19, P382, DOI 10.1016/j.mattod.2015.11.008
   Zhang M, 2017, CARBON, V118, P752, DOI 10.1016/j.carbon.2017.03.085
   Zhang RZ, 2014, BIOSENS BIOELECTRON, V55, P83, DOI 10.1016/j.bios.2013.11.074
   Zheng M, 2015, ACS NANO, V9, P11455, DOI 10.1021/acsnano.5b05575
   Zhu SJ, 2013, ANGEW CHEM INT EDIT, V52, P3953, DOI 10.1002/anie.201300519
   Zhu SJ, 2011, CHEM COMMUN, V47, P6858, DOI 10.1039/c1cc11122a
NR 44
TC 23
Z9 24
U1 2
U2 19
PU ELSEVIER SCI LTD
PI OXFORD
PA THE BOULEVARD, LANGFORD LANE, KIDLINGTON, OXFORD OX5 1GB, OXON, ENGLAND
EI 2405-8440
J9 HELIYON
JI Heliyon
PD SEP
PY 2019
VL 5
IS 9
AR e02483
DI 10.1016/j.heliyon.2019.e02483
PG 6
WC Multidisciplinary Sciences
WE Science Citation Index Expanded (SCI-EXPANDED)
SC Science & Technology - Other Topics
GA JB9CO
UT WOS:000488879100060
PM 31687577
OA gold, Green Published
DA 2023-11-06
ER

PT J
AU Luo, WK
   Zhang, LL
   Yang, ZY
   Guo, XH
   Wu, Y
   Zhang, W
   Luo, JK
   Tang, T
   Wang, Y
AF Luo, Wei-Kang
   Zhang, Liang-Lin
   Yang, Zhao-Yu
   Guo, Xiao-Hang
   Wu, Yao
   Zhang, Wei
   Luo, Jie-Kun
   Tang, Tao
   Wang, Yang
TI Herbal medicine derived carbon dots: synthesis and applications in
   therapeutics, bioimaging and sensing
SO JOURNAL OF NANOBIOTECHNOLOGY
LA English
DT Review
DE Herbal medicine; Carbon dots; Synthesis; Theranostics; Medical
   applications; Nanomedicine
ID TRADITIONAL CHINESE MEDICINE; MICROWAVE-ASSISTED SYNTHESIS; QUANTUM
   DOTS; GREEN SYNTHESIS; SELECTIVE DETECTION; NANODOTS; DISEASES; FUTURE;
   PROBE; INFLAMMATION
AB Since the number of raw material selections for the synthesis of carbon dots (CDs) has grown extensively, herbal medicine as a precursor receives an increasing amount of attention. Compared with other biomass precursors, CDs derived from herbal medicine (HM-CDs) have become the most recent incomer in the family of CDs. In recent ten years, a great many studies have revealed that HM-CDs tend to be good at theranostics without drug loading. However, the relevant development and research results are not systematically reviewed. Herein, the origin and history of HM-CDs are outlined, especially their functional performances in medical diagnosis and treatment. Besides, we sort out the herbal medicine precursors, and analyze the primary synthetic methods and the key characteristics. In terms of the applications of HM-CDs, medical therapeutics, ion and molecular detection, bioimaging, as well as pH sensing are summarized. Finally, we discuss the crucial challenges and future prospects.
C1 [Luo, Wei-Kang; Zhang, Liang-Lin; Yang, Zhao-Yu; Wu, Yao; Luo, Jie-Kun; Tang, Tao; Wang, Yang] Xiangya Hosp Cent South Univ, Dept Integrated Chinese & Western Med, Inst Integrat Med, Changsha, Hunan, Peoples R China.
   [Guo, Xiao-Hang] Hunan Univ Chinese Med, Changsha, Hunan, Peoples R China.
   [Zhang, Wei] Hunan Univ Chinese Med, Coll Integrated Tradit Chinese & Western Med, Changsha, Hunan, Peoples R China.
C3 Central South University; Hunan University of Chinese Medicine; Hunan
   University of Chinese Medicine
RP Wang, Y (通讯作者)，Xiangya Hosp Cent South Univ, Dept Integrated Chinese & Western Med, Inst Integrat Med, Changsha, Hunan, Peoples R China.
EM wangyang_xy87@csu.edu.cn
RI Wang, Yang/HHZ-4240-2022
OI Wang, Yang/0000-0003-0447-3107
FU Project of Inheritance Studio for National Famous Experts of Traditional
   Chinese Medicine [[2018]134]; Fundamental Research Funds for the Central
   Universities of Central South University [2021zzts1028];
   Innovation-Driven Project of Central South University [2020CX047]
FX This work was supported by the Project of Inheritance Studio for
   National Famous Experts of Traditional Chinese Medicine (No. [2018]134),
   the Fundamental Research Funds for the Central Universities of Central
   South University (No. 2021zzts1028), and the Innovation-Driven Project
   of Central South University (No. 2020CX047).
CR Agrawal A, 2018, CHEM REV, V118, P3121, DOI 10.1021/acs.chemrev.7b00613
   Anand A, 2019, NANOSCALE HORIZ, V4, P117, DOI 10.1039/c8nh00174j
   Ansari L, 2021, COLLOID SURFACE B, V203, DOI 10.1016/j.colsurfb.2021.111743
   Ariya PA, 2015, CHEM REV, V115, P3760, DOI 10.1021/cr500667e
   Ashrafizadeh M, 2020, ADV COLLOID INTERFAC, V278, DOI 10.1016/j.cis.2020.102123
   Atabaev TS, 2018, NANOMATERIALS-BASEL, V8, DOI 10.3390/nano8050342
   Barati A, 2015, BIOSENS BIOELECTRON, V71, P470, DOI 10.1016/j.bios.2015.04.073
   Bawarski WE, 2008, NANOMED-NANOTECHNOL, V4, P273, DOI 10.1016/j.nano.2008.06.002
   Becraft AR, 2020, J NUTR, V150, P434, DOI 10.1093/jn/nxz267
   Bhaskar S, 2010, PART FIBRE TOXICOL, V7, DOI 10.1186/1743-8977-7-3
   Brucker D, 2019, ANAL BIOANAL CHEM, V411, P4551, DOI 10.1007/s00216-019-01606-7
   Bulska E, 2016, PHILOS T R SOC A, V374, DOI 10.1098/rsta.2015.0369
   Caglayan MO, 2022, CRIT REV ANAL CHEM, V52, P814, DOI 10.1080/10408347.2020.1828029
   Chandra S, 2019, ANAL CHIM ACTA, V1054, P145, DOI 10.1016/j.aca.2018.12.024
   Chang D, 2020, ANALYST, V145, P2176, DOI 10.1039/d0an00102c
   Chen WL, 2021, J CONTROL RELEASE, V333, P129, DOI 10.1016/j.jconrel.2021.03.029
   Chen Z, 2019, PHARM BIOL, V57, P498, DOI 10.1080/13880209.2019.1645700
   Cheng JJ, 2019, NANOMEDICINE-UK, V14, P431, DOI 10.2217/nnm-2018-0285
   Choi Y, 2017, ACS APPL MATER INTER, V9, P27883, DOI 10.1021/acsami.7b06066
   Chung S, 2021, ADV MATER, V33, DOI 10.1002/adma.201904362
   Csermely P, 2005, TRENDS PHARMACOL SCI, V26, P178, DOI 10.1016/j.tips.2005.02.007
   Cui FC, 2020, BIOSENS BIOELECTRON, V156, DOI 10.1016/j.bios.2020.112085
   Dager A, 2019, SCI REP-UK, V9, DOI 10.1038/s41598-019-50397-5
   Dai J, 2019, APPL ECOL ENV RES, V17, P12139, DOI 10.15666/aeer/1705_1213912153
   Dalbeth N, 2016, LANCET, V388, P2039, DOI 10.1016/S0140-6736(16)00346-9
   Devi P, 2019, BIOSENS BIOELECTRON, V141, DOI 10.1016/j.bios.2019.02.059
   Dhenadhayalan N, 2020, SMALL, V16, DOI 10.1002/smll.201905767
   Dong XL, 2020, THERANOSTICS, V10, P671, DOI 10.7150/thno.39863
   Drayton DL, 2006, NAT IMMUNOL, V7, P344, DOI 10.1038/ni1330
   Du JJ, 2019, SMALL, V15, DOI 10.1002/smll.201805087
   Feng YJ, 2015, TALANTA, V140, P128, DOI 10.1016/j.talanta.2015.03.038
   Ghosal K, 2019, MAT SCI ENG C-MATER, V96, P887, DOI 10.1016/j.msec.2018.11.060
   Goh EJ, 2012, BIOMACROMOLECULES, V13, P2554, DOI 10.1021/bm300796q
   Gong YQ, 2016, BIOSENS BIOELECTRON, V79, P822, DOI 10.1016/j.bios.2016.01.022
   Guo YM, 2013, CARBON, V52, P583, DOI 10.1016/j.carbon.2012.10.028
   He J, 2013, WORLD J EMERG MED, V4, P92, DOI [10.5847/wjem.j.1920-8642.2013.02.002, 10.5847/wjem.j.issn.1920-8642.2013.02.002]
   He MQ, 2018, NANOSCALE RES LETT, V13, DOI 10.1186/s11671-018-2581-7
   Hu J, 2021, INT J NANOMED, V16, P2461, DOI 10.2147/IJN.S289515
   Hu MB, 2017, MOLECULES, V22, DOI 10.3390/molecules22101779
   Hu XT, 2021, FOOD CHEM, V339, DOI 10.1016/j.foodchem.2020.127775
   Hu YP, 2021, FOOD CHEM, V335, DOI 10.1016/j.foodchem.2020.127677
   Huang P, 2012, ADV MATER, V24, P5104, DOI 10.1002/adma.201200650
   Huang YH, 2016, J PHARM PHARM SCI, V19, P114, DOI 10.18433/J3SG7K
   Huie CW, 2004, J CHROMATOGR B, V812, P241, DOI 10.1016/j.jchromb.2004.08.038
   Jiang XH, 2019, J PHARMACEUT BIOMED, V164, P514, DOI 10.1016/j.jpba.2018.11.025
   Kang C, 2020, NANOMATERIALS-BASEL, V10, DOI 10.3390/nano10112316
   Kang ZH, 2019, NANOSCALE, V11, P19214, DOI 10.1039/c9nr05647e
   Karin M, 2006, CELL, V124, P823, DOI 10.1016/j.cell.2006.02.016
   Kim JH, 2020, MOLECULES, V25, DOI 10.3390/molecules25235592
   Kim K, 2018, J NANOSCI NANOTECHNO, V18, P1320, DOI 10.1166/jnn.2018.14901
   Kim W, 2008, PHARMACOL REV, V60, P470, DOI 10.1124/pr.108.000604
   Kong H, 2021, ARTIF CELL NANOMED B, V49, P11, DOI 10.1080/21691401.2020.1862134
   Kumar R, 2020, ULTRASON SONOCHEM, V64, DOI 10.1016/j.ultsonch.2020.105009
   Li CL, 2014, J MATER CHEM B, V2, P4564, DOI 10.1039/c4tb00216d
   Li DC, 2009, J CONTROL RELEASE, V138, P103, DOI 10.1016/j.jconrel.2009.05.008
   Li F, 2019, CHEM-EUR J, V25, P1165, DOI 10.1002/chem.201802793
   Li F, 2017, ANGEW CHEM INT EDIT, V56, P9910, DOI 10.1002/anie.201705989
   Li FS, 2017, NAT PLANTS, V3, DOI 10.1038/nplants.2017.109
   Li LL, 2017, INORG CHEM COMMUN, V86, P227, DOI 10.1016/j.inoche.2017.10.006
   Li W, 2017, CARBOHYD POLYM, V175, P7, DOI 10.1016/j.carbpol.2017.07.062
   Li XY, 2011, CHEM COMMUN, V47, P932, DOI 10.1039/c0cc03552a
   Li XL, 2017, FRONT PHARMACOL, V8, DOI 10.3389/fphar.2017.00634
   Li YW, 2021, FRONT PHARMACOL, V12, DOI 10.3389/fphar.2021.639860
   Li Z, 2015, BIOSENS BIOELECTRON, V74, P91, DOI 10.1016/j.bios.2015.06.014
   Liu HY, 2015, ACS APPL MATER INTER, V7, P4913, DOI 10.1021/am508994w
   Liu RL, 2009, ANGEW CHEM INT EDIT, V48, P4598, DOI 10.1002/anie.200900652
   Liu XM, 2018, NANOMEDICINE-UK, V13, P391, DOI 10.2217/nnm-2017-0297
   Liu YM, 2020, CELL PROLIFERAT, V53, DOI 10.1111/cpr.12894
   Liu YS, 2014, SENSOR ACTUAT B-CHEM, V196, P647, DOI 10.1016/j.snb.2014.02.053
   Loczechin A, 2019, ACS APPL MATER INTER, V11, P42964, DOI 10.1021/acsami.9b15032
   Lommens P, 2008, CHEMPHYSCHEM, V9, P484, DOI 10.1002/cphc.200700753
   Lorentzen Anne Kathrine, 2020, Cochrane Database Syst Rev, V12, pCD012980, DOI 10.1002/14651858.CD012980.pub2
   Lu Y, 2017, NAT REV MATER, V2, DOI 10.1038/natrevmats.2016.75
   Ma YX, 2019, APMIS, V127, P372, DOI 10.1111/apm.12928
   Mansur HS, 2013, J MATER CHEM B, V1, P1696, DOI 10.1039/c3tb00498h
   Miao P, 2015, NANOSCALE, V7, P1586, DOI 10.1039/c4nr05712k
   Miao XA, 2017, ACS APPL MATER INTER, V9, P18549, DOI 10.1021/acsami.7b04514
   Mohapatra S, 2019, ANAL CHIM ACTA, V1058, P146, DOI 10.1016/j.aca.2019.01.021
   Namdari P, 2017, BIOMED PHARMACOTHER, V87, P209, DOI 10.1016/j.biopha.2016.12.108
   Okonko DO, 2011, J AM COLL CARDIOL, V58, P1241, DOI 10.1016/j.jacc.2011.04.040
   Pal A, 2019, CHEMPHYSCHEM, V20, P1018, DOI 10.1002/cphc.201900140
   Pan MF, 2020, NANOMATERIALS-BASEL, V10, DOI 10.3390/nano10050930
   Parvin N, 2016, RSC ADV, V6, P18134, DOI 10.1039/c5ra25402g
   Pautler M, 2010, INT J NANOMED, V5, P803, DOI 10.2147/IJN.S13816
   Pearce S, 2013, MOL CELL NEUROSCI, V55, P1, DOI 10.1016/j.mcn.2012.08.013
   Pu JL, 2021, ANALYST, V146, P1032, DOI [10.1039/d0an02075c, 10.1039/D0AN02075C]
   Quach C, 2018, JAMA INTERN MED, V178, P1260, DOI 10.1001/jamainternmed.2018.3556
   Radnia F, 2020, TALANTA, V209, DOI 10.1016/j.talanta.2019.120547
   Sagbas S, 2019, WOODH PUB S COMPOS S, P651, DOI 10.1016/B978-0-08-102509-3.00022-5
   Servick K, 2020, SCIENCE, V367, P966, DOI 10.1126/science.367.6481.966
   Seth R, 2014, COCHRANE DB SYST REV, DOI 10.1002/14651858.CD006077.pub3
   Sharma V, 2017, J MATER CHEM B, V5, P8904, DOI 10.1039/c7tb02484c
   Shen Z, 2018, J MATER CHEM C, V6, P9636, DOI 10.1039/c8tc02982b
   Shi XB, 2019, TALANTA, V194, P809, DOI 10.1016/j.talanta.2018.11.005
   Shi XX, 2019, SMALL, V15, DOI 10.1002/smll.201901507
   So TH, 2019, CLIN ONCOL-UK, V31, P578, DOI 10.1016/j.clon.2019.05.016
   Song YB, 2014, NANOSCALE, V6, P4676, DOI 10.1039/c4nr00029c
   Stamp LK, 2018, RHEUMATOLOGY, V57, pi35, DOI 10.1093/rheumatology/kex422
   Sun D, 2020, SPECTROCHIM ACTA A, V240, DOI 10.1016/j.saa.2020.118598
   Sun XH, 2017, J PHOTOCH PHOTOBIO B, V175, P219, DOI 10.1016/j.jphotobiol.2017.08.035
   Sun ZW, 2018, ARTIF CELL NANOMED B, V46, pS308, DOI 10.1080/21691401.2018.1492419
   Sun ZW, 2018, J BIOMED NANOTECHNOL, V14, P2146, DOI 10.1166/jbn.2018.2653
   Surendran P, 2020, LUMINESCENCE, V35, P196, DOI 10.1002/bio.3713
   Tasneem S, 2019, PHARMACOL RES, V139, P126, DOI 10.1016/j.phrs.2018.11.001
   Tejwan N, 2021, J CONTROL RELEASE, V330, P132, DOI 10.1016/j.jconrel.2020.12.023
   Tejwan N, 2020, ADV COLLOID INTERFAC, V275, DOI 10.1016/j.cis.2019.102046
   Teschke R, 2015, WORLD J GASTROENTERO, V21, P4466, DOI 10.3748/wjg.v21.i15.4466
   Tuerhong M, 2017, CHINESE J ANAL CHEM, V45, P139, DOI 10.1016/S1872-2040(16)60990-8
   Wang CW, 2015, J MATER PROCESS TECH, V222, P122, DOI 10.1016/j.jmatprotec.2015.03.005
   Wang CW, 2016, CURR OPIN ALLERGY CL, V16, P339, DOI 10.1097/ACI.0000000000000286
   Wang CJ, 2019, MATER CHEM PHYS, V232, P145, DOI 10.1016/j.matchemphys.2019.04.071
   Wang D, 2020, NANOSCALE, V12, P5705, DOI 10.1039/c9nr10573e
   Wang LN, 2020, J CELL MOL MED, V24, P4105, DOI 10.1111/jcmm.15064
   Wang M, 2020, FOOD CHEM, V318, DOI 10.1016/j.foodchem.2020.126506
   Wang M, 2019, ANAL BIOANAL CHEM, V411, DOI 10.1007/s00216-019-01712-6
   Wang N, 2016, BIOSENS BIOELECTRON, V85, P68, DOI 10.1016/j.bios.2016.04.089
   Wang R, 2017, J MATER CHEM A, V5, P3717, DOI 10.1039/c6ta08660h
   Wang SN, 2019, NANOMEDICINE-UK, V14, P2925, DOI 10.2217/nnm-2019-0255
   Wang X, 2019, FRONT CHEM, V7, DOI 10.3389/fchem.2019.00671
   Wang XK, 2020, ARTIF CELL NANOMED B, V48, P68, DOI 10.1080/21691401.2019.1699810
   Wang XK, 2019, MOLECULES, V24, DOI 10.3390/molecules24224152
   Wang XL, 2020, MICROCHIM ACTA, V187, DOI 10.1007/s00604-020-04322-7
   Wang Y, 2018, SCI TOTAL ENVIRON, V625, P940, DOI 10.1016/j.scitotenv.2017.12.334
   Wang YF, 2014, J MATER CHEM C, V2, P6921, DOI 10.1039/c4tc00988f
   Wang ZF, 2017, ADV MATER, V29, DOI 10.1002/adma.201702910
   Wei XJ, 2019, ACS APPL MATER INTER, V11, P9832, DOI 10.1021/acsami.9b00074
   Wu D, 2013, ANAL METHODS-UK, V5, P3023, DOI 10.1039/c3ay40337h
   Wu JS, 2020, INT J NANOMED, V15, P4139, DOI 10.2147/IJN.S248467
   Xia CL, 2019, ADV SCI, V6, DOI 10.1002/advs.201901316
   Xiang YN, 2019, CANCER MED-US, V8, P1958, DOI 10.1002/cam4.2108
   Xie RB, 2016, ANAL METHODS-UK, V8, P4001, DOI 10.1039/c6ay00289g
   Xiong AZ, 2019, PHYTOMEDICINE, V54, P77, DOI 10.1016/j.phymed.2018.06.015
   Xu XY, 2004, J AM CHEM SOC, V126, P12736, DOI 10.1021/ja040082h
   Xue MY, 2015, J MATER CHEM B, V3, P6783, DOI 10.1039/c5tb01073j
   Yan FY, 2019, MICROCHIM ACTA, V186, DOI 10.1007/s00604-019-3688-y
   Yan X, 2017, J NANOBIOTECHNOL, V15, DOI 10.1186/s12951-017-0296-z
   Yan YB, 2018, ACS NANO, V12, P3523, DOI 10.1021/acsnano.8b00498
   Yang XM, 2014, BIOSENS BIOELECTRON, V60, P292, DOI 10.1016/j.bios.2014.04.046
   Yu CH, 2021, J PHARMACEUT BIOMED, V192, DOI 10.1016/j.jpba.2020.113673
   Yu Y, 2018, CARBOHYD POLYM, V183, P91, DOI 10.1016/j.carbpol.2017.12.009
   Yuan FL, 2016, NANO TODAY, V11, P565, DOI 10.1016/j.nantod.2016.08.006
   Zhang JH, 2016, SCI REP-UK, V6, DOI 10.1038/srep37860
   Zhang ML, 2021, J NANOBIOTECHNOL, V19, DOI 10.1186/s12951-021-00847-y
   Zhang ML, 2020, NANOMEDICINE-UK, V15, P851, DOI 10.2217/nnm-2019-0369
   Zhang ML, 2019, NANOSCALE RES LETT, V14, DOI 10.1186/s11671-019-3198-1
   Zhang ML, 2018, ARTIF CELL NANOMED B, V46, P1562, DOI 10.1080/21691401.2017.1379015
   Zhang S, 2021, SPECTROCHIM ACTA A, V260, DOI 10.1016/j.saa.2021.119969
   Zhang WY, 2020, SPECTROCHIM ACTA A, V229, DOI 10.1016/j.saa.2019.117931
   Zhang XY, 2018, CHEMSUSCHEM, V11, P11, DOI 10.1002/cssc.201701847
   Zhang ZH, 2017, BIOSENS BIOELECTRON, V94, P358, DOI 10.1016/j.bios.2017.03.014
   Zhang ZC, 2019, J AGR FOOD CHEM, V67, P6202, DOI 10.1021/acs.jafc.9b01810
   Zhao XY, 2019, TALANTA, V201, P1, DOI 10.1016/j.talanta.2019.03.095
   Zhao Y, 2017, SCI REP-UK, V7, DOI 10.1038/s41598-017-04073-1
   Zhao YS, 2020, INT J NANOMED, V15, P9049, DOI 10.2147/IJN.S281976
   Zheng M, 2014, ADV MATER, V26, P3554, DOI 10.1002/adma.201306192
   Zheng XD, 2021, ANALYST, V146, P911, DOI [10.1039/d0an01599g, 10.1039/D0AN01599G]
   Zheng YN, 2020, NANOMATERIALS-BASEL, V10, DOI 10.3390/nano10020303
   Zhi B, 2019, NANOSCALE, V11, P20411, DOI 10.1039/c9nr05028k
   Zhou JJ, 2012, MATER LETT, V66, P222, DOI 10.1016/j.matlet.2011.08.081
   Zhou Y, 2016, BIORESOURCE TECHNOL, V217, P190, DOI 10.1016/j.biortech.2016.03.080
   Zhou YQ, 2018, J CONTROL RELEASE, V270, P290, DOI 10.1016/j.jconrel.2017.12.015
   Zhu LX, 2020, J PHARMACEUT BIOMED, V179, DOI 10.1016/j.jpba.2019.113009
   Zhu SJ, 2013, ANGEW CHEM INT EDIT, V52, P3953, DOI 10.1002/anie.201300519
NR 163
TC 35
Z9 37
U1 35
U2 159
PU BMC
PI LONDON
PA CAMPUS, 4 CRINAN ST, LONDON N1 9XW, ENGLAND
EI 1477-3155
J9 J NANOBIOTECHNOL
JI J. Nanobiotechnol.
PD OCT 13
PY 2021
VL 19
IS 1
AR 320
DI 10.1186/s12951-021-01072-3
PG 30
WC Biotechnology & Applied Microbiology; Nanoscience & Nanotechnology
WE Science Citation Index Expanded (SCI-EXPANDED)
SC Biotechnology & Applied Microbiology; Science & Technology - Other
   Topics
GA WG4YG
UT WOS:000707001400002
PM 34645456
OA gold, Green Published
DA 2023-11-06
ER

PT J
AU Ortega-Liebana, MC
   Hueso, JL
   Ferdousi, S
   Arenal, R
   Irusta, S
   Yeung, KL
   Santamaria, J
AF Carmen Ortega-Liebana, M.
   Hueso, Jose L.
   Ferdousi, Shammi
   Arenal, Raul
   Irusta, Silvia
   Yeung, King L.
   Santamaria, Jesus
TI Extraordinary sensitizing effect of co-doped carbon nanodots derived
   from mate herb: Application to enhanced photocatalytic degradation of
   chlorinated wastewater compounds under visible light
SO APPLIED CATALYSIS B-ENVIRONMENTAL
LA English
DT Article
DE Carbon nanodots; Visible-light; Photocatalysis; Photodegradation;
   Co-dopants; Upconversion; Herbs; Plants
ID GRAPHENE QUANTUM DOTS; ADVANCED OXIDATION PROCESSES; TITANIUM-DIOXIDE;
   UP-CONVERSION; SOLAR LIGHT; ORGANIC CONTAMINANTS; TIO2 NANOPARTICLES;
   NANODIAMOND-TIO2 COMPOSITES; MAGNETIC NANOPARTICLES; DRIVEN
   PHOTOCATALYSIS
AB The present work investigates the role of two types of carbon nanodots (CNDs) as novel sensitizers of TiO2 to create a visible-light driven photo-catalyst that is not only efficient for solar-driven pollution abatement, but also inexpensive, durable and environmentally-friendly. Two widely available green organic precursors, the Argentinean herb Mate and the Stevia plant have been selected as the carbogenic source to thermally induce the formation of different types of CNDs with different levels of N and P doping and tunable photoluminescence response in the UV-vis-near infrared (N1R) ranges. These CNDs have been successfully assembled with TiO2 to form heterogeneous photocatalysts that are highly active in the visible-light and NIR- driven photodegradation of 2,4-dichlorophenol (2,4-DCP), a persistent chlorinated organic compound present in numerous pesticide formulations. (C) 2017 Elsevier B.V. All rights reserved.
C1 [Carmen Ortega-Liebana, M.; Hueso, Jose L.; Irusta, Silvia; Santamaria, Jesus] Univ Zaragoza, INA, Zaragoza 50018, Spain.
   [Carmen Ortega-Liebana, M.; Hueso, Jose L.; Irusta, Silvia; Santamaria, Jesus] Univ Zaragoza, Dept Chem Engn & Environm Technol, Zaragoza 50018, Spain.
   [Carmen Ortega-Liebana, M.; Hueso, Jose L.; Irusta, Silvia; Santamaria, Jesus] Networking Res Ctr Bioengn Biomat & Nanomed CIBER, Madrid 28029, Spain.
   [Ferdousi, Shammi; Yeung, King L.] HKUST, Dept Chem & Biomol Engn, Kowloon, Hong Kong, Peoples R China.
   [Arenal, Raul] Univ Zaragoza, Inst Nanociencia Aragon, Lab Microscopias Avanzadas, Zaragoza 50018, Spain.
   [Arenal, Raul] ARAID Fdn, Zaragoza 50018, Spain.
C3 University of Zaragoza; University of Zaragoza; CIBER - Centro de
   Investigacion Biomedica en Red; CIBERBBN; Hong Kong University of
   Science & Technology; University of Zaragoza
RP Hueso, JL; Santamaria, J (通讯作者)，Univ Zaragoza, INA, Zaragoza 50018, Spain.; Hueso, JL; Santamaria, J (通讯作者)，Univ Zaragoza, Dept Chem Engn & Environm Technol, Zaragoza 50018, Spain.
EM jlhueso@unizar.es; jesus.santamaria@unizar.es
RI Hueso, Jose L/B-7411-2019; Arenal, Raul/GRR-8123-2022; Liebana, Mari
   Carmen Ortega/Q-1908-2019; Arenal, Raul/AAO-1882-2021; Arenal,
   Raul/GPW-8689-2022; Ortega-Liebana, Mari Carmen/G-2127-2016
OI Hueso, Jose L/0000-0002-4546-4111; Arenal, Raul/0000-0002-2071-9093;
   Liebana, Mari Carmen Ortega/0000-0001-5835-1223; Arenal,
   Raul/0000-0002-2071-9093; Arenal, Raul/0000-0002-2071-9093;
   Ortega-Liebana, Mari Carmen/0000-0001-5835-1223; Ferdousi,
   Shammi/0000-0001-5238-530X; /0000-0002-8701-9745
FU European Research Council [267626, 294094]; European Union [312483-
   ESTEEM2]; Spanish Ministry of Economy and Competitiveness (MINECO)
   [MAT2016-79776-P]; Government of Aragon; European Social Fund [E/26];
   Catedra Samca; Spanish Ministerio de Economia y Competitividad; European
   Research Council (ERC) [267626] Funding Source: European Research
   Council (ERC)
FX The authors acknowledge the European Research Council for funding
   through an advanced Grant research Project (HECTOR Grant number 267626)
   and a CIG-Marie Curie Reintegration Grant (NANOLIGHT REA Grant number
   294094). The synthesis of materials has been performed by the Platform
   of Production of Biomaterials and Nanoparticles of the NANOBIOSIS ICTS,
   more specifically by the Nanoparticle Synthesis Unit of the CIBER in
   Bioengineering, Biomaterials & Nanomedicine (CIBER-BBN). The TEM studies
   were conducted at the Laboratorio de Microscopias Avanzadas, Instituto
   de Nanociencia de Aragon, Universidad de Zaragoza, Spain. Some of the
   research leading to these results has received funding from the European
   Union Seventh Framework Programme under Grant Agreement 312483- ESTEEM2
   (Integrated Infrastructure Initiative - I3). R.A. also gratefully
   acknowledges support from the Spanish Ministry of Economy and
   Competitiveness (MINECO) through project grant MAT2016-79776-P
   (AEI/FEDER, UE) and from the Government of Aragon and the European
   Social Fund, under the project "Construyendo Europa desde Aragon"
   2014-2020 (grant number E/26)". Catedra Samca and Government of Aragon
   are also acknowledged for financial support within the collaboration
   program established between the University of Zaragoza and the Hong Kong
   University of Science and Technology. Finally, M.C.O thanks the Spanish
   Ministerio de Economia y Competitividad for an FPU PhD research
   fellowship.
CR [Anonymous], 2015, ADV TRANSMISSION ELE
   Arenal R, 2008, ULTRAMICROSCOPY, V109, P32, DOI 10.1016/j.ultramic.2008.07.005
   Arenal R, 2014, NANO LETT, V14, P5509, DOI 10.1021/nl501645g
   Arenal R, 2013, ACS NANO, V7, P4006, DOI 10.1021/nn306028t
   Baker SN, 2010, ANGEW CHEM INT EDIT, V49, P6726, DOI 10.1002/anie.200906623
   Bandara J, 2001, APPL CATAL B-ENVIRON, V34, P321, DOI 10.1016/S0926-3373(01)00225-9
   Banerjee S, 2014, J PHYS CHEM LETT, V5, P2543, DOI 10.1021/jz501030x
   Barndok H, 2013, ENVIRON SCI POLLUT R, V20, P3582, DOI 10.1007/s11356-013-1550-z
   Bhirud AP, 2015, NANOSCALE, V7, P5023, DOI 10.1039/c4nr06435f
   Boudou JP, 2003, CARBON, V41, P41, DOI 10.1016/S0008-6223(02)00270-1
   Cao L, 2007, J AM CHEM SOC, V129, P11318, DOI 10.1021/ja073527l
   Cao L, 2011, J AM CHEM SOC, V133, P4754, DOI 10.1021/ja200804h
   Chen H, 2015, CHEM ENG J, V273, P481, DOI 10.1016/j.cej.2015.03.079
   Chen X, 2008, ANGEW CHEM INT EDIT, V47, P5353, DOI 10.1002/anie.200800602
   Chen XJ, 2016, IND ENG CHEM RES, V55, P568, DOI 10.1021/acs.iecr.5b03690
   Cong Y, 2007, J PHYS CHEM C, V111, P6976, DOI 10.1021/jp0685030
   Cui GW, 2013, CHEM COMMUN, V49, P6415, DOI 10.1039/c3cc42500b
   Dhakshinamoorthy A, 2012, ENERG ENVIRON SCI, V5, P9217, DOI 10.1039/c2ee21948d
   Dong YQ, 2013, ANGEW CHEM INT EDIT, V52, P7800, DOI 10.1002/anie.201301114
   Fernández-Ibáñez P, 2015, CHEM ENG J, V261, P36, DOI 10.1016/j.cej.2014.06.089
   Fu H, 2013, CARBON, V65, P112, DOI 10.1016/j.carbon.2013.08.006
   Gan ZX, 2013, ADV OPT MATER, V1, P554, DOI 10.1002/adom.201300152
   Gaya UI, 2008, J PHOTOCH PHOTOBIO C, V9, P1, DOI 10.1016/j.jphotochemrev.2007.12.003
   Gong XJ, 2015, J MATER CHEM B, V3, P6813, DOI 10.1039/c5tb00575b
   Hintsho N, 2014, APPL CATAL B-ENVIRON, V156, P273, DOI 10.1016/j.apcatb.2014.03.021
   Hsu PC, 2012, GREEN CHEM, V14, P917, DOI 10.1039/c2gc16451e
   Hu C, 2010, J AM CHEM SOC, V132, P857, DOI 10.1021/ja907792d
   Huang HW, 2016, APPL CATAL B-ENVIRON, V199, P75, DOI 10.1016/j.apcatb.2016.06.020
   Huang Q, 2015, APPL CATAL B-ENVIRON, V162, P319, DOI 10.1016/j.apcatb.2014.06.046
   Huang Y, 2009, APPL CATAL B-ENVIRON, V89, P398, DOI 10.1016/j.apcatb.2008.12.020
   Hueso JL, 2007, CARBON, V45, P89, DOI 10.1016/j.carbon.2006.07.021
   Ibhadon AO, 2013, CATALYSTS, V3, P189, DOI 10.3390/catal3010189
   Jardim WF, 1997, WATER RES, V31, P1728, DOI 10.1016/S0043-1354(96)00349-1
   JEANGUILLAUME C, 1989, ULTRAMICROSCOPY, V28, P252, DOI 10.1016/0304-3991(89)90304-5
   Jiang HY, 2012, PHYS CHEM CHEM PHYS, V14, P12114, DOI 10.1039/c2cp42165h
   Krysmann MJ, 2012, J AM CHEM SOC, V134, P747, DOI 10.1021/ja204661r
   Kubacka A, 2012, CHEM REV, V112, P1555, DOI 10.1021/cr100454n
   Leghari SAK, 2011, CHEM ENG J, V166, P906, DOI 10.1016/j.cej.2010.11.065
   Li HT, 2012, J MATER CHEM, V22, P24230, DOI 10.1039/c2jm34690g
   Li SP, 2015, RSC ADV, V5, P1902, DOI 10.1039/c4ra10797g
   Liao GZ, 2012, J MATER CHEM, V22, P2721, DOI 10.1039/c1jm13490f
   LINSEBIGLER AL, 1995, CHEM REV, V95, P735, DOI 10.1021/cr00035a013
   Liu A. C. Y., 2007, PHYS REV B, P75
   Liu RL, 2009, ANGEW CHEM INT EDIT, V48, P4598, DOI 10.1002/anie.200900652
   Lu Y, 2012, ENVIRON SCI TECHNOL, V46, P1724, DOI 10.1021/es202669y
   Miyauchi M, 2016, J PHYS CHEM LETT, V7, P75, DOI 10.1021/acs.jpclett.5b02041
   Ohno T, 2004, APPL CATAL A-GEN, V265, P115, DOI 10.1016/j.apcata.2004.01.007
   Ong WL, 2013, NANOSCALE, V5, P11283, DOI 10.1039/c3nr03276k
   Ortega-Liebana MC, 2017, CARBON, V117, P437, DOI 10.1016/j.carbon.2017.03.017
   Ortega-Liebana MC, 2017, NANOSCALE, V9, P1787, DOI 10.1039/c6nr06300d
   Ortega-Liebana MC, 2016, DIAM RELAT MATER, V65, P176, DOI 10.1016/j.diamond.2016.03.021
   Ortega-Liebana MC, 2015, CHEM COMMUN, V51, P16625, DOI 10.1039/c5cc05387k
   Ortega-Liébana MC, 2012, APPL CATAL B-ENVIRON, V127, P316, DOI 10.1016/j.apcatb.2012.08.036
   Ortega-Liebana MC, 2017, CHEM-EUR J, V23, P3067, DOI 10.1002/chem.201604216
   Pastrana-Martínez LM, 2013, CHEMPLUSCHEM, V78, P801, DOI 10.1002/cplu.201300094
   Pelaez M, 2012, APPL CATAL B-ENVIRON, V125, P331, DOI 10.1016/j.apcatb.2012.05.036
   PELS JR, 1995, CARBON, V33, P1641, DOI 10.1016/0008-6223(95)00154-6
   Peng WJ, 2017, ACS APPL MATER INTER, V9, P5204, DOI 10.1021/acsami.6b11316
   Pera-Titus M, 2004, APPL CATAL B-ENVIRON, V47, P219, DOI 10.1016/j.apcatb.2003.09.010
   Pretsch E., 2000, STRUCTURE DETERMINAT
   Qin JY, 2017, APPL CATAL B-ENVIRON, V209, P161, DOI 10.1016/j.apcatb.2017.03.005
   Qin JY, 2016, NANOSCALE, V8, P2249, DOI 10.1039/c5nr06346a
   Rodríguez EM, 2011, APPL CATAL B-ENVIRON, V102, P572, DOI 10.1016/j.apcatb.2010.12.041
   Romero M, 1999, SOL ENERGY, V66, P169, DOI 10.1016/S0038-092X(98)00120-0
   Salinas-Castillo A, 2013, CHEM COMMUN, V49, P1103, DOI 10.1039/c2cc36450f
   Sampaio MJ, 2015, RSC ADV, V5, P58363, DOI 10.1039/c5ra08812g
   Sánchez-López JC, 2001, J APPL PHYS, V90, P675, DOI 10.1063/1.1380998
   Sarina S, 2013, GREEN CHEM, V15, P1814, DOI 10.1039/c3gc40450a
   Sathish M, 2005, CHEM MATER, V17, P6349, DOI 10.1021/cm052047v
   Shamaila S, 2010, APPL CATAL B-ENVIRON, V94, P272, DOI 10.1016/j.apcatb.2009.12.001
   Shen JH, 2011, CHEM COMMUN, V47, P2580, DOI 10.1039/c0cc04812g
   Sun HQ, 2012, ACS APPL MATER INTER, V4, P5466, DOI 10.1021/am301372d
   Sun XC, 2015, NANOSCALE, V7, P17278, DOI 10.1039/c5nr05549k
   Sun YP, 2006, J AM CHEM SOC, V128, P7756, DOI 10.1021/ja062677d
   Tarasov A, 2014, J MATER CHEM A, V2, P3102, DOI 10.1039/c3ta14298a
   Tian BZ, 2009, CHEM ENG J, V151, P220, DOI 10.1016/j.cej.2009.02.030
   Wang CC, 2014, ENERG ENVIRON SCI, V7, P2831, DOI [10.1039/C4EE01299B, 10.1039/c4ee01299b]
   Wang CF, 2012, J MATER CHEM, V22, P15522, DOI 10.1039/c2jm30935a
   Wang CF, 2014, RSC ADV, V4, P54060, DOI 10.1039/c4ra10885j
   Wang JL, 2012, CRIT REV ENV SCI TEC, V42, P251, DOI 10.1080/10643389.2010.507698
   Wang J, 2014, RSC ADV, V4, P44117, DOI 10.1039/c4ra07290a
   Wang J, 2014, NANOSCALE, V6, P9673, DOI 10.1039/c4nr02368d
   Wang JP, 2012, ACS APPL MATER INTER, V4, P4024, DOI 10.1021/am300835p
   Wang L, 2013, ADV OPT MATER, V1, P264, DOI 10.1002/adom.201200020
   Wang XP, 2011, APPL CATAL A-GEN, V409, P257, DOI 10.1016/j.apcata.2011.10.011
   Xie B, 2016, POLYM BULL, V73, P891, DOI 10.1007/s00289-015-1525-y
   Xing MY, 2009, APPL CATAL B-ENVIRON, V89, P563, DOI 10.1016/j.apcatb.2009.01.016
   Xu LJ, 2012, APPL CATAL B-ENVIRON, V123, P117, DOI 10.1016/j.apcatb.2012.04.028
   Xu Y, 2013, CHEM-EUR J, V19, P2276, DOI 10.1002/chem.201203641
   Yang ST, 2009, J AM CHEM SOC, V131, P11308, DOI 10.1021/ja904843x
   Yeh TF, 2014, ADV MATER, V26, P3297, DOI 10.1002/adma.201305299
   Yu HJ, 2016, ADV MATER, V28, P9454, DOI 10.1002/adma.201602581
   Yu S, 2014, APPL CATAL B-ENVIRON, V144, P893, DOI 10.1016/j.apcatb.2013.08.030
   Yu XJ, 2014, CARBON, V68, P718, DOI 10.1016/j.carbon.2013.11.053
   Zhang G, 2014, ENERG ENVIRON SCI, V7, P954, DOI 10.1039/c3ee43147a
   Zhang PY, 2017, APPL CATAL B-ENVIRON, V206, P328, DOI 10.1016/j.apcatb.2017.01.051
   Zhang PY, 2017, APPL SURF SCI, V391, P404, DOI 10.1016/j.apsusc.2016.05.162
   Zhang ZP, 2012, ENERG ENVIRON SCI, V5, P8869, DOI 10.1039/c2ee22982j
   Zhong J, 2010, J PHYS CHEM C, V114, P933, DOI 10.1021/jp909835m
   Zhou XF, 2010, J PHYS CHEM C, V114, P2746, DOI 10.1021/jp909697k
   Zhuo SJ, 2012, ACS NANO, V6, P1059, DOI 10.1021/nn2040395
NR 101
TC 35
Z9 35
U1 2
U2 313
PU ELSEVIER
PI AMSTERDAM
PA RADARWEG 29, 1043 NX AMSTERDAM, NETHERLANDS
SN 0926-3373
EI 1873-3883
J9 APPL CATAL B-ENVIRON
JI Appl. Catal. B-Environ.
PD DEC 5
PY 2017
VL 218
BP 68
EP 79
DI 10.1016/j.apcatb.2017.06.021
PG 12
WC Chemistry, Physical; Engineering, Environmental; Engineering, Chemical
WE Science Citation Index Expanded (SCI-EXPANDED)
SC Chemistry; Engineering
GA FE1MT
UT WOS:000407983000008
OA Green Accepted
DA 2023-11-06
ER

PT J
AU Sindhu, RK
   Gupta, R
   Wadhera, G
   Kumar, P
AF Sindhu, Rakesh K.
   Gupta, Rubal
   Wadhera, Gaurish
   Kumar, Pradeep
TI Modern Herbal Nanogels: Formulation, Delivery Methods, and Applications
SO GELS
LA English
DT Review
DE nanogels; herbal bioactives; hydrogels; polysaccharides
ID POLYMERIC NANOGELS; DRUG-DELIVERY; NANOPARTICLES; CARRIERS; CURCUMIN;
   PEPTIDE; SYSTEMS; RELEASE; ENCAPSULATION; MEDICINE
AB This study examined the most recent advancements in nanogel production and drug delivery. Phytochemistry is a discipline of chemistry that studies herbal compounds. Herbal substances have aided in the development of innovative remedies for a wide range of illnesses. Several of these compounds are forbidden from being used in medications due to broad medical characteristics and pharmacokinetics. A variety of new technical approaches have been investigated to ameliorate herbal discoveries in the pharmaceutical sector. The article focuses on the historical data for herb-related nanogels that are used to treat a variety of disorders with great patient compliance, delivery rate, and efficacy. Stimulus-responsive nanogels such as temperature responsive and pH-responsive systems are also discussed. Nanogel formulations, which have been hailed as promising targets for drug delivery systems, have the ability to alter the profile of a drug, genotype, protein, peptide, oligosaccharide, or immunogenic substance, as well as its ability to cross biological barriers, biodistribution, and pharmacokinetics, improving efficacy, safety, and patient cooperation.
C1 [Sindhu, Rakesh K.; Gupta, Rubal; Wadhera, Gaurish] Chitkara Univ, Chitkara Coll Pharm, Rajpura 140401, India.
   [Kumar, Pradeep] Univ Witwatersrand, Sch Therapeut Sci, Dept Pharm & Pharmacol, Wits Adv Drug Delivery Platform Res Unit,Fac Hlth, Johannesburg, South Africa.
C3 Chitkara University, Punjab; University of Witwatersrand
RP Sindhu, RK (通讯作者)，Chitkara Univ, Chitkara Coll Pharm, Rajpura 140401, India.
EM rakesh.sindhu@chitkara.edu.in; rubal19104.ccp@chitkara.edu.in;
   gaurish19032.ccp@chitkara.edu.in; pradeep.kumar@wits.ac.za
RI Kumar, Pradeep/C-9424-2013
OI Kumar, Pradeep/0000-0002-8640-4350
CR Alsalloum GA., 2017, J PHARM PHARMACOGN R, V1, P1
   Amamoto Y., 2012, NANOTECHNOL LIFE SCI
   Annabi N, 2013, BIOMATERIALS, V34, P5496, DOI 10.1016/j.biomaterials.2013.03.076
   [Anonymous], 2013, AM J ADV DRUG DELIV
   [Anonymous], 2012, INT J PHARM BIO SCI
   [Anonymous], 2018, ORGANIC MAT SMART NA, DOI DOI 10.1016/B978-0-12-813663-8.00008-7
   Arawwawala L. D. A. M., 2011, International Journal of Pharmaceutical and Biological Archives, V2, P808
   Asadian-Birjand M, 2012, CURR MED CHEM, V19, P5029
   BANGHAM AD, 1993, CHEM PHYS LIPIDS, V64, P275, DOI 10.1016/0009-3084(93)90071-A
   Basak S, 2021, BIOMACROMOLECULES, V22, P386, DOI 10.1021/acs.biomac.0c01238
   Baskar V., 2018, INT J PHARM PHARM SC, V10, P1
   Basso J, 2018, GELS-BASEL, V4, DOI 10.3390/gels4030062
   Bharathi V., 2012, INT J PHARMA SCI RES, V3, P364
   Bolleddu R., 2014, INT J PHARM PHARM SC, V6, P111
   Boridy S, 2009, BIOMATERIALS, V30, P5583, DOI 10.1016/j.biomaterials.2009.06.010
   Bruno BJ, 2013, THER DELIV, V4, P1443, DOI [10.4155/tde.13.104, 10.4155/TDE.13.104]
   Cenci L, 2018, EUR POLYM J, V109, P453, DOI 10.1016/j.eurpolymj.2018.08.031
   Chen RN, 2012, INT J NANOMED, V7, P4697, DOI 10.2147/IJN.S34530
   Choudhury H., 2019, NANOTECHNOLOGY BASED, P217, DOI DOI 10.1016/B978-0-12-815720-6.00009-5
   Das S., 2011, INT J PHARM TECH RES, V1, P104
   Davari M., 2017, NANOTECHNOLOGY, P59, DOI [DOI 10.1007/978-981-10-4573-8_4, 10.1007/978-981-10-4573-8_4]
   Dugave C, 2003, CHEM REV, V103, P2475, DOI 10.1021/cr0104375
   Ezhilararasan D, 2021, J NANOMATER, V2021, DOI 10.1155/2021/4674046
   Ferreira SA, 2013, NANOMED-NANOTECHNOL, V9, P159, DOI 10.1016/j.nano.2012.06.001
   Fonseca LP, 2021, EUR POLYM J, V160, DOI 10.1016/j.eurpolymj.2021.110800
   García MC, 2018, WOODH PUBL SER BIOM, P321, DOI 10.1016/B978-0-08-101997-9.00016-3
   Ghaywat Shailesh D., 2021, GSC BIOL PHARM SCI, V16, P040
   Gilmore JL, 2008, J NEUROIMMUNE PHARM, V3, P83, DOI 10.1007/s11481-007-9099-6
   Hans ML, 2002, CURR OPIN SOLID ST M, V6, P319, DOI 10.1016/S1359-0286(02)00117-1
   Hutchings LR, 2021, CHROMATOGRAPHIA, V84, P813, DOI 10.1007/s10337-021-04068-1
   Inamdar Y.M., 2018, ASIAN J PHARM RES DE, V6, P81, DOI [10.22270/ajprd.v6i3.390, DOI 10.22270/AJPRD.V6I3.390]
   Iwasaki Y, 2016, SCI TECHNOL ADV MAT, V17, P285, DOI 10.1080/14686996.2016.1189798
   Jahromi MAM, 2018, ADV DRUG DELIVER REV, V123, P33, DOI 10.1016/j.addr.2017.08.001
   Jain S., 2019, ASIAN J PHARM RES DE, V7, P47, DOI [10.22270/ajprd.v7i2.482, DOI 10.22270/AJPRD.V7I2.482]
   Jeevanandam J, 2018, BEILSTEIN J NANOTECH, V9, P1050, DOI 10.3762/bjnano.9.98
   Jin Y, 2014, CROP PROT, V60, P28, DOI 10.1016/j.cropro.2014.02.008
   Kabanov AV, 2009, ANGEW CHEM INT EDIT, V48, P5418, DOI 10.1002/anie.200900441
   Kalita S., 2012, RES J PHARM TECHNOLO, V5, P711
   Kanberg N, 2020, NEUROLOGY, V95, pE1754, DOI 10.1212/WNL.0000000000010111
   Kapadi S.V., 2015, WORLD J PHARM RES, V4, P553
   Keskin D, 2021, BIOACT MATER, V6, P3634, DOI 10.1016/j.bioactmat.2021.03.004
   Kim DE, 2004, NUCLEIC ACIDS RES, V32, pW526, DOI 10.1093/nar/gkh468
   Kishimura A, 2007, ANGEW CHEM INT EDIT, V46, P6085, DOI 10.1002/anie.200701776
   Krishnan S, 2021, J NANOPART RES, V23, DOI 10.1007/s11051-021-05341-y
   Kulkarni MB, 2020, NANO EXPRESS, V1, DOI 10.1088/2632-959X/abcca6
   Lee JH, 2015, CHEM ENG SCI, V125, P75, DOI 10.1016/j.ces.2014.08.046
   Lee J, 2012, J CONTROL RELEASE, V161, P728, DOI 10.1016/j.jconrel.2012.05.029
   Li CX, 2021, DRUG DELIV, V28, P1594, DOI 10.1080/10717544.2021.1955042
   Lombardo D, 2019, J NANOMATER, V2019, DOI 10.1155/2019/3702518
   Look M, 2013, J CLIN INVEST, V123, P1741, DOI 10.1172/JCI65907
   Mamatha B., 2020, RODRIGUESIA, V6, P224
   Manap ASA, 2019, DRUG TARGET INSIGHT, V13, DOI 10.1177/1177392819866412
   Maresov EA, 2008, MACROMOLECULES, V41, P9439, DOI 10.1021/ma801260g
   McAllister K, 2002, J AM CHEM SOC, V124, P15198, DOI 10.1021/ja027759q
   Mishra U.S., 2020, RECENT PAT DRUG DELI, V14, P145
   Missirlis D, 2006, EUR J PHARM SCI, V29, P120, DOI 10.1016/j.ejps.2006.06.003
   Molina M, 2015, CHEM SOC REV, V44, P6161, DOI 10.1039/c5cs00199d
   Monteiro RS, 2020, MED HYPOTHESES, V143, DOI 10.1016/j.mehy.2020.109894
   Mora-Huertas CE, 2010, INT J PHARMACEUT, V385, P113, DOI 10.1016/j.ijpharm.2009.10.018
   Moradi SZ, 2020, FRONT BIOENG BIOTECH, V8, DOI 10.3389/fbioe.2020.00238
   Mota AH, 2020, HDB FUNCTIONALIZED N, P527, DOI DOI 10.1016/B978-0-12-816787-8.00019-3
   Nair HB, 2010, BIOCHEM PHARMACOL, V80, P1833, DOI 10.1016/j.bcp.2010.07.021
   Namdari M, 2017, BIOMED PHARMACOTHER, V87, P321, DOI 10.1016/j.biopha.2016.12.099
   Neamtu I, 2017, DRUG DELIV, V24, P539, DOI 10.1080/10717544.2016.1276232
   Negi BS, 2010, INDIAN J MICROBIOL, V50, P369, DOI 10.1007/s12088-011-0061-1
   Nishimura T, 2017, BIOMACROMOLECULES, V18, P3913, DOI 10.1021/acs.biomac.7b00937
   Oh JK, 2007, BIOMACROMOLECULES, V8, P3326, DOI 10.1021/bm070381+
   Oh NM, 2010, COLLOID SURFACE B, V78, P120, DOI 10.1016/j.colsurfb.2010.02.023
   Oishi M, 2010, NANOMEDICINE-UK, V5, P451, DOI 10.2217/NNM.10.18
   Okay O, 2014, ADV POLYM SCI, V263, P103, DOI 10.1007/978-3-319-05846-7_3
   Olsen SA, 2009, OCCUP THER INT, V16, P57, DOI 10.1002/oti.266
   Ooi LSM, 2006, AM J CHINESE MED, V34, P511, DOI 10.1142/S0192415X06004041
   Osterman CJD, 2015, PLOS ONE, V10, DOI 10.1371/journal.pone.0132845
   Othayoth R., 2014, INT J NANOTECHNOL AP, V4, P1
   Pal D, 2014, J ADV PHARM TECHNOL, V5, P4, DOI 10.4103/2231-4040.126980
   Patel JJ, 2014, J ETHNOPHARMACOL, V154, P268, DOI 10.1016/j.jep.2014.03.071
   Patra JK, 2018, J NANOBIOTECHNOL, V16, DOI 10.1186/s12951-018-0392-8
   Pawar D., 2013, ASIAN J PHARM CLIN R, V6, P122
   Peng Y, 2021, DRUG DES DEV THER, V15, P4503, DOI 10.2147/DDDT.S327378
   Qian WY, 2012, INT J NANOMED, V7, P5781, DOI 10.2147/IJN.S34773
   Qureshi MA, 2019, J SCI-ADV MATER DEV, V4, P201, DOI 10.1016/j.jsamd.2019.04.004
   Ramos Ana P, 2017, Biophys Rev, V9, P79, DOI 10.1007/s12551-016-0246-2
   Ramos J, 2012, POLYM CHEM-UK, V3, P852, DOI 10.1039/c2py00485b
   Ramteke C, 2013, J CHEM-NY, V2013, DOI 10.1155/2013/278925
   Ranjan S., 2017, NANOSCIENCE FOOD AGR
   Rashidipour M, 2021, PREP BIOCHEM BIOTECH, V51, P971, DOI 10.1080/10826068.2021.1881907
   de Souza ALR, 2012, CURR NANOSCI, V8, P512
   Riehemann K, 2009, ANGEW CHEM INT EDIT, V48, P872, DOI 10.1002/anie.200802585
   Rogers JP, 2020, LANCET PSYCHIAT, V7, P611, DOI 10.1016/S2215-0366(20)30203-0
   Sarika PR, 2016, MAT SCI ENG C-MATER, V68, P251, DOI 10.1016/j.msec.2016.05.046
   Sarkar PK, 2010, J SCI IND RES INDIA, V69, P901
   Sayantan M., 2021, INT J PHARM SCI NANO, V14, P5278
   Shanbhag VKL, 2017, ASIAN PAC J TROP BIO, V7, P505, DOI 10.1016/j.apjtb.2017.05.003
   Shariare MH, 2020, SCI REP-UK, V10, DOI 10.1038/s41598-020-63894-9
   Shen CY, 2016, DRUG DELIV, V23, P2643, DOI 10.3109/10717544.2015.1044051
   Singh N., 2013, AM J ADV DRUG DELIV, V1, P271
   Soni KS, 2016, J CONTROL RELEASE, V240, P109, DOI 10.1016/j.jconrel.2015.11.009
   Striegel A. M., 2017, LIQUID CHROMATOGRAPH, P245, DOI DOI 10.1016/B978-0-12-805393-5.00010-5
   Striegel AM, 2018, CHROMATOGRAPHIA, V81, P823, DOI 10.1007/s10337-018-3512-6
   Sultana F., 2013, J APPL PHARM SCI, V3, pS95, DOI [10.7324/JAPS.2013.38.S15, DOI 10.7324/JAPS.2013.38.S15]
   Supriya G., 2019, INT J SCI RES BIOL S, V6, P60
   Suzue A, 2014, B CHEM SOC JPN, V87, P1186, DOI 10.1246/bcsj.20140187
   Taneja P, 2021, LIFE SCI, V268, DOI 10.1016/j.lfs.2020.118859
   Teoh E.S., 2015, MED ORCHIDS ASIA, P59, DOI [10.1007/978-3-319-24274-3_5, DOI 10.1007/978-3-319-24274-3_5]
   Thombre K., 2018, AM J PHARMTECH RES, V8, P268
   Tiwari S., 2015, ASIAN J RES PHARM SC, V5, P253
   Upadhyay RK, 2014, BIOMED RES INT, V2014, DOI 10.1155/2014/869269
   Vadithya A., 2012, CRIT REV PHARM SCI, V1, P1
   Wani T.U., 2014, INT J PHARM SCI NANO, V7, P2612, DOI DOI 10.37285/IJPSN.2014.7.4.3
   Wu WT, 2010, ACS NANO, V4, P4831, DOI 10.1021/nn1008319
   Yallapu MM, 2011, DRUG DISCOV TODAY, V16, P457, DOI 10.1016/j.drudis.2011.03.004
   Yu SY, 2006, BIOPOLYMERS, V83, P148, DOI 10.1002/bip.20539
   Yuan HH, 2014, BIOMED MATER, V9, DOI 10.1088/1748-6041/9/5/055001
   Zarekar NS, 2017, NANOSCI NANOTECHNOL, V4, P25, DOI DOI 10.12691/NNR-4-1-4
   Zhang Z, 2021, FOOD RES INT, V147, DOI 10.1016/j.foodres.2021.110564
NR 115
TC 7
Z9 9
U1 2
U2 9
PU MDPI
PI BASEL
PA ST ALBAN-ANLAGE 66, CH-4052 BASEL, SWITZERLAND
EI 2310-2861
J9 GELS-BASEL
JI Gels
PD FEB
PY 2022
VL 8
IS 2
AR 97
DI 10.3390/gels8020097
PG 23
WC Polymer Science
WE Science Citation Index Expanded (SCI-EXPANDED)
SC Polymer Science
GA D3RY8
UT WOS:000967945200001
PM 35200478
OA gold, Green Published
DA 2023-11-06
ER

PT J
AU Kumar, V
   Garg, V
   Dureja, H
AF Kumar, Virender
   Garg, Vandana
   Dureja, Harish
TI Nanomedicine-based approaches for delivery of herbal compounds
SO TRADITIONAL MEDICINE RESEARCH
LA English
DT Review
DE herbal compounds; nanomedicines; targeting; cancer; nanocarriers; drug
   delivery
ID DRUG-DELIVERY; GOLD NANOPARTICLES; IN-VITRO; POLYAMIDOAMINE DENDRIMER;
   MAGNETIC NANOPARTICLES; CARBON NANOTUBES; MEDICINAL-PLANTS;
   CREMOPHOR-FREE; GENEXOL-PM; CANCER
AB Herbal compounds have enormous potential to enhance the efficacy of current cancer treatments. Several herbal compounds have been reported to enhance the effect of chemotherapy, hormonal therapy and gene therapy on tumor cells. Compared to synthetic formulations, natural products are considered safer and do not have toxic effects at therapeutic doses, thus increasing demand for them. These compounds can significantly effect on signal transduction pathways, reduce side effects, and even inhibit the efflux of anticancer drugs. This review will explain factors influencing herbal nanomedicines, targeting of nanomedicines, nanocarriers used for delivery, herbal nanomedicines in cancer, phytochemical based combinatorial nanomedicines, and challenges to the nanocarriers based cancer therapy.
C1 [Kumar, Virender; Garg, Vandana; Dureja, Harish] Maharshi Dayanand Univ, Dept Pharmaceut Sci, Rohtak 124001, Haryana, India.
C3 Maharshi Dayanand University
RP Garg, V; Dureja, H (通讯作者)，Maharshi Dayanand Univ, Dept Pharmaceut Sci, Rohtak 124001, Haryana, India.
EM vandugarg@rediffmail.com; harishdureja@gmail.com
CR Alyoussef A, 2019, EXP DERMATOL, V28, P28, DOI 10.1111/exd.13802
   Amin M. L., 2014, ISRN NANOTECHNOLOGY, V2014, P1, DOI [10.1155/2014/939378, DOI 10.1155/2014/939378]
   Amirsaadat S, 2017, ARTIF CELL NANOMED B, V45, P1649, DOI 10.1080/21691401.2016.1276922
   Asadi-Samani M, 2016, J EVID-BASED INTEGR, V21, P143, DOI 10.1177/2156587215600873
   Behzadi S, 2017, CHEM SOC REV, V46, P4218, DOI 10.1039/c6cs00636a
   Caster JM, 2017, WIRES COMPUT STAT, V9
   Chauhan I, 2020, ADV PHARM BULL, V10, P150, DOI 10.34172/apb.2020.021
   Chen J, 2010, DRUG DEV IND PHARM, V36, P245, DOI [10.1080/03639040903099736, 10.3109/03639040903099736]
   Chen WH, 2013, BIOMATERIALS, V34, P8798, DOI 10.1016/j.biomaterials.2013.07.084
   Coleman JN, 2006, CARBON, V44, P1624, DOI 10.1016/j.carbon.2006.02.038
   Desai AG, 2008, CURR DRUG METAB, V9, P581, DOI 10.2174/138920008785821657
   Dias DA, 2012, METABOLITES, V2, DOI 10.3390/metabo2020303
   Din FU, 2017, INT J NANOMED, V12, P7291, DOI 10.2147/IJN.S146315
   Dou Y, 2017, J CONTROL RELEASE, V249, P63, DOI 10.1016/j.jconrel.2017.01.025
   Foss F, 2006, SEMIN ONCOL, V33, pS11, DOI 10.1053/j.seminoncol.2005.12.017
   Gagliardi A, 2021, FRONT PHARMACOL, V12, DOI 10.3389/fphar.2021.601626
   Ge PJ, 2020, CHEM ENG J, V383, DOI 10.1016/j.cej.2019.123228
   Ghaleb RA, 2020, EUR J BIO, V14
   Ghalehkhondabi V, 2021, J DRUG DELIV SCI TEC, V61, DOI 10.1016/j.jddst.2020.102157
   Giannitrapani L, 2014, WORLD J GASTROENTERO, V20, P7242, DOI 10.3748/wjg.v20.i23.7242
   Girdhar V., 2018, CURR NANOMED, V8, P88, DOI [DOI 10.2174/2468187308666180501092519, 10.2174/2468187308666180501092519]
   Halder A, 2020, ARTIF CELL NANOMED B, V48, P1362, DOI 10.1080/21691401.2020.1850465
   Hatami E, 2020, BBA-REV CANCER, V1874, DOI 10.1016/j.bbcan.2020.188381
   Havel H, 2016, AAPS J, V18, P1373, DOI 10.1208/s12248-016-9961-7
   Heo DN, 2012, BIOMATERIALS, V33, P856, DOI 10.1016/j.biomaterials.2011.09.064
   Hoch U, 2014, CANCER CHEMOTH PHARM, V74, P1125, DOI 10.1007/s00280-014-2577-7
   Howes MJR, 2003, PHARMACOL BIOCHEM BE, V75, P513, DOI 10.1016/S0091-3057(03)00128-X
   Iranshahi M, 2018, AVICENNA J PHYTOMEDI, V8, P296
   Jagwani S, 2020, ACS BIOMATER SCI ENG, V6, P4969, DOI 10.1021/acsbiomaterials.0c00429
   Kazi J, 2020, INT J PHARMACEUT, V585, DOI 10.1016/j.ijpharm.2020.119449
   Khogta S, 2020, J HERB MED, V20, DOI 10.1016/j.hermed.2019.100300
   Kianamiri S, 2020, MOL PHARMACEUT, V17, P4483, DOI 10.1021/acs.molpharmaceut.0c00566
   Kim TY, 2004, CLIN CANCER RES, V10, P3708, DOI 10.1158/1078-0432.CCR-03-0655
   Kumar CS, 2020, CARBOHYD POLYM, V231, DOI 10.1016/j.carbpol.2019.115682
   Kuruppu AI, 2019, SAUDI PHARM J, V27, P565, DOI 10.1016/j.jsps.2019.02.004
   Kushwaha SKS, 2013, BRAZ J PHARM SCI, V49, P629, DOI 10.1590/S1984-82502013000400002
   Kwon GS, 2003, CRIT REV THER DRUG, V20, P357, DOI 10.1615/CritRevTherDrugCarrierSyst.v20.i5.20
   Lee KS, 2008, BREAST CANCER RES TR, V108, P241, DOI 10.1007/s10549-007-9591-y
   Lian T, 2001, J PHARM SCI-US, V90, P667, DOI 10.1002/jps.1023
   Lin JJ, 2009, BIOMATERIALS, V30, P5114, DOI 10.1016/j.biomaterials.2009.06.004
   Liu XH, 2014, ACS APPL MATER INTER, V6, P8173, DOI 10.1021/am500812h
   Loo YS, 2020, J DRUG DELIV SCI TEC, V57, DOI 10.1016/j.jddst.2020.101756
   Majumdar D, 2014, CANCER PREV RES, V7, P65, DOI 10.1158/1940-6207.CAPR-13-0230
   Malaikolundhan H, 2020, ARTIF CELL NANOMED B, V48, P1206, DOI 10.1080/21691401.2020.1814313
   Mazumder K, 2020, MOLECULES, V25, DOI 10.3390/molecules25081904
   Mehnert W, 2001, ADV DRUG DELIVER REV, V47, P165, DOI 10.1016/S0169-409X(01)00105-3
   Miele E, 2009, INT J NANOMED, V4, P99
   Mohan A, 2016, EUR J PHARM BIOPHARM, V99, P73, DOI 10.1016/j.ejpb.2015.11.017
   Mousavi SM, 2009, ANN ONCOL, V20, P556, DOI 10.1093/annonc/mdn642
   Munyendo WLL, 2013, J BIOMED NANOTECHNOL, V9, P2034, DOI 10.1166/jbn.2013.1704
   Narayanan S, 2015, NANOMED-NANOTECHNOL, V11, P1399, DOI 10.1016/j.nano.2015.03.015
   Nobili S, 2009, PHARMACOL RES, V59, P365, DOI 10.1016/j.phrs.2009.01.017
   Parhi P, 2012, DRUG DISCOV TODAY, V17, P1044, DOI 10.1016/j.drudis.2012.05.010
   Patra JK, 2018, J NANOBIOTECHNOL, V16, DOI 10.1186/s12951-018-0392-8
   Roma-Rodrigues C, 2019, INT J MOL SCI, V20, DOI 10.3390/ijms20040840
   Rosenblum D, 2018, NAT COMMUN, V9, DOI 10.1038/s41467-018-03705-y
   Sakarkar D. M., 2011, International Journal of PharmTech Research, V3, P298
   Salvati A, 2013, NAT NANOTECHNOL, V8, P137, DOI [10.1038/nnano.2012.237, 10.1038/NNANO.2012.237]
   Sarailoo Morteza, 2014, International Journal of Intelligent Systems and Applications, V6, P1, DOI 10.5815/ijisa.2014.02.01
   Schmidt KT, 2020, CANCER CHEMOTH PHARM, V86, P475, DOI 10.1007/s00280-020-04134-9
   Senapati S, 2018, SIGNAL TRANSDUCT TAR, V3, DOI 10.1038/s41392-017-0004-3
   Shah A., 2014, PHARMATUTOR, V2, P83
   Shapiro GI, 1999, J CLIN INVEST, V104, P1645, DOI 10.1172/JCI9054
   Shi DL, 2011, SMALL, V7, P2549, DOI 10.1002/smll.201100436
   Siegel RL, 2021, CA-CANCER J CLIN, V71, P7, DOI 10.3322/caac.21654
   Silverman JA, 2013, CANCER CHEMOTH PHARM, V71, P555, DOI 10.1007/s00280-012-2042-4
   Singh N, 2018, J NANOSCI NANOTECHNO, V18, P1534, DOI 10.1166/jnn.2018.14222
   Singh P, 2018, INT J MOL SCI, V19, DOI 10.3390/ijms19071979
   Smith AD, 2013, BIG MOMENT NANOTECH
   Soni P, 2015, J NANOPART RES, V17, DOI 10.1007/s11051-014-2821-4
   Sonika Jain, 2016, Pharmacognosy Journal, V8, P87, DOI 10.5530/pj.2016.2.1
   Stylianopoulos T, 2012, P NATL ACAD SCI USA, V109, P15101, DOI 10.1073/pnas.1213353109
   Sun C, 2008, ADV DRUG DELIVER REV, V60, P1252, DOI 10.1016/j.addr.2008.03.018
   Tabassam Q, 2020, INT J NANOMED, V15, P6649, DOI 10.2147/IJN.S258528
   Tan BJ, 2012, INT J NANOMED, V7, P651, DOI 10.2147/IJN.S26538
   Tang HD, 2010, BIOMATERIALS, V31, P7139, DOI 10.1016/j.biomaterials.2010.06.007
   Tian YF, 2018, DRUG DEV IND PHARM, V44, P2071, DOI 10.1080/03639045.2018.1512613
   Venkatadri B, 2020, SAUDI J BIOL SCI, V27, P2980, DOI 10.1016/j.sjbs.2020.09.021
   vyxeospro, VYXEOS MECH DELIVERY
   Wang L, 2016, DRUG DELIV, V23, P3200, DOI 10.3109/10717544.2016.1162875
   Wang-Gillam A, 2016, LANCET, V387, P545, DOI 10.1016/S0140-6736(15)00986-1
   Wicki A, 2015, J CONTROL RELEASE, V200, P138, DOI 10.1016/j.jconrel.2014.12.030
   Wu J, 2021, J PERS MED, V11, DOI 10.3390/jpm11080771
   Xu PP, 2015, RSC ADV, V5, P61051, DOI 10.1039/c5ra10603f
   Zhang NN, 2020, ARAB J CHEM, V13, P7264, DOI 10.1016/j.arabjc.2020.08.007
NR 85
TC 2
Z9 2
U1 1
U2 5
PU TMR PUBLISHING GROUP
PI TIANJIN
PA BOLING BUILDING 902, DAZHIGU CENTER ST, TIANJIN, 00000, PEOPLES R CHINA
SN 2413-3973
J9 TRADIT MED RES
JI Tradit. Med. Res.
PD SEP 1
PY 2022
VL 7
IS 5
AR 48
DI 10.53388/TMR20220223001
PG 11
WC Integrative & Complementary Medicine
WE Emerging Sources Citation Index (ESCI)
SC Integrative & Complementary Medicine
GA 1T3OM
UT WOS:000804642400003
OA hybrid
DA 2023-11-06
ER

PT J
AU Wu, D
   Huang, XM
   Deng, X
   Wang, K
   Liu, QY
AF Wu, Di
   Huang, Xiaomei
   Deng, Xiang
   Wang, Kun
   Liu, Qingye
TI Preparation of photoluminescent carbon nanodots by traditional Chinese
   medicine and application as a probe for Hg<SUP>2+</SUP>
SO ANALYTICAL METHODS
LA English
DT Article
ID GREEN SYNTHESIS; FACILE; DOTS; FUNCTIONALIZATION; LUMINESCENT;
   MERCURY(II); BIOTHIOLS; NANOTUBES; POLYMERS; IONS
AB A friendly environmental and low-cost preparation of water-soluble photoluminescent carbon nanodots (C-Dots) utilizing the rhizome of the plant Giant Knotweed Rhizome, a traditional Chinese medicine, as a carbon source via hydrothermal method is developed for the first time. The as-prepared photoluminescent C-Dots show favorable blue color photoluminescence at the peak wavelength of 430 nm with a quantum yield of approximately 11.5%. It has been successfully applied as a novel probe for the detection of Hg2+. This novel probe exhibits excellent sensitivity and selectivity toward Hg2+ in the broad linear range from 50 nM to 100.0 mu M with a limit of detection as low as 8.2 nM. The practical use of this system was tested in river water by adding 10.0 mu M and 50.0 mu M Hg2+. The recoveries ranged from 101.0% to 104.0% and from 99.2% to 101.2%, respectively. These stable and economical photoluminescent C-Dots show promise as a powerful tool for environmental analysis.
C1 [Wu, Di; Huang, Xiaomei; Deng, Xiang; Wang, Kun] Sichuan Univ Arts & Sci, Dept Chem & Chem Engn, Dazhou 635000, Sichuan, Peoples R China.
   [Wu, Di; Deng, Xiang] Sichuan Univ Arts & Sci, Key Lab Exploitat & Study Distinct Plants Educ De, Dazhou 635000, Sichuan, Peoples R China.
   [Liu, Qingye] Wuhan Univ, Dept Chem, Wuhan 430072, Peoples R China.
C3 Sichuan University of Arts & Science; Sichuan University of Arts &
   Science; Wuhan University
RP Wu, D (通讯作者)，Sichuan Univ Arts & Sci, Dept Chem & Chem Engn, Dazhou 635000, Sichuan, Peoples R China.
EM woody_swu@yahoo.com
RI wu, di/IYS-9217-2023
OI liu, qingye/0000-0002-9427-6416
FU Scientific Research Fund of Sichuan Provincial Education Department
   [11ZA169]
FX This project is supported by the Scientific Research Fund of Sichuan
   Provincial Education Department (no. 11ZA169).
CR Chen D, 2012, CHEM REV, V112, P6027, DOI 10.1021/cr300115g
   Chowdhury D, 2012, RSC ADV, V2, P12156, DOI 10.1039/c2ra21705h
   Du JJ, 2013, SMALL, V9, P1467, DOI 10.1002/smll.201200811
   Jiang J, 2012, CHEM COMMUN, V48, P9634, DOI 10.1039/c2cc34612e
   Li HT, 2012, J MATER CHEM, V22, P24230, DOI 10.1039/c2jm34690g
   Long YJ, 2011, CHEM COMMUN, V47, P11939, DOI 10.1039/c1cc14294a
   Lu WB, 2012, ANAL CHEM, V84, P5351, DOI 10.1021/ac3007939
   Ma BL, 2012, CHEM COMMUN, V48, P6007, DOI 10.1039/c2cc32064a
   Neupane LN, 2013, ORG LETT, V15, P254, DOI 10.1021/ol3029516
   Qu SN, 2012, ANGEW CHEM INT EDIT, V51, P12215, DOI 10.1002/anie.201206791
   Rivas GA, 2007, TALANTA, V74, P291, DOI 10.1016/j.talanta.2007.10.013
   Shi WB, 2011, CHEM COMMUN, V47, P6695, DOI 10.1039/c1cc11943e
   Urakami H, 2012, CHEM COMMUN, V48, P10984, DOI 10.1039/c2cc35552c
   Wu YR, 2008, ACS NANO, V2, P2023, DOI 10.1021/nn800325a
   Xia YS, 2008, TALANTA, V75, P215, DOI 10.1016/j.talanta.2007.11.008
   Xu BL, 2012, ANALYST, V137, P5483, DOI 10.1039/c2an36174d
   Yang ST, 2009, J AM CHEM SOC, V131, P11308, DOI 10.1021/ja904843x
   Yuan T, 2011, CHEM COMMUN, V47, P11951, DOI 10.1039/c1cc14854k
   Zhang P, 2012, CHEM COMMUN, V48, P10431, DOI 10.1039/c2cc35966a
   Zhou L, 2012, CHEM COMMUN, V48, P1147, DOI 10.1039/c2cc16791c
   Zhu CZ, 2012, CHEM COMMUN, V48, P9367, DOI 10.1039/c2cc33844k
   Zhu SJ, 2012, CHEM COMMUN, V48, P10889, DOI 10.1039/c2cc36080b
NR 22
TC 62
Z9 68
U1 1
U2 95
PU ROYAL SOC CHEMISTRY
PI CAMBRIDGE
PA THOMAS GRAHAM HOUSE, SCIENCE PARK, MILTON RD, CAMBRIDGE CB4 0WF, CAMBS,
   ENGLAND
SN 1759-9660
J9 ANAL METHODS-UK
JI Anal. Methods
PY 2013
VL 5
IS 12
BP 3023
EP 3027
DI 10.1039/c3ay40337h
PG 5
WC Chemistry, Analytical; Food Science & Technology; Spectroscopy
WE Science Citation Index Expanded (SCI-EXPANDED)
SC Chemistry; Food Science & Technology; Spectroscopy
GA 156JW
UT WOS:000319819000017
DA 2023-11-06
ER

PT J
AU Pirsaheb, M
   Seifi, H
   Dawi, EA
   Gholami, T
   Badraldin, SQ
   Ryadh, A
   Salavati-Niasari, M
AF Pirsaheb, Meghdad
   Seifi, Hooman
   Dawi, Elmuez A.
   Gholami, Tahereh
   Badraldin, Sarah Qutayba
   Ryadh, Abrar
   Salavati-Niasari, Masoud
TI Thermal analysis techniques in herbal medicine: A comprehensive review
   on unveiling integrity and quality for future perspectives
SO JOURNAL OF ANALYTICAL AND APPLIED PYROLYSIS
LA English
DT Review
DE Thermal Analysis; Herbal medicine; Essential Oil; Differential Scanning
   Calorimetry; Thermogravimetric Analysis; Differential Thermal Analysis
ID DIFFERENTIAL SCANNING CALORIMETRY; FATTY-ACIDS COMPOSITION; GRAPHENE
   QUANTUM DOTS; EVOLVED GAS-ANALYSIS; ANTIOXIDANT ACTIVITY;
   THERMOGRAVIMETRIC ANALYSIS; OXIDATIVE STABILITY; EUTECTIC MIXTURES;
   BETA-CYCLODEXTRIN; VEGETABLE-OILS
AB Due to its complex composition, herbal medicine requires unique strategies and techniques to verify its integrity and quality. Hence, various instrumental methods have been employed in recent years to analyze medicinal plants. One of the most imperative techniques for studying medicinal plants is thermal analysis (TA) methods. TA characterizes the chemical and physical properties of substances as the sample's temperature increases or decreases. TA techniques find application in an increasingly wide range of areas, including qualitative and quantitative analysis, the characterization of physical, mechanical, and chemical properties of herbal medicines, and the acquisition of additional information about their structure. Thermogravimetry analysis (TGA) and differential scanning calorimetry (DSC) are the main thermoanalytical approaches in analyzing herbal medicine. This review demonstrates the applications of TA methods in analyzing herbal medicine. The highlights of this investigation bring appreciated insight into the indication of the capability of TA methods to inspect the chemical and physical properties of herbal medicines.
C1 [Pirsaheb, Meghdad; Gholami, Tahereh] Kermanshah Univ Med Sci, Hlth Inst, Res Ctr Environm Determinants Hlth RCEDH, Kermanshah, Iran.
   [Pirsaheb, Meghdad; Gholami, Tahereh] Kermanshah Univ Med Sci, Fac Hlth, Dept Environm Hlth Engn, Kermanshah, Iran.
   [Seifi, Hooman] Tech & Vocat Univ TVU, Dept Chem Ind, Tehran, Iran.
   [Dawi, Elmuez A.] Ajman Univ, Coll Humanities & Sci, Nonlinear Dynam Res Ctr NDRC, POB 346, Ajman, U Arab Emirates.
   [Badraldin, Sarah Qutayba] Al Noor Univ Coll, Dept Pharm, Nineveh, Iraq.
   [Ryadh, Abrar] Al Mustaqbal Univ, Med Lab Tech Dept, Hillah 51001, Iraq.
   [Salavati-Niasari, Masoud] Univ Kashan, Inst Nano Sci & Nano Technol, POB 87317-51167, Kashan, Iran.
C3 Kermanshah University of Medical Sciences; Kermanshah University of
   Medical Sciences; Ajman University; Al-Noor University College;
   Al-Mustaqbal University College; University Kashan
RP Gholami, T (通讯作者)，Kermanshah Univ Med Sci, Hlth Inst, Res Ctr Environm Determinants Hlth RCEDH, Kermanshah, Iran.; Salavati-Niasari, M (通讯作者)，Univ Kashan, Inst Nano Sci & Nano Technol, POB 87317-51167, Kashan, Iran.
EM t_gholami90@yahoo.com; salavati@kashanu.ac.ir
FU Research Council of Kermanshah University of Medical Sciences [4020394];
   Professor Masoud Salavati-Niasari; University of Kashan [159271/TG4];
   council of Iran National Science Foundation (INSF) [97017837]
FX The authors gratefully acknowledge the Research Council of Kermanshah
   University of Medical Sciences (Grant Number: 4020394) for their
   financial support. Professor Masoud Salavati-Niasari and co- authors of
   the Institute of Nano Science and Nano Technology, University of Kashan,
   IRAN are friendly approved for providing access to the analysis facility
   by grant No 159271/TG4 from University of Kashan and the council of Iran
   National Science Foundation (INSF; 97017837) .
CR Amiri M, 2019, ADV COLLOID INTERFAC, V271, DOI 10.1016/j.cis.2019.07.003
   Amiri M, 2017, INT J HYDROGEN ENERG, V42, P24846, DOI 10.1016/j.ijhydene.2017.08.077
   Balekundri A, 2020, FUTUR J PHARM SCI, V6, DOI 10.1186/s43094-020-00091-5
   Barnes J, 2016, EXPERT REV CLIN PHAR, V9, P905, DOI 10.1586/17512433.2016.1171712
   Ben-Belgacem M, 2014, J NUCL MATER, V447, P125, DOI 10.1016/j.jnucmat.2014.01.006
   Bom D, 2002, NANO LETT, V2, P615, DOI 10.1021/nl020297u
   Borugadda VB, 2014, THERMOCHIM ACTA, V577, P33, DOI 10.1016/j.tca.2013.12.008
   Cao JL, 2014, J CHROMATOGR A, V1371, P1, DOI 10.1016/j.chroma.2014.10.078
   Chiu MH, 2011, J PHARM BIOALLIED SC, V3, P39, DOI 10.4103/0975-7406.76463
   Correia LP, 2015, J THERM ANAL CALORIM, V122, P207, DOI 10.1007/s10973-015-4638-5
   Correia LP, 2013, J THERM ANAL CALORIM, V111, P1691, DOI 10.1007/s10973-011-2129-x
   Cunico LP, 2015, J CHEM THERMODYN, V91, P108, DOI 10.1016/j.jct.2015.07.033
   da Costa RS, 2013, J THERM ANAL CALORIM, V111, P1959, DOI 10.1007/s10973-011-2088-2
   Demetzos C, 2008, J LIPOSOME RES, V18, P159, DOI [10.1080/08982100802310261, 10.1080/08982100802310261 ]
   Dwivedi KK, 2020, THERM SCI ENG PROG, V18, DOI 10.1016/j.tsep.2020.100523
   Emadi D, 2005, J THERM ANAL CALORIM, V81, P235, DOI 10.1007/s10973-005-0772-9
   Fathi M, 2021, J FOOD PROCESS PRES, V45, DOI 10.1111/jfpp.15373
   Fischer M, 2014, J THERM ANAL CALORIM, V116, P1461, DOI 10.1007/s10973-014-3830-3
   Gao F, 2016, EUR J LIPID SCI TECH, V118, P1042, DOI 10.1002/ejlt.201500208
   Gao NB, 2014, J ANAL APPL PYROL, V105, P43, DOI 10.1016/j.jaap.2013.10.002
   Garcia CC, 2007, J THERM ANAL CALORIM, V87, P645, DOI 10.1007/s10973-006-7769-x
   Ghahfarokhi MG, 2016, J AGR SCI TECH-IRAN, V18, P1781
   Gill Pooria, 2010, J Biomol Tech, V21, P167
   Goncalves MLA, 2010, J THERM ANAL CALORIM, V101, P965, DOI 10.1007/s10973-009-0631-1
   Gortzi O, 2007, MOLECULES, V12, P932, DOI 10.3390/12050932
   Gray MJ, 2010, BIOMED CHROMATOGR, V24, P91, DOI 10.1002/bmc.1287
   Guimaraes GP, 2018, J THERM ANAL CALORIM, V131, P661, DOI 10.1007/s10973-016-6076-4
   Haghighi ANZ, 2019, ENERG SOURCE PART A, DOI 10.1080/15567036.2019.1698676
   He YY, 2018, BIORESOURCE TECHNOL, V259, P294, DOI 10.1016/j.biortech.2018.03.043
   Howe D, 2019, J ANAL APPL PYROL, V142, DOI 10.1016/j.jaap.2016.03.012
   Hu XK, 2020, J THERM ANAL CALORIM, V141, P739, DOI 10.1007/s10973-019-09082-y
   Hu X, 2007, THERMOCHIM ACTA, V461, P137, DOI 10.1016/j.tca.2006.12.011
   Huang CC, 2016, APPL SPECTROSC REV, V51, P1, DOI 10.1080/05704928.2015.1092154
   Huang QX, 2014, FUEL, V118, P214, DOI 10.1016/j.fuel.2013.10.053
   Huang YF, 2011, BIORESOURCE TECHNOL, V102, P3527, DOI 10.1016/j.biortech.2010.11.049
   Kalogeropoulos N, 2010, LWT-FOOD SCI TECHNOL, V43, P882, DOI 10.1016/j.lwt.2010.01.016
   Karami MH, 2022, ADV COMPOS HYBRID MA, V5, P390, DOI 10.1007/s42114-022-00419-0
   Kawase K. Y. F., 2013, International Journal of Research and Reviews in Applied Sciences, V14, P238
   Khelfa A, 2013, J ANAL APPL PYROL, V101, P111, DOI 10.1016/j.jaap.2013.02.004
   Khojasteh H, 2017, DIAM RELAT MATER, V79, P133, DOI 10.1016/j.diamond.2017.09.011
   Li JW, 2018, LWT-FOOD SCI TECHNOL, V96, P51, DOI 10.1016/j.lwt.2018.05.003
   Liu HR, 2018, J THERM ANAL CALORIM, V131, P1783, DOI 10.1007/s10973-017-6599-3
   Liu XX, 2010, STARCH-STARKE, V62, P139, DOI 10.1002/star.200900202
   Liu ZS, 2016, ACS SUSTAIN CHEM ENG, V4, P901, DOI 10.1021/acssuschemeng.5b00991
   Loganathan S, 2017, MICRO NANO TECHNOL, V3, P67, DOI 10.1016/B978-0-323-46139-9.00004-9
   Lynch Emma, 2005, Expert Opin Drug Saf, V4, P769, DOI 10.1517/14740338.4.4.769
   Ma ZQ, 2018, J ANAL APPL PYROL, V134, P12, DOI 10.1016/j.jaap.2018.04.002
   Malyshev AV, 2020, METHODS MOL BIOL, V2156, P23, DOI 10.1007/978-1-0716-0660-5_3
   Martins P, 2011, CHEM ENGINEER TRANS, V24, P463, DOI 10.3303/CET1124078
   Masoum S, 2013, ANAL METHODS-UK, V5, P4639, DOI 10.1039/c3ay40451j
   Materazzi S, 2013, APPL SPECTROSC REV, V48, P654, DOI 10.1080/05704928.2013.786722
   Falleiro RMM, 2012, THERMOCHIM ACTA, V547, P6, DOI 10.1016/j.tca.2012.07.034
   Maurya R, 2016, BIORESOURCE TECHNOL, V221, P251, DOI 10.1016/j.biortech.2016.09.022
   Mehdizadeh P, 2023, ARAB J CHEM, V16, DOI 10.1016/j.arabjc.2023.104579
   Menard K.P., 2002, ENCYCL POLYM SCI, P1
   Meng AH, 2015, FUEL, V157, P1, DOI 10.1016/j.fuel.2015.04.056
   Mir N, 2013, MATER RES BULL, V48, P1660, DOI 10.1016/j.materresbull.2013.01.006
   Monteiro OS, 2011, J THERM ANAL CALORIM, V106, P595, DOI 10.1007/s10973-011-1438-4
   Mourtzinos I, 2008, J FOOD SCI, V73, pS89, DOI 10.1111/j.1750-3841.2007.00609.x
   Mourtzinos I, 2007, J AGR FOOD CHEM, V55, P8088, DOI 10.1021/jf0709698
   Oulevey F, 2000, POLYMER, V41, P3087, DOI 10.1016/S0032-3861(99)00601-1
   Panahi-Kalamuei M, 2014, J ALLOY COMPD, V617, P627, DOI 10.1016/j.jallcom.2014.07.174
   Portella A. C. F., 2016, African Journal of Biotechnology, V15, P505
   Ptácek P, 2011, POWDER TECHNOL, V208, P20, DOI 10.1016/j.powtec.2010.11.035
   Radünz M, 2019, FOOD CHEM, V276, P180, DOI 10.1016/j.foodchem.2018.09.173
   Reeves CJ, 2015, TRIBOL INT, V90, P123, DOI 10.1016/j.triboint.2015.04.021
   Rohman A, 2014, APPL SPECTROSC REV, V49, P603, DOI 10.1080/05704928.2014.882347
   Saadatkhah N, 2020, CAN J CHEM ENG, V98, P34, DOI 10.1002/cjce.23673
   Salavati-Niasari M, 2009, POLYHEDRON, V28, P3005, DOI 10.1016/j.poly.2009.06.032
   Sammons HM, 2016, EXPERT REV CLIN PHAR, V9, P1117, DOI 10.1080/17512433.2016.1189326
   Santos KA, 2017, IND CROP PROD, V97, P368, DOI 10.1016/j.indcrop.2016.12.045
   Sari A, 2006, ENERG CONVERS MANAGE, V47, P1207, DOI 10.1016/j.enconman.2005.07.005
   Sari A, 2005, APPL THERM ENG, V25, P2100, DOI 10.1016/j.applthermaleng.2005.01.010
   Sari A, 2010, SOL ENERG MAT SOL C, V94, P1711, DOI 10.1016/j.solmat.2010.05.033
   Sarker Satyajit D, 2012, Methods Mol Biol, V864, P301, DOI 10.1007/978-1-61779-624-1_12
   Seifi H, 2020, J ANAL APPL PYROL, V149, DOI 10.1016/j.jaap.2020.104840
   Seifi H, 2014, J CHROMATOGR A, V1365, P173, DOI 10.1016/j.chroma.2014.08.095
   Shi ZL, 2016, FRONT PHARMACOL, V7, DOI 10.3389/fphar.2016.00012
   SIQUEIRA Gd.A., 2016, THERMOANALYTICAL EVA
   Spink CH, 2008, METHOD CELL BIOL, V84, P115, DOI 10.1010/S0091-679X(07)84005-2
   Stenseng M, 2001, J ANAL APPL PYROL, V58, P765, DOI 10.1016/S0165-2370(00)00200-X
   Strydom CA, 2015, J ANAL APPL PYROL, V112, P221, DOI 10.1016/j.jaap.2015.01.023
   Teymourinia H, 2017, J MOL LIQ, V242, P447, DOI 10.1016/j.molliq.2017.07.052
   Tongnuanchan P, 2012, FOOD CHEM, V134, P1571, DOI 10.1016/j.foodchem.2012.03.094
   Troni KL, 2016, J CHEM THERMODYN, V100, P191, DOI 10.1016/j.jct.2016.04.023
   Wang JQ, 2019, CHEM ENG SCI, V195, P767, DOI 10.1016/j.ces.2018.10.023
   Yuan CD, 2018, ENERG FUEL, V32, P801, DOI 10.1021/acs.energyfuels.7b02377
   Zhang JH, 2012, COMPLEMENT THER MED, V20, P100, DOI 10.1016/j.ctim.2011.09.004
   Zhou JL, 2009, J CHROMATOGR A, V1216, P7582, DOI 10.1016/j.chroma.2009.05.054
   Zhou ZK, 2007, FOOD RES INT, V40, P209, DOI 10.1016/j.foodres.2006.10.006
   Zinatloo-Ajabshir S, 2021, ULTRASON SONOCHEM, V72, DOI 10.1016/j.ultsonch.2020.105420
NR 91
TC 0
Z9 0
U1 0
U2 0
PU ELSEVIER
PI AMSTERDAM
PA RADARWEG 29, 1043 NX AMSTERDAM, NETHERLANDS
SN 0165-2370
EI 1873-250X
J9 J ANAL APPL PYROL
JI J. Anal. Appl. Pyrolysis
PD OCT
PY 2023
VL 175
AR 106192
DI 10.1016/j.jaap.2023.106192
PG 11
WC Chemistry, Analytical; Energy & Fuels; Engineering, Chemical
WE Science Citation Index Expanded (SCI-EXPANDED)
SC Chemistry; Energy & Fuels; Engineering
GA U7LS4
UT WOS:001086590500001
DA 2023-11-06
ER

PT J
AU Qiang, RB
   Huang, HF
   Chen, J
   Shi, XZ
   Fan, ZJ
   Xu, GW
   Qiu, HD
AF Qiang, Ruibin
   Huang, Haofei
   Chen, Jia
   Shi, Xianzhe
   Fan, Zengjie
   Xu, Guowang
   Qiu, Hongdeng
TI Carbon Quantum Dots Derived from Herbal Medicine as Therapeutic
   Nanoagents for Rheumatoid Arthritis with Ultrahigh Lubrication and
   Anti-inflammation
SO ACS APPLIED MATERIALS & INTERFACES
LA English
DT Article
DE carbon quantum dots; rheumatoid arthritis treatment; joint lubrication;
   anti-inflammation; nanoagents
ID HYDROXYSAFFLOR YELLOW; NANODOTS; RATS
AB As a typical chronic inflammatory joint disease with swelling and pain syndromes, rheumatoid arthritis (RA) is closely related to articular lubrication deficiency and excessive proinflammatory cytokines in its progression and pathogenesis. Herein, inspired by the dual effects of joint lubrication improvement and anti-inflammation to treat RA, two novel potential therapeutic nanoagents have been developed rationally by employing herbal medicine-derived carbon quantum dots (CQDs), i.e., safflower (Carthamus tinctorius L.) CQDs and Angelica sinensis CQDs, yielding ultrahigh lubrication and anti-inflammation bioefficacy. In vitro experimental results show that the two nanoagents display excellent friction reduction due to their good water solubility and spherical structure. Using RA rat models, it is indicated that the nanoagents significantly relieved swelling symptoms and inhibited the expression of related inflammatory cytokines, including IL-1, IL-6, and TNF-alpha, indicating their extraordinary anti-inflammation bioefficacy. Thus, combining the lubricating and anti-inflammation bioefficacy of CQDs derived from herbal medicine is an attractive strategy to develop new nanoagents for RA treatment.
C1 [Qiang, Ruibin; Chen, Jia; Qiu, Hongdeng] Chinese Acad Sci, CAS Key Lab Chem Northwestern Plant Resources, Lanzhou 730000, Peoples R China.
   [Qiang, Ruibin; Chen, Jia; Qiu, Hongdeng] Chinese Acad Sci, Lanzhou Inst Chem Phys, Key Lab Nat Med Gansu Prov, Lanzhou 730000, Peoples R China.
   [Huang, Haofei; Fan, Zengjie] Lanzhou Univ, Sch Stomatol, Lanzhou 730000, Peoples R China.
   [Shi, Xianzhe; Xu, Guowang] Chinese Acad Sci, Dalian Inst Chem Phys, CAS Key Lab Separat Sci Analyt Chem, Dalian 116023, Peoples R China.
C3 Chinese Academy of Sciences; Chinese Academy of Sciences; Lanzhou
   Institute of Chemical Physics, CAS; Lanzhou University; Chinese Academy
   of Sciences; Dalian Institute of Chemical Physics, CAS
RP Qiu, HD (通讯作者)，Chinese Acad Sci, CAS Key Lab Chem Northwestern Plant Resources, Lanzhou 730000, Peoples R China.; Qiu, HD (通讯作者)，Chinese Acad Sci, Lanzhou Inst Chem Phys, Key Lab Nat Med Gansu Prov, Lanzhou 730000, Peoples R China.; Fan, ZJ (通讯作者)，Lanzhou Univ, Sch Stomatol, Lanzhou 730000, Peoples R China.
EM zjfan@lzu.edu.cn; hdqiu@licp.cas.cn
RI Xu, Guowang/L-6910-2014; zhao, yujie/JLL-1283-2023; ,
   fan./JFS-7264-2023; li, wl/JJC-0768-2023; liu, kaiyuan/JHU-0258-2023;
   Fan, Zengjie/G-9505-2015
OI Xu, Guowang/0000-0003-4298-3554; Fan, Zengjie/0000-0002-2865-8475; qiu,
   hong deng/0000-0002-2702-9415
FU CAS "Light of West China" Program [xbzg-zdsys-202008]; National Natural
   Science Foundation of China [22074154, 21822407]; Foundation for Sci
   amp; Tech Research Project of Gansu Province [20JR5RA573, 21JR7RA086]
FX The authors gratefully acknowledge the financial support provided by the
   CAS "Light of West China" Program (xbzg-zdsys-202008), the National
   Natural Science Foundation of China (22074154 and 21822407), and the
   Foundation for Sci & Tech Research Project of Gansu Province (20JR5RA573
   and 21JR7RA086).
CR Alamgeer, 2020, PHYTOMEDICINE, V66, DOI 10.1016/j.phymed.2019.153134
   Bai YL, 2022, ADV HEALTHC MATER, V11, DOI 10.1002/adhm.202102759
   Bai YL, 2021, ACS APPL MATER INTER, V13, P35365, DOI 10.1021/acsami.1c08076
   Bouzas-Ramos D, 2019, ADV FUNCT MATER, V29, DOI 10.1002/adfm.201903884
   Buckley CD, 2021, NAT REV RHEUMATOL, V17, P195, DOI 10.1038/s41584-020-00570-2
   Chen J, 2021, CHINESE CHEM LETT, V32, P3398, DOI 10.1016/j.cclet.2021.04.052
   Chen J, 2021, TRAC-TREND ANAL CHEM, V134, DOI 10.1016/j.trac.2020.116135
   Cheng BF, 2016, FOOD FUNCT, V7, P4516, DOI [10.1039/C6FO01045H, 10.1039/c6fo01045h]
   Cheng R, 2021, CHEM ENG J, V424, DOI 10.1016/j.cej.2021.130565
   Chung YJ, 2020, ACS NANO, V14, P6470, DOI 10.1021/acsnano.0c02114
   Cong SS, 2022, ANAL CHEM, V94, P6695, DOI 10.1021/acs.analchem.1c05408
   Fan ZJ, 2018, ACS APPL MATER INTER, V10, P23595, DOI 10.1021/acsami.8b06236
   Fang HH, 2022, ACS APPL MATER INTER, V14, P8824, DOI 10.1021/acsami.1c23429
   Frisell T, 2016, NAT REV RHEUMATOL, V12, P335, DOI 10.1038/nrrheum.2016.52
   Fu GF, 2022, J CHROMATOGR A, V1681, DOI 10.1016/j.chroma.2022.463425
   Gao CC, 2022, ACS APPL MATER INTER, V14, P33694, DOI 10.1021/acsami.2c06298
   Geng BJ, 2021, CARBON, V184, P375, DOI 10.1016/j.carbon.2021.08.040
   Han Y, 2021, PHYTOMEDICINE, V90, DOI 10.1016/j.phymed.2021.153652
   Han Y, 2021, ADV FUNCT MATER, V31, DOI 10.1002/adfm.202104640
   He C, 2022, PROG CHEM, V34, P356, DOI 10.7536/PC210105
   Hu J, 2021, INT J NANOMED, V16, P2461, DOI 10.2147/IJN.S289515
   Hu YW, 2019, CARBON, V152, P511, DOI 10.1016/j.carbon.2019.06.047
   Huang YH, 2016, J PHARM PHARM SCI, V19, P114, DOI 10.18433/J3SG7K
   Jana B, 2021, J AM CHEM SOC, V143, P20122, DOI 10.1021/jacs.1c07049
   Jiang L, 2020, ANGEW CHEM INT EDIT, V59, P9986, DOI 10.1002/anie.201913800
   Kammili A, 2022, IND CROP PROD, V175, DOI 10.1016/j.indcrop.2021.114254
   Karin M, 2006, CELL, V124, P823, DOI 10.1016/j.cell.2006.02.016
   Lee WS, 2014, BIOL RES, V47, DOI 10.1186/0717-6287-47-41
   Li CH, 2022, PROG CHEM, V34, P499, DOI 10.7536/PC210303
   Li DW, 2021, BIOCHEM BIOPH RES CO, V570, P26, DOI 10.1016/j.bbrc.2021.07.026
   Li FS, 2017, NAT PLANTS, V3, DOI 10.1038/nplants.2017.109
   Liu F, 2021, CARBON, V181, P9, DOI 10.1016/j.carbon.2021.05.023
   Liu WJ, 2022, CARBOHYD POLYM, V280, DOI 10.1016/j.carbpol.2021.119001
   Loczechin A, 2019, ACS APPL MATER INTER, V11, P42964, DOI 10.1021/acsami.9b15032
   Luo WK, 2021, J NANOBIOTECHNOL, V19, DOI 10.1186/s12951-021-01072-3
   Ma C, 2021, ADV MATER, V33, DOI 10.1002/adma.202100098
   Meng T, 2021, ANGEW CHEM INT EDIT, V60, P16343, DOI 10.1002/anie.202103361
   Mondal S, 2022, J AM CHEM SOC, V144, P2580, DOI 10.1021/jacs.1c10636
   Mou QX, 2022, CHINESE CHEM LETT, V33, P562, DOI 10.1016/j.cclet.2021.08.028
   Mou ZH, 2021, ACS APPL MATER INTER, V13, P8794, DOI 10.1021/acsami.0c22077
   Pan HD, 2019, ENGINEERING, V5, P895, DOI 10.1016/j.eng.2019.01.018
   Qiang RB, 2019, NEW J CHEM, V43, P10826, DOI 10.1039/c9nj02291k
   Qiang RB, 2019, TRIBOL LETT, V67, DOI 10.1007/s11249-019-1177-4
   Strauss V, 2014, J AM CHEM SOC, V136, P17308, DOI 10.1021/ja510183c
   Tang Z, 2018, BIOMED PHARMACOTHER, V107, P1736, DOI 10.1016/j.biopha.2018.06.119
   Tasneem S, 2019, PHARMACOL RES, V139, P126, DOI 10.1016/j.phrs.2018.11.001
   Wang CC, 2022, ADV OPT MATER, V10, DOI 10.1002/adom.202102827
   Wang CL, 2020, PHYTOMEDICINE, V78, DOI 10.1016/j.phymed.2020.153305
   Wang SN, 2019, NANOMEDICINE-UK, V14, P2925, DOI 10.2217/nnm-2019-0255
   Wang XK, 2020, ARTIF CELL NANOMED B, V48, P68, DOI 10.1080/21691401.2019.1699810
   Wang XK, 2019, MOLECULES, V24, DOI 10.3390/molecules24224152
   Wang Y, 2021, J ETHNOPHARMACOL, V279, DOI 10.1016/j.jep.2021.114368
   Wareing TC, 2021, ACS NANO, V15, P15471, DOI 10.1021/acsnano.1c03886
   Wu JS, 2020, INT J NANOMED, V15, P4139, DOI 10.2147/IJN.S248467
   Xiao HP, 2019, SCI CHINA TECHNOL SC, V62, P587, DOI 10.1007/s11431-018-9330-y
   Xu Y, 2021, ASIAN J PHARM SCI, V16, P213, DOI 10.1016/j.ajps.2020.07.002
   Xu Y, 2020, NANO LETT, V20, P2558, DOI 10.1021/acs.nanolett.9b05340
   Xu YL, 2022, ADV MATER, V34, DOI 10.1002/adma.202200905
   Zhang HJ, 2021, LANGMUIR, V37, P10529, DOI 10.1021/acs.langmuir.1c01512
   Zhao SY, 2021, ACS APPL MATER INTER, V13, P61565, DOI 10.1021/acsami.1c20648
   Zhao YF, 2022, J MATER CHEM B, V10, P3512, DOI 10.1039/d2tb00322h
   Zhou YJ, 2022, ADV FUNCT MATER, V32, DOI 10.1002/adfm.202113335
NR 62
TC 0
Z9 0
U1 32
U2 32
PU AMER CHEMICAL SOC
PI WASHINGTON
PA 1155 16TH ST, NW, WASHINGTON, DC 20036 USA
SN 1944-8244
EI 1944-8252
J9 ACS APPL MATER INTER
JI ACS Appl. Mater. Interfaces
PD AUG 3
PY 2023
VL 15
IS 32
BP 38653
EP 38664
DI 10.1021/acsami.3c06188
EA AUG 2023
PG 12
WC Nanoscience & Nanotechnology; Materials Science, Multidisciplinary
WE Science Citation Index Expanded (SCI-EXPANDED)
SC Science & Technology - Other Topics; Materials Science
GA P0OY5
UT WOS:001042208700001
PM 37535012
DA 2023-11-06
ER

PT J
AU Wang, H
   Kang, YY
   Yang, N
   Li, H
   Huang, SR
   Liang, ZS
   Zeng, GL
   Huang, Y
   Li, W
   Zheng, MT
   Huang, RM
   Lei, BF
   Yang, X
AF Wang, Hui
   Kang, Yunyan
   Yang, Ni
   Li, Hui
   Huang, Sirui
   Liang, Zishan
   Zeng, Guiling
   Huang, Yi
   Li, Wei
   Zheng, Mingtao
   Huang, Riming
   Lei, Bingfu
   Yang, Xian
TI Inhibition of UV-B stress in lettuce through enzyme-like Scutellaria
   baicalensis carbon dots
SO ECOTOXICOLOGY AND ENVIRONMENTAL SAFETY
LA English
DT Article
DE Enzyme -like carbon dots; Oxidative stress; Antioxidation; Free radical
   scavenging
ID TRADITIONAL CHINESE MEDICINE; GRAPHENE QUANTUM DOTS; IN-VITRO; GROWTH;
   CHLOROPLASTS; RESISTANCE; TOLERANCE; EXTRACTS; NANODOTS; NITROGEN
AB Oxidative stress in plants caused by UV-B stress has always been a great challenge to the yield of agricultural products. Carbon dots (CDs) with enzyme-like activity have been developed, and inhibiting oxidative stress in animals has been achieved, but little is known about abiotic stress resistance in plants, especially UV-B stress. In this study, CDs were synthesized from Scutellaria baicalensis via a hydrothermal method. The ability of CDs to scavenge reactive oxygen species (ROS) in vivo and in vitro and to enhance antioxidant resistance in vivo was evaluated. The results show that CDs promoted the nutrient assimilation ability of lettuce seedlings and protected the plants from UV-B stress by increasing the activities of superoxide dismutase (SOD), peroxidase (POD), catalase (CAT), glutathione reductase (GR), and ascorbate peroxidase (APX). Moreover, the antioxidant meta-bolism of plants can be activated by CDs and the expression levels of aquaporin (AQP) genes PIP1 and PIP2 are also up-regulated. These results facilitate the design and fabrication of CDs to meet the challenge of abiotic stress in food production.
C1 [Wang, Hui; Kang, Yunyan; Yang, Xian] South China Agr Univ, Coll Hort, Guangzhou 510642, Peoples R China.
   [Li, Hui; Huang, Sirui; Liang, Zishan; Zeng, Guiling; Huang, Yi; Li, Wei; Zheng, Mingtao; Lei, Bingfu] South China Agr Univ, Coll Mat & Energy, Guangdong Prov Engn Technol Res Ctr Opt Agr, Key Lab Biobased Mat, Guangzhou 510642, Peoples R China.
   [Zheng, Mingtao; Lei, Bingfu] Guangdong Lab Lingnan Modern Agr, Maoming Branch, Maoming 525100, Peoples R China.
   [Huang, Riming] South China Agr Univ, Coll Food Sci, Guangzhou 510642, Peoples R China.
C3 South China Agricultural University; South China Agricultural
   University; Guangdong Laboratory for Lingnan Modern Agriculture; South
   China Agricultural University
RP Yang, X (通讯作者)，South China Agr Univ, Coll Hort, Guangzhou 510642, Peoples R China.; Lei, BF (通讯作者)，South China Agr Univ, Coll Mat & Energy, Guangdong Prov Engn Technol Res Ctr Opt Agr, Key Lab Biobased Mat, Guangzhou 510642, Peoples R China.
EM tleibf@scau.edu.cn; yangxian@scau.edu.cn
RI Zheng, Mingtao/F-8569-2014
OI Zheng, Mingtao/0000-0001-8083-8724
FU Guangdong Provincial Special Fund for Modern Agriculture Industry
   Technology Innovation Teams [2022KJ122, 2023KJ122]; National Natural
   Science Foundations of China [12274144]; Independent Research and
   Development Projects of Maoming Laboratory [2021ZZ004]; Guangdong
   Provincial Science & Technology Project [2021B0707010003]; Guangzhou
   Science & Technology Project [202103000059]; Project of GDUPS
FX The work was supported by the Guangdong Provincial Special Fund for
   Modern Agriculture Industry Technology Innovation Teams (No. 2022KJ122
   and 2023KJ122), the National Natural Science Foundations of China (No.
   12274144), the Independent Research and Development Projects of Maoming
   Laboratory (No. 2021ZZ004), the Guangdong Provincial Science &
   Technology Project (No. 2021B0707010003), the Guangzhou Science &
   Technology Project (No. 202103000059), and the Project of GDUPS (2018)
   for Prof. Bingfu LEI.
CR Arweiler NB, 2011, CLIN ORAL INVEST, V15, P909, DOI 10.1007/s00784-010-0471-1
   Asada K, 2006, PLANT PHYSIOL, V141, P391, DOI 10.1104/pp.106.082040
   Ban XQ, 2011, PLANT FOOD HUM NUTR, V66, P175, DOI 10.1007/s11130-011-0225-5
   Chen Q, 2020, ECOTOX ENVIRON SAFE, V190, DOI 10.1016/j.ecoenv.2019.110108
   Chong Y, 2016, ACS NANO, V10, P8690, DOI 10.1021/acsnano.6b04061
   Dai YJ, 2021, CHINESE CHEM LETT, V32, P2715, DOI 10.1016/j.cclet.2021.03.036
   Ding H, 2014, NANOSCALE, V6, P13817, DOI 10.1039/c4nr04267k
   Dong C, 2021, APPL MATER TODAY, V25, DOI 10.1016/j.apmt.2021.101178
   Fan KL, 2018, NAT COMMUN, V9, DOI 10.1038/s41467-018-03903-8
   Faseela P, 2018, J PHOTOCH PHOTOBIO B, V178, P551, DOI 10.1016/j.jphotobiol.2017.12.009
   Flint SD, 2003, PHYSIOL PLANTARUM, V117, P137, DOI 10.1034/j.1399-3054.2003.1170117.x
   FOYER CH, 1976, PLANTA, V133, P21, DOI 10.1007/BF00386001
   Gill SS, 2010, PLANT PHYSIOL BIOCH, V48, P909, DOI 10.1016/j.plaphy.2010.08.016
   Gong WY, 2014, INT J ONCOL, V44, P1561, DOI 10.3892/ijo.2014.2320
   Do HTT, 2021, S AFR J BOT, V142, P1, DOI 10.1016/j.sajb.2021.05.034
   Jiao Y, 2020, ACS SUSTAIN CHEM ENG, V8, P8585, DOI 10.1021/acssuschemeng.0c01016
   Kasouni AI, 2021, MATER TODAY COMMUN, V26, DOI 10.1016/j.mtcomm.2021.102019
   Kou EF, 2021, ACS APPL BIO MATER, V4, P6093, DOI 10.1021/acsabm.1c00427
   Kou EF, 2021, ACS SUSTAIN CHEM ENG, V9, P944, DOI 10.1021/acssuschemeng.0c08308
   Li FS, 2017, NAT PLANTS, V3, DOI 10.1038/nplants.2017.109
   Li H, 2018, ACS APPL BIO MATER, V1, P663, DOI 10.1021/acsabm.8b00345
   Li W, 2016, ACS APPL MATER INTER, V8, P19939, DOI 10.1021/acsami.6b07268
   Li YD, 2021, J HAZARD MATER, V410, DOI 10.1016/j.jhazmat.2020.124534
   Li YD, 2020, MATER CHEM FRONT, V4, P437, DOI 10.1039/c9qm00614a
   Li YJ, 2021, ACS APPL NANO MATER, V4, P113, DOI 10.1021/acsanm.0c02419
   Lim SY, 2015, CHEM SOC REV, V44, P362, DOI 10.1039/c4cs00269e
   Luo WK, 2021, J NANOBIOTECHNOL, V19, DOI 10.1186/s12951-021-01072-3
   Ma YX, 2019, APMIS, V127, P372, DOI 10.1111/apm.12928
   NAKANO Y, 1981, PLANT CELL PHYSIOL, V22, P867
   Orzechowska BU, 2020, INT IMMUNOPHARMACOL, V79, DOI 10.1016/j.intimp.2019.106114
   Ozkur O, 2009, ENVIRON EXP BOT, V66, P487, DOI 10.1016/j.envexpbot.2009.04.003
   PORRA RJ, 1989, BIOCHIM BIOPHYS ACTA, V975, P384, DOI 10.1016/S0005-2728(89)80347-0
   Puglielli G, 2017, J PLANT ECOL, V10, P331, DOI 10.1093/jpe/rtw028
   Sachdev S, 2021, ANTIOXIDANTS-BASEL, V10, DOI 10.3390/antiox10020277
   Servick K, 2020, SCIENCE, V367, P966, DOI 10.1126/science.367.6481.966
   Su LX, 2018, ACS OMEGA, V3, P17770, DOI 10.1021/acsomega.8b02604
   Su RN, 2020, IND ENG CHEM RES, V59, P16876, DOI 10.1021/acs.iecr.0c03402
   Sun ZW, 2018, J BIOMED NANOTECHNOL, V14, P2146, DOI 10.1166/jbn.2018.2653
   Teschke R, 2015, WORLD J GASTROENTERO, V21, P4466, DOI 10.3748/wjg.v21.i15.4466
   Thaipong K, 2006, J FOOD COMPOS ANAL, V19, P669, DOI 10.1016/j.jfca.2006.01.003
   Wang C, 2011, CHEMOSPHERE, V84, P136, DOI 10.1016/j.chemosphere.2011.02.026
   Wang H, 2021, ACS OMEGA, V6, P32262, DOI 10.1021/acsomega.1c05074
   Wang LF, 2020, NANOSCALE, V12, P19516, DOI 10.1039/d0nr05746k
   Zhang ML, 2018, ACS APPL BIO MATER, V1, P894, DOI 10.1021/acsabm.8b00319
   Zhang XY, 2018, CHEMSUSCHEM, V11, P11, DOI 10.1002/cssc.201701847
   Zhu SJ, 2015, NANO RES, V8, P355, DOI 10.1007/s12274-014-0644-3
NR 46
TC 1
Z9 1
U1 12
U2 42
PU ACADEMIC PRESS INC ELSEVIER SCIENCE
PI SAN DIEGO
PA 525 B ST, STE 1900, SAN DIEGO, CA 92101-4495 USA
SN 0147-6513
EI 1090-2414
J9 ECOTOX ENVIRON SAFE
JI Ecotox. Environ. Safe.
PD NOV
PY 2022
VL 246
AR 114177
DI 10.1016/j.ecoenv.2022.114177
EA OCT 2022
PG 8
WC Environmental Sciences; Toxicology
WE Science Citation Index Expanded (SCI-EXPANDED)
SC Environmental Sciences & Ecology; Toxicology
GA 5U2QX
UT WOS:000876399100002
PM 36244176
OA gold
DA 2023-11-06
ER

PT J
AU Zhao, Y
   Zhang, Y
   Liu, XM
   Kong, H
   Wang, YZ
   Qin, GF
   Cao, P
   Song, XX
   Yan, X
   Wang, QG
   Qu, HH
AF Zhao, Yan
   Zhang, Yue
   Liu, Xiaoman
   Kong, Hui
   Wang, Yongzhi
   Qin, Gaofeng
   Cao, Peng
   Song, Xingxing
   Yan, Xin
   Wang, Qingguo
   Qu, Huihua
TI Novel carbon quantum dots from egg yolk oil and their haemostatic
   effects
SO SCIENTIFIC REPORTS
LA English
DT Article
ID GREEN SYNTHESIS; GRAPHENE; FACILE; NANODOTS
AB In this study, the properties of egg yolk oil (EYO) were investigated. Water extraction, dialysis, and ultrafiltration were used to extract and purify EYO, and microscopy, spectrophotometry, and chromatography were used to identify carbon dots (CDs) present in EYO (EYO CDs). Morphology analyses demonstrated that CDs were almost spherical, with an average size of <10 nm, a lattice spacing of 0.267 nm, and a composition of mainly C, O, and Fe. The solution showed bright blue fluorescence at 365 nm. Tail haemorrhaging and liver haemorrhaging experiments showed that CD-treated mice had significantly shorter bleeding times than did control mice. Coagulation assays suggested that EYO CDs stimulate the intrinsic blood coagulation system and activate the fibrinogen system. Thus, EYO CDs possess the ability to activate haemostasis, which may lead to further investigations of this ingredient of traditional Chinese medicine.
C1 [Zhao, Yan; Liu, Xiaoman; Qin, Gaofeng; Cao, Peng; Song, Xingxing; Wang, Qingguo] Beijing Univ Chinese Med, Sch Basic Med Sci, Chaoyang, Qu, Peoples R China.
   [Zhang, Yue; Kong, Hui; Wang, Yongzhi; Yan, Xin] Beijing Univ Chinese Med, Sch Chinese Mat Med, Chaoyang, Qu, Peoples R China.
   [Qu, Huihua] Beijing Univ Chinese Med, Ctr Sci Expt, Chaoyang, Qu, Peoples R China.
C3 Beijing University of Chinese Medicine; Beijing University of Chinese
   Medicine; Beijing University of Chinese Medicine
RP Qu, HH (通讯作者)，Beijing Univ Chinese Med, Ctr Sci Expt, Chaoyang, Qu, Peoples R China.
EM quhuihuadr@163.com
RI Liu, Xiaoman/J-2142-2015; zhang, yue/HGU-0593-2022
OI Liu, Xiaoman/0000-0002-8978-5937; 
FU National Natural Science Foundation [81573573, 81503344, 81473338];
   Beijing University of Chinese Medicine [2015-JYB-JSMS014]
FX We greatly appreciate the support of the National Natural Science
   Foundation (grant numbers 81573573, 81503344, and 81473338), Young
   teacher special projects of Beijing University of Chinese Medicine
   (grant number 2015-JYB-JSMS014) and the Classical Prescription Basic
   Research Team of the Beijing University of Chinese Medicine.
CR Beack S., ACTA BIOMATER
   Chiu SH, 2016, ACTA BIOMATER, V46, P151, DOI 10.1016/j.actbio.2016.09.027
   De B, 2013, RSC ADV, V3, P8286, DOI 10.1039/c3ra00088e
   Fahey JW, 2002, P NATL ACAD SCI USA, V99, P7610, DOI 10.1073/pnas.112203099
   Habiba K, 2013, CARBON, V64, P341, DOI 10.1016/j.carbon.2013.07.084
   Han J. L., 2016, SCI TECHNOLOGY INNOV, V17, P72
   Hu SL, 2009, J MATER CHEM, V19, P484, DOI 10.1039/b812943f
   Kumar M, 2017, LANGMUIR, V33, P2514, DOI 10.1021/acs.langmuir.6b04463
   Kumar M, 2016, ARCH BIOCHEM BIOPHYS, V605, P41, DOI 10.1016/j.abb.2016.03.026
   Kung SH, 1998, BLOOD, V91, P784, DOI 10.1182/blood.V91.3.784.784_784_790
   Li HT, 2010, ANGEW CHEM INT EDIT, V49, P4430, DOI 10.1002/anie.200906154
   Liang ZC, 2016, ACS APPL MATER INTER, V8, P17478, DOI 10.1021/acsami.6b04826
   Liu CY, 2014, APPL PHYS LETT, V105, DOI 10.1063/1.4893994
   Liu HP, 2007, ANGEW CHEM INT EDIT, V46, P6473, DOI 10.1002/anie.200701271
   Liu HY, 2015, ACS APPL MATER INTER, V7, P4913, DOI 10.1021/am508994w
   Paulo S, 2016, NANOMATERIALS-BASEL, V6, DOI 10.3390/nano6090157
   Rastegar F, 2011, IRAN RED CRESCENT ME, V13, P739
   Saric M, 2017, PHYS CHEM CHEM PHYS, V19, P2017, DOI 10.1039/c6cp06881b
   Sarswat PK, 2015, PHYS CHEM CHEM PHYS, V17, P27642, DOI 10.1039/c5cp04782j
   Schmitz EMH, 2014, J THROMB HAEMOST, V12, P1636, DOI 10.1111/jth.12702
   Shen JH, 2012, CHEM COMMUN, V48, P3686, DOI 10.1039/c2cc00110a
   Sun D, 2013, CARBON, V64, P424, DOI 10.1016/j.carbon.2013.07.095
   Sun Y., 1999, J GANSU COLL TCM, V16, P47
   Tang LB, 2012, ACS NANO, V6, P5102, DOI 10.1021/nn300760g
   Van B. M., 2017, INT J LAB HEMATOL
   Wang BG, 2015, ACS APPL MATER INTER, V7, P6919, DOI 10.1021/acsami.5b00758
   Wang J, 2012, ANGEW CHEM INT EDIT, V51, P9297, DOI 10.1002/anie.201204381
   Wang L, 2016, TALANTA, V160, P268, DOI 10.1016/j.talanta.2016.07.020
   Wang YY, 2013, CHEM COMMUN, V49, P9006, DOI 10.1039/c3cc43375g
   Wood BR, 2007, ANAL BIOANAL CHEM, V387, P1691, DOI 10.1007/s00216-006-0881-8
   Wu JQ, 2013, ACTA BIOMATER, V9, P9194, DOI 10.1016/j.actbio.2013.06.023
   Wu P, 2016, MOLECULES, V21, DOI 10.3390/molecules21010106
   Xiong S., 2014, J GANNAN MED U, V34, P313
   Zhang RZ, 2014, BIOSENS BIOELECTRON, V55, P83, DOI 10.1016/j.bios.2013.11.074
   Zhang YQ, 2012, J MATER CHEM, V22, P16714, DOI 10.1039/c2jm32973e
   Zhao SJ, 2015, ACS APPL MATER INTER, V7, P17054, DOI 10.1021/acsami.5b03228
   Zhu CZ, 2012, CHEM COMMUN, V48, P9367, DOI 10.1039/c2cc33844k
NR 37
TC 46
Z9 52
U1 1
U2 75
PU NATURE PORTFOLIO
PI BERLIN
PA HEIDELBERGER PLATZ 3, BERLIN, 14197, GERMANY
SN 2045-2322
J9 SCI REP-UK
JI Sci Rep
PD JUN 30
PY 2017
VL 7
AR 4452
DI 10.1038/s41598-017-04073-1
PG 8
WC Multidisciplinary Sciences
WE Science Citation Index Expanded (SCI-EXPANDED)
SC Science & Technology - Other Topics
GA EZ1DX
UT WOS:000404451300058
PM 28667269
OA Green Published, gold
DA 2023-11-06
ER

PT J
AU Sun, LX
   Zhang, R
   Zhang, T
   Liu, XM
   Zhao, YF
   Yang, MQ
   Cheng, HY
   Zhang, QM
   Zhang, YJ
   Wu, XP
   Li, B
AF Sun, Lingxiang
   Zhang, Ran
   Zhang, Tong
   Liu, Xiaoming
   Zhao, Yifan
   Yang, Mengqi
   Cheng, Huaiyi
   Zhang, Qingmei
   Zhang, Yanjie
   Wu, Xiuping
   Li, Bing
TI Synthesis, applications and biosafety evaluation of carbon dots derived
   from herbal medicine
SO BIOMEDICAL MATERIALS
LA English
DT Review
DE carbon dots; herbal medicine; green synthesis; biosafety evaluation;
   bio-applications
ID CONVERSION FLUORESCENT PROPERTIES; QUANTUM DOTS; GREEN SYNTHESIS;
   IN-VITRO; FACILE SYNTHESIS; FOLATE-RECEPTOR; NITROGEN; NANODOTS;
   THERAPY; RED
AB Carbon dots (CDs) are novel zero-dimensional spherical nanoparticles with water solubility, biocompatibility and photoluminescence properties. As the variety of raw materials for CDs synthesis becomes more and more abundant, people tend to choose precursors from nature. Many recent studies have shown that CDs can inherit properties similar to their carbon sources. Chinese herbal medicine has a variety of therapeutic effects to many diseases. In recent years, many literatures have chosen herbal medicine as raw materials, however, how the properties of raw materials affect CDs has not been systematically summarized. The intrinsic bioactivity and potential pharmacological effects of CDs have not received sufficient attention and have become a 'blind spot' for research. In this paper, the main synthesis methods were introduced and the effects of carbon sources from different herbal medicine on the properties of CDs and related applications were reviewed. In addition, we briefly review some of the biosafety assessments of CDs, and make recommendations for biomedical applications. CDs that inherit the therapeutic properties of herbs can enable diagnosis and treatment of clinical diseases, bioimaging, and biosensing in the future.
C1 [Sun, Lingxiang; Zhang, Ran; Zhang, Tong; Liu, Xiaoming; Zhao, Yifan; Yang, Mengqi; Cheng, Huaiyi; Wu, Xiuping; Li, Bing] Shanxi Med Univ, Sch & Hosp Stomatol, Taiyuan 030001, Peoples R China.
   [Sun, Lingxiang; Zhang, Ran; Zhang, Tong; Liu, Xiaoming; Zhao, Yifan; Yang, Mengqi; Cheng, Huaiyi; Wu, Xiuping; Li, Bing] Shanxi Prov Key Lab Oral Dis Prevent & New Mat, Taiyuan 030001, Peoples R China.
   [Zhang, Qingmei] Taiyuan Univ Sci & Technol, Taiyuan 030024, Peoples R China.
   [Zhang, Yanjie] Dalian Polytech Univ, Res Inst Photon, Dalian 116034, Peoples R China.
C3 Shanxi Medical University; Taiyuan University of Science & Technology;
   Dalian Polytechnic University
RP Wu, XP; Li, B (通讯作者)，Shanxi Med Univ, Sch & Hosp Stomatol, Taiyuan 030001, Peoples R China.; Wu, XP; Li, B (通讯作者)，Shanxi Prov Key Lab Oral Dis Prevent & New Mat, Taiyuan 030001, Peoples R China.
EM 77wxp@163.com; libing1975vip@163.com
FU Shanxi Science and Technology Innovation Key Talent Team Project
   [202204051002034]; Central Leading Local Science and Technology
   Development Funds (Transfer of Scientific and Technological
   Achievements) Project [YDZJSX2022C029, YDZJSX2021C011]; Shanxi Province
   Key Research and Development Program [202102130501002]; Shanxi Science
   and Technology Department Key Country Science and Technology Cooperation
   Project [202204041101004]
FX AcknowledgmentsThis work was funded by Shanxi Science and Technology
   Innovation Key Talent Team Project, No. 202204051002034; Central Leading
   Local Science and Technology Development Funds (Transfer of Scientific
   and Technological Achievements) Project, Nos. YDZJSX2022C029 and
   YDZJSX2021C011; Shanxi Province Key Research and Development Program,
   No. 202102130501002; Shanxi Science and Technology Department Key
   Country Science and Technology Cooperation Project, No. 202204041101004.
CR Alam AM, 2015, GREEN CHEM, V17, P3791, DOI 10.1039/c5gc00686d
   Ansari L, 2021, COLLOID SURFACE B, V203, DOI 10.1016/j.colsurfb.2021.111743
   Arkan E, 2018, ADV PHARM BULL, V8, P149, DOI 10.15171/apb.2018.018
   Atchudan R, 2018, COLLOID SURFACE B, V169, P321, DOI 10.1016/j.colsurfb.2018.05.032
   Atchudan R, 2016, J COLLOID INTERF SCI, V482, P8, DOI 10.1016/j.jcis.2016.07.058
   Becraft AR, 2020, J NUTR, V150, P434, DOI 10.1093/jn/nxz267
   Ben-Zichri S, 2022, BIOCONJUGATE CHEM, V33, P1663, DOI 10.1021/acs.bioconjchem.2c00282
   Bencsik A, 2018, PROG NEUROBIOL, V160, P45, DOI 10.1016/j.pneurobio.2017.10.003
   Bhunia SK, 2016, CHEMBIOCHEM, V17, P614, DOI 10.1002/cbic.201500694
   Biswal M, 2013, ENERG ENVIRON SCI, V6, P1249, DOI 10.1039/c3ee22325f
   Boakye-Yiadom KO, 2019, INT J PHARMACEUT, V564, P308, DOI 10.1016/j.ijpharm.2019.04.055
   Boruah A, 2022, J FLUORESC, V32, P863, DOI 10.1007/s10895-022-02898-2
   Hoan BT, 2018, LUMINESCENCE, V33, P545, DOI 10.1002/bio.3444
   Caglayan MO, 2022, CRIT REV ANAL CHEM, V52, P814, DOI 10.1080/10408347.2020.1828029
   Calabro RL, 2018, J COLLOID INTERF SCI, V527, P132, DOI 10.1016/j.jcis.2018.04.113
   Cangini F, 2005, J PERIODONTOL, V76, P1785, DOI 10.1902/jop.2005.76.10.1785
   Cayuela A, 2016, CHEM COMMUN, V52, P1311, DOI 10.1039/c5cc07754k
   Chan MH, 2021, PHARMACEUTICS, V13, DOI 10.3390/pharmaceutics13111874
   Chang JW, 2021, ANGEW CHEM INT EDIT, V60, P3587, DOI 10.1002/anie.202012141
   Chen YF, 2016, SENSOR ACTUAT B-CHEM, V223, P689, DOI 10.1016/j.snb.2015.09.081
   Chen Z, 2019, PHARM BIOL, V57, P498, DOI 10.1080/13880209.2019.1645700
   Cheng JJ, 2019, NANOMEDICINE-UK, V14, P431, DOI 10.2217/nnm-2018-0285
   Cohen EN, 2020, CURR PHARM DESIGN, V26, P2207, DOI 10.2174/1381612826666200402102308
   D'souza SL, 2016, RSC ADV, V6, P12169, DOI 10.1039/c5ra24621k
   Dai J, 2019, APPL ECOL ENV RES, V17, P12139, DOI 10.15666/aeer/1705_1213912153
   Dalbeth N, 2021, LANCET, V397, P1843, DOI 10.1016/S0140-6736(21)00569-9
   Dinç S, 2016, SUGAR IND, V141, P560
   Ding H, 2019, J LUMIN, V211, P298, DOI 10.1016/j.jlumin.2019.03.064
   Duan HH, 2015, CHEM SOC REV, V44, P5778, DOI 10.1039/c4cs00363b
   Fatahi Z, 2019, EXCLI J, V18, P454, DOI 10.17179/excli2019-1465
   Feng J, 2016, J MATER CHEM B, V4, P387, DOI 10.1039/c5tb01999k
   Fu JL, 2022, TALANTA, V242, DOI 10.1016/j.talanta.2022.123283
   Fu R., 2023, CHINESE J CHEM, V41, P1007
   Ge JC, 2016, ADV HEALTHC MATER, V5, P665, DOI 10.1002/adhm.201500720
   Gogoi S, 2018, NEW J CHEM, V42, P6399, DOI 10.1039/c8nj00567b
   Gong XJ, 2022, COLLOID SURFACE B, V218, DOI 10.1016/j.colsurfb.2022.112712
   Gu D, 2016, APPL SURF SCI, V390, P38, DOI 10.1016/j.apsusc.2016.08.012
   Hou Zheng-Kun, 2018, Zhongguo Zhong Yao Za Zhi, V43, P1261, DOI 10.19540/j.cnki.cjcmm.20171211.004
   Hsin TH, 2020, ACS APPL BIO MATER, V3, P8786, DOI 10.1021/acsabm.0c01151
   Hu J, 2021, INT J NANOMED, V16, P2461, DOI 10.2147/IJN.S289515
   Jiang BP, 2019, CHEM-EUR J, V25, P3993, DOI 10.1002/chem.201804383
   Jiang CK, 2014, TALANTA, V127, P68, DOI 10.1016/j.talanta.2014.01.046
   Khan ZMSH, 2019, OPT MATER, V91, P386, DOI 10.1016/j.optmat.2019.03.054
   Kim Y, 2019, ADV MATER, V31, DOI [10.1002/adma.201806697, 10.1002/adma.201904362]
   Kumar R, 2020, ULTRASON SONOCHEM, V64, DOI 10.1016/j.ultsonch.2020.105009
   Kumawat MK, 2017, ACS SUSTAIN CHEM ENG, V5, P1382, DOI 10.1021/acssuschemeng.6b01893
   Li CL, 2014, J MATER CHEM B, V2, P4564, DOI 10.1039/c4tb00216d
   Li D, 2022, FRONT PHARMACOL, V13, DOI 10.3389/fphar.2022.815479
   Li GZ, 2018, ANAL BIOANAL CHEM, V410, P7849, DOI 10.1007/s00216-018-1406-y
   Li HT, 2010, ANGEW CHEM INT EDIT, V49, P4430, DOI 10.1002/anie.200906154
   Li MX, 2019, ACS SENSORS, V4, P1732, DOI 10.1021/acssensors.9b00514
   Li S, 2015, ACS APPL MATER INTER, V7, P19153, DOI 10.1021/acsami.5b04866
   Li SH, 2018, MAT SCI ENG C-MATER, V93, P1054, DOI 10.1016/j.msec.2018.08.058
   Li W, 2015, TROP J PHARM RES, V14, P399, DOI 10.4314/tjpr.v14i3.7
   Li WD, 2019, CHINESE CHEM LETT, V30, P2323, DOI 10.1016/j.cclet.2019.06.040
   Li Y, 2022, CHEM-ASIAN J, V17, DOI 10.1002/asia.202200283
   Liu JJ, 2021, ADV MATER, V33, DOI 10.1002/adma.202007162
   Liu JJ, 2020, ACS CENTRAL SCI, V6, P2179, DOI 10.1021/acscentsci.0c01306
   Liu JJ, 2020, ADV MATER, V32, DOI 10.1002/adma.201906641
   Liu JJ, 2018, SMALL, V14, DOI 10.1002/smll.201703919
   Liu JJ, 2017, NANOSCALE, V9, P7135, DOI 10.1039/c7nr02128c
   Liu KK, 2019, ADV SCI, V6, DOI 10.1002/advs.201900766
   Liu XM, 2018, NANOMEDICINE-UK, V13, P391, DOI 10.2217/nnm-2017-0297
   Liu YH, 2021, MOLECULES, V26, DOI 10.3390/molecules26061512
   Luo J, 2018, RSC ADV, V8, P37707, DOI 10.1039/c8ra06340k
   Mansuriya BD, 2021, NANOMATERIALS-BASEL, V11, DOI 10.3390/nano11102525
   Mathew S, 2023, BIOMASS CONVERS BIOR, DOI 10.1007/s13399-023-03798-6
   Ming H, 2012, DALTON T, V41, P9526, DOI 10.1039/c2dt30985h
   Mishra V, 2018, DRUG DISCOV TODAY, V23, P1219, DOI 10.1016/j.drudis.2018.01.006
   Mohammadinejad R, 2019, J ADV RES, V18, P81, DOI 10.1016/j.jare.2019.01.004
   Murugadoss S, 2020, PART FIBRE TOXICOL, V17, DOI 10.1186/s12989-019-0331-3
   Musa M, 2018, FOOD CHEM, V265, P165, DOI 10.1016/j.foodchem.2018.04.020
   Nasrin A, 2020, NANOSCALE, V12, P20598, DOI 10.1039/d0nr05210h
   Ng HKM, 2021, MICROCHEM J, V165, DOI 10.1016/j.microc.2021.106116
   Pajewska-Szmyt M, 2020, MATER CHEM PHYS, V242, DOI 10.1016/j.matchemphys.2019.122484
   Panwar N, 2019, CHEM REV, V119, P9559, DOI 10.1021/acs.chemrev.9b00099
   Peng ZL, 2020, ADV HEALTHC MATER, V9, DOI 10.1002/adhm.201901495
   Qu Z, 2020, NANOTECHNOLOGY, V31, DOI 10.1088/1361-6528/ab6b9d
   Rao C, 2017, CHEMBIOCHEM, V18, P2385, DOI 10.1002/cbic.201700440
   Rather LJ, 2015, SUSTAIN CHEM PHARM, V2, P12, DOI 10.1016/j.scp.2015.08.002
   Ren X, 2019, NANOMATERIALS-BASEL, V9, DOI 10.3390/nano9040495
   Roberge A, 2020, CHEM MATER, V32, P6588, DOI 10.1021/acs.chemmater.0c02024
   Sabet M, 2019, APPL SURF SCI, V463, P283, DOI 10.1016/j.apsusc.2018.08.223
   Salinas-Castillo A, 2013, CHEM COMMUN, V49, P1103, DOI 10.1039/c2cc36450f
   Sekar A, 2021, 3 BIOTECH, V11, DOI 10.1007/s13205-020-02568-9
   Shan Ming-Qiu, 2014, Zhongguo Zhong Yao Za Zhi, V39, P493
   Shen J, 2017, MAT SCI ENG C-MATER, V76, P856, DOI 10.1016/j.msec.2017.03.178
   Sun S, 2016, CHEM MATER, V28, P8659, DOI 10.1021/acs.chemmater.6b03695
   Sun YP, 2006, J AM CHEM SOC, V128, P7756, DOI 10.1021/ja062677d
   Sun ZW, 2018, ARTIF CELL NANOMED B, V46, pS308, DOI 10.1080/21691401.2018.1492419
   Sun ZW, 2018, J BIOMED NANOTECHNOL, V14, P2146, DOI 10.1166/jbn.2018.2653
   Swathi R, 2021, MATER TODAY-PROC, V43, P1389, DOI 10.1016/j.matpr.2020.09.174
   Tao JT, 2022, PHOTODIAGN PHOTODYN, V40, DOI 10.1016/j.pdpdt.2022.103099
   Tejwan N, 2020, ADV COLLOID INTERFAC, V275, DOI 10.1016/j.cis.2019.102046
   Tian XM, 2020, INT J NANOMED, V15, P6519, DOI 10.2147/IJN.S257645
   Truskewycz A, 2022, SMALL, V18, DOI 10.1002/smll.202106342
   Unnikrishnan B, 2020, ACS OMEGA, V5, P11248, DOI 10.1021/acsomega.9b04301
   Wang M, 2011, EUR J PHARMACOL, V650, P41, DOI 10.1016/j.ejphar.2010.09.049
   Wang PC, 2021, INT J NANOMED, V16, P2045, DOI 10.2147/IJN.S298152
   Wang SN, 2019, NANOMEDICINE-UK, V14, P2925, DOI 10.2217/nnm-2019-0255
   Wang W, 2017, J ELECTROANAL CHEM, V794, P148, DOI 10.1016/j.jelechem.2017.04.016
   Wang XK, 2020, ARTIF CELL NANOMED B, V48, P68, DOI 10.1080/21691401.2019.1699810
   Wang XK, 2019, MOLECULES, V24, DOI 10.3390/molecules24224152
   Wang Y, 2018, SCI TOTAL ENVIRON, V625, P940, DOI 10.1016/j.scitotenv.2017.12.334
   Wang ZF, 2020, CURR MED CHEM, V27, P1997, DOI 10.2174/0929867325666181001104550
   Wang ZY, 2015, ANAL METHODS-UK, V7, P8911, DOI [10.1039/C5AY01978H, 10.1039/c5ay01978h]
   Wareing TC, 2021, ACS NANO, V15, P15471, DOI 10.1021/acsnano.1c03886
   Wei JW, 2022, ANAL CHEM, V94, P12772, DOI 10.1021/acs.analchem.2c02587
   Weng CJ, 2010, MOL NUTR FOOD RES, V54, P1618, DOI 10.1002/mnfr.201000108
   Wu YY, 2021, ANTIBIOTICS-BASEL, V10, DOI 10.3390/antibiotics10060623
   Xia CL, 2019, ADV SCI, V6, DOI 10.1002/advs.201901316
   Xu XY, 2004, J AM CHEM SOC, V126, P12736, DOI 10.1021/ja040082h
   Yan X, 2017, J NANOBIOTECHNOL, V15, DOI 10.1186/s12951-017-0296-z
   Yang SW, 2014, J MATER CHEM A, V2, P8660, DOI 10.1039/c4ta00860j
   Yang YH, 2012, CHEM COMMUN, V48, P380, DOI 10.1039/c1cc15678k
   Yi Y, 2018, CARBOHYD POLYM, V190, P67, DOI 10.1016/j.carbpol.2017.11.090
   Yin BD, 2013, ANALYST, V138, P6551, DOI 10.1039/c3an01003a
   Yuan FL, 2016, NANO TODAY, V11, P565, DOI 10.1016/j.nantod.2016.08.006
   Zhang J, 2016, MATER TODAY, V19, P382, DOI 10.1016/j.mattod.2015.11.008
   Zhang J, 2015, ADV SCI, V2, DOI 10.1002/advs.201500002
   Zhang JH, 2016, SCI REP-UK, V6, DOI 10.1038/srep37860
   Zhang ML, 2021, J NANOBIOTECHNOL, V19, DOI 10.1186/s12951-021-00847-y
   Zhang ML, 2018, ARTIF CELL NANOMED B, V46, P1562, DOI 10.1080/21691401.2017.1379015
   Zhang QH, 2017, SCI CHINA MATER, V60, P141, DOI 10.1007/s40843-016-5160-9
   Zhang WY, 2019, ANALYST, V144, P7421, DOI 10.1039/c9an01953g
   Zhang X, 2022, J HAZARD MATER, V422, DOI 10.1016/j.jhazmat.2021.126881
   Zhang XY, 2018, CHEMSUSCHEM, V11, P11, DOI 10.1002/cssc.201701847
   Zhao SJ, 2020, CHEM ENG J, V388, DOI 10.1016/j.cej.2020.124212
   Zhao SJ, 2015, ACS APPL MATER INTER, V7, P17054, DOI 10.1021/acsami.5b03228
   Zhao SY, 2021, ACS APPL MATER INTER, V13, P61565, DOI 10.1021/acsami.1c20648
   Zhao YS, 2020, MOLECULES, V25, DOI 10.3390/molecules25030446
   Zhao ZZ, 2010, PLANTA MED, V76, P1975, DOI 10.1055/s-0030-1250522
   Zheng XT, 2015, SMALL, V11, P1620, DOI 10.1002/smll.201402648
   Zhou JJ, 2012, MATER LETT, V66, P222, DOI 10.1016/j.matlet.2011.08.081
   Zhou SJ, 2021, CHEM-ASIAN J, V16, P348, DOI 10.1002/asia.202001352
   Zhou YX, 2022, FOODS, V11, DOI 10.3390/foods11111594
   Zhou YQ, 2019, LANGMUIR, V35, P9115, DOI 10.1021/acs.langmuir.9b00595
   Zhu CZ, 2012, CHEM COMMUN, V48, P9367, DOI 10.1039/c2cc33844k
   Zhu YY, 2015, J NANOSCI NANOTECHNO, V15, P4193, DOI 10.1166/jnn.2015.9799
   Zuo PL, 2016, MICROCHIM ACTA, V183, P519, DOI 10.1007/s00604-015-1705-3
NR 140
TC 0
Z9 0
U1 28
U2 28
PU IOP Publishing Ltd
PI BRISTOL
PA TEMPLE CIRCUS, TEMPLE WAY, BRISTOL BS1 6BE, ENGLAND
SN 1748-6041
EI 1748-605X
J9 BIOMED MATER
JI Biomed. Mater.
PD JUL 1
PY 2023
VL 18
IS 4
AR 042004
DI 10.1088/1748-605X/acdeb8
PG 17
WC Engineering, Biomedical; Materials Science, Biomaterials
WE Science Citation Index Expanded (SCI-EXPANDED)
SC Engineering; Materials Science
GA K0HB9
UT WOS:001013334400001
PM 37321231
DA 2023-11-06
ER

PT J
AU Thota, SP
   Thota, SM
   Bhagavatham, SS
   Manoj, KS
   Muthukumar, VSS
   Venketesh, S
   Vadlani, PV
   Belliraj, SK
AF Thota, Sai Praneeth
   Thota, Sai Manohar
   Bhagavatham, Saikrishna Srimadh
   Manoj, Kaja Sai
   Muthukumar, Vijaya Sayee Sai
   Venketesh, Sivaramakrishnan
   Vadlani, Praveen V.
   Belliraj, Siva Kumar
TI Facile one-pot hydrothermal synthesis of stable and biocompatible
   fluorescent carbon dots from lemon grass herb
SO IET NANOBIOTECHNOLOGY
LA English
DT Article; Proceedings Paper
CT 1st International Conference on Nanoscience and Nanotechnology (ICNAN)
CY 2016
CL Vellore, INDIA
SP Vellore Inst Technol, Ctr Nanotechnol Res
DE fluorescence; carbon; nanofabrication; photoluminescence; toxicology;
   transmission electron microscopy; cellular biophysics; biomedical
   optical imaging; nanomedicine; biomedical materials; microorganisms;
   liquid phase deposition; one-pot hydrothermal synthesis; biocompatible
   fluorescent carbon dots; lemon grass herb; luminescent carbon-based
   nanomaterials; stable photophysical behaviour; toxicity; water-soluble
   nanostructures; carbon source; high-resolution transmission electron
   microscopy; low-dimensional graphitic structures; hybridisation; carbon
   nanostructures; fluorescence spectroscopy; excitation-dependent emission
   properties; biomass derived LGNS; bioimaging; drug delivery;
   optoelectronic devices; yeast cell image; multicolour-multiexcitation
   fluorescence imaging; C
ID GRAPHENE QUANTUM DOTS; GREEN SYNTHESIS; PEANUT SHELLS; NANODOTS; ROUTE;
   PROBES; JUICE; ASSAY; IONS
AB Luminescent carbon-based nanomaterials hold great promise due to their stable photo-physical behaviour, biocompatibility and lower toxicity. This work involves economic and facile one-pot green synthesis of water-soluble nanostructures from lemon grass (LGNS) [Cymbopogon citratus (DC) Stapf] as carbon source. High-resolution transmission electron microscopy confirmed the formation of LGNS with lattice spacing of 0.23nm matching low-dimensional graphitic structures. The strong absorption exhibited at 278nm could be attributed to ?-states of sp(2)/sp(3) hybridisation in carbon nanostructures. Fluorescence spectroscopy of LGNS exhibited strong excitation-dependent emission properties over a broad range of wavelengths from 300 to 600nm. Quantitatively, these LGNS were estimated to have quantum yield of 23.3%. Biomass derived LGNS could be potentially exploited for wide variety of applications like bioimaging, up-conversion, drug delivery and optoelectronic devices. To this extent, synthesised LGNS were used to image yeast cells via multicolour/multi-excitation fluorescence imaging.
C1 [Thota, Sai Praneeth; Manoj, Kaja Sai; Belliraj, Siva Kumar] Sri Sathya Sai Inst Higher Learning, Dept Chem, Res Mol Modelling Lab, Prasanthinilayam 515134, Andhra Pradesh, India.
   [Thota, Sai Manohar; Bhagavatham, Saikrishna Srimadh; Venketesh, Sivaramakrishnan] Sri Sathya Sai Inst Higher Learning, Dept Biosci, Prasanthinilayam 515134, Andhra Pradesh, India.
   [Manoj, Kaja Sai; Muthukumar, Vijaya Sayee Sai] Sri Sathya Sai Inst Higher Learning, Dept Phys, Prasanthinilayam 515134, Andhra Pradesh, India.
   [Vadlani, Praveen V.] Kansas State Univ, Dept Grain Sci & Ind, Bioproc & Renewable Energy Lab, Manhattan, KS 66506 USA.
   [Vadlani, Praveen V.] Kansas State Univ, Dept Chem Engn, Bioproc & Renewable Energy Lab, Durland Hall, Manhattan, KS 66506 USA.
C3 Sri Sathya Sai Institute of Higher Learning; Sri Sathya Sai Institute of
   Higher Learning; Sri Sathya Sai Institute of Higher Learning; Kansas
   State University; Kansas State University
RP Belliraj, SK (通讯作者)，Sri Sathya Sai Inst Higher Learning, Dept Chem, Res Mol Modelling Lab, Prasanthinilayam 515134, Andhra Pradesh, India.
EM bsivakumar@sssihl.edu.in
RI Muthukumar, Sai/A-1732-2013; Thota, Sai Praneeth/HDN-4007-2022;
   Sivaramakrishnan, Venketesh/J-2025-2012; Thota, Sai
   Manohar/AAZ-9546-2021; Srimadh Bhagavatham, Sai Krishna/E-6615-2012
OI Thota, Sai Praneeth/0000-0001-7207-8227; Sivaramakrishnan,
   Venketesh/0000-0003-3094-5905; Thota, Sai Manohar/0000-0003-1710-5645;
   Srimadh Bhagavatham, Sai Krishna/0000-0003-2236-5847; Belliraj, Siva
   Kumar/0000-0003-1257-4899; Muthukumar V, Sai/0000-0003-4177-4187
CR Boukhatem MN, 2014, LIBYAN J MED, V9, DOI 10.3402/ljm.v9.25431
   Chen WX, 2016, MATERIALS, V9, DOI 10.3390/ma9030184
   da Silva CD, 2008, BRAZ J INFECT DIS, V12, P63, DOI 10.1590/S1413-86702008000100014
   Ganjewala D, 2010, NAT PROD COMMUN, V5, P163
   Han MM, 2017, J MATER CHEM B, V5, P3964, DOI 10.1039/c7tb00665a
   Huang H, 2013, RSC ADV, V3, P21691, DOI 10.1039/c3ra43452d
   Jhonsi MA, 2016, CHEM PHYS LETT, V661, P179, DOI 10.1016/j.cplett.2016.08.081
   Jiang CK, 2014, TALANTA, V127, P68, DOI 10.1016/j.talanta.2014.01.046
   Kapri S, 2016, CARBON, V100, P223, DOI 10.1016/j.carbon.2016.01.017
   Liang ZC, 2014, J MATER CHEM C, V2, P9760, DOI 10.1039/c4tc01714e
   Liu S, 2012, ADV MATER, V24, P2037, DOI 10.1002/adma.201200164
   LORENZETTI BB, 1991, J ETHNOPHARMACOL, V34, P43, DOI 10.1016/0378-8741(91)90187-I
   Ma XH, 2017, MATER TODAY CHEM, V5, P1, DOI 10.1016/j.mtchem.2017.04.004
   Mandani S, 2017, CARBON, V119, P569, DOI 10.1016/j.carbon.2017.04.075
   Mehta A, 2017, NEW J CHEM, V41, P4573, DOI 10.1039/c7nj00933j
   Mehta VN, 2014, MAT SCI ENG C-MATER, V38, P20, DOI 10.1016/j.msec.2014.01.038
   MOSMANN T, 1983, J IMMUNOL METHODS, V65, P55, DOI 10.1016/0022-1759(83)90303-4
   Mueller M, 2010, FOOD CHEM, V122, P987, DOI 10.1016/j.foodchem.2010.03.041
   Nawaz F, 2013, CHEM RES CHINESE U, V29, P401, DOI 10.1007/s40242-013-2339-9
   Niu FS, 2016, NANOSCALE, V8, P5470, DOI 10.1039/c6nr00023a
   Pan DY, 2010, ADV MATER, V22, P734, DOI 10.1002/adma.200902825
   Paranagama PA, 2003, LETT APPL MICROBIOL, V37, P86, DOI 10.1046/j.1472-765X.2003.01351.x
   Peng H, 2009, CHEM MATER, V21, P5563, DOI 10.1021/cm901593y
   Puvvada N, 2012, SCI TECHNOL ADV MAT, P13
   Sahu S, 2012, CHEM COMMUN, V48, P8835, DOI 10.1039/c2cc33796g
   Shankar SS, 2005, CHEM MATER, V17, P566, DOI 10.1021/cm048292g
   Thongpool V, 2012, PROCEDIA ENGINEER, V32, P1054, DOI 10.1016/j.proeng.2012.02.054
   Wang QL, 2013, CARBON, V59, P192, DOI 10.1016/j.carbon.2013.03.009
   Wang R, 2017, J MATER CHEM A, V5, P3717, DOI 10.1039/c6ta08660h
   Wang YF, 2015, J MATER CHEM B, V3, P7511, DOI 10.1039/c5tb01051a
   Wang YF, 2014, J MATER CHEM C, V2, P6921, DOI 10.1039/c4tc00988f
   Wen XM, 2014, CHEM COMMUN, V50, P4703, DOI 10.1039/c4cc01213e
   Xue MY, 2016, NEW J CHEM, V40, P1698, DOI 10.1039/c5nj02181b
   YAPING S, 2006, J AM CHEM SOC, V128, P7756
   Yin BD, 2013, ANALYST, V138, P6551, DOI 10.1039/c3an01003a
   Zhai XY, 2012, CHEM COMMUN, V48, P7955, DOI 10.1039/c2cc33869f
   Zhang J, 2016, MATER TODAY, V19, P382, DOI 10.1016/j.mattod.2015.11.008
   Zhang XY, 2013, ACS NANO, V7, P11234, DOI 10.1021/nn405017q
   Zhang ZJ, 2016, PART PART SYST CHAR, V33, DOI 10.1002/ppsc.201500243
   Zhao Y, 2013, MATER RES INNOV, V17, P546, DOI 10.1179/1433075X13Y.0000000108
   Zhou JJ, 2012, MATER LETT, V66, P222, DOI 10.1016/j.matlet.2011.08.081
NR 41
TC 11
Z9 12
U1 0
U2 64
PU INST ENGINEERING TECHNOLOGY-IET
PI HERTFORD
PA MICHAEL FARADAY HOUSE SIX HILLS WAY STEVENAGE, HERTFORD SG1 2AY, ENGLAND
SN 1751-8741
EI 1751-875X
J9 IET NANOBIOTECHNOL
JI IET Nanobiotechnol.
PD MAR
PY 2018
VL 12
IS 2
SI SI
BP 127
EP 132
DI 10.1049/iet-nbt.2017.0038
PG 6
WC Biochemical Research Methods; Nanoscience & Nanotechnology
WE Science Citation Index Expanded (SCI-EXPANDED); Conference Proceedings Citation Index - Science (CPCI-S)
SC Biochemistry & Molecular Biology; Science & Technology - Other Topics
GA FX7ID
UT WOS:000426261400006
OA Green Published
DA 2023-11-06
ER

PT J
AU Sentkowska, A
AF Sentkowska, Aleksandra
TI The potential of traditionally used medicinal plants for the synthesis
   of selenium nanoparticles
SO NATURAL PRODUCT RESEARCH
LA English
DT Article
DE selenium; nanoparticles; synthesis; herb extracts
AB Selenium nanoparticles (SeNPs) have the potential to be used in many applications. In recent years green synthesis using plant extracts has gained popularity, due to the use of non-toxic solvents. In this work, the application of plantain (Plantago lanceolata L.), yarrow (Achilea millefolium L.) and nettle (Urtica dioica L.) in the synthesis of SeNPs is presented. The obtained nanoparticles were characterized in terms of size and antioxidant activity. A strong correlation between the dimensions of synthesized nanoparticles and their ability to scavenge hydroxyl radicals was established.
C1 [Sentkowska, Aleksandra] Univ Warsaw, Heavy Ion Lab, Warsaw, Poland.
C3 University of Warsaw
RP Sentkowska, A (通讯作者)，Univ Warsaw, Heavy Ion Lab, Warsaw, Poland.
EM sentkowska@slcj.uw.edu.pl
CR Anu K, 2020, J KING SAUD UNIV SCI, V32, P2520, DOI 10.1016/j.jksus.2020.04.018
   Bahmani M, 2019, J PHARM NEGAT RESULT, V10, P16, DOI 10.4103/jpnr.JPNR_21_18
   Bartosiak M, 2019, MICROCHEM J, V145, P1169, DOI 10.1016/j.microc.2018.12.024
   Bhattacharjee A, 2019, NUCLEUS CALCUTTA, V62, P259, DOI 10.1007/s13237-019-00303-1
   Bisht N, 2022, MATER ADV, V3, P1415, DOI 10.1039/d1ma00639h
   Finimundy TC, 2020, MOLECULES, V25, DOI 10.3390/molecules25092151
   Heydari R, 2019, CHEMISTRYSELECT, V4, P531, DOI 10.1002/slct.201803431
   Heydari R, 2015, INT J BREAST CANCER, V2015, DOI 10.1155/2015/846743
   Murugan K, 2018, PHYSIOL MOL PLANT P, V101, P202, DOI 10.1016/j.pmpp.2017.02.004
   Prasad KS, 2014, BIOL TRACE ELEM RES, V157, P275, DOI 10.1007/s12011-014-9891-0
   Pyrzynska K, 2022, J NANOSTRUCTURE CHEM, V12, P467, DOI 10.1007/s40097-021-00435-4
   Roni M, 2015, ECOTOX ENVIRON SAFE, V121, P31, DOI 10.1016/j.ecoenv.2015.07.005
   Shah ST, 2017, NANOMATERIALS-BASEL, V7, DOI 10.3390/nano7100306
   Vieira AP, 2017, J BRAZIL CHEM SOC, V28, P2021, DOI 10.21577/0103-5053.20170025
NR 14
TC 1
Z9 1
U1 0
U2 4
PU TAYLOR & FRANCIS LTD
PI ABINGDON
PA 2-4 PARK SQUARE, MILTON PARK, ABINGDON OR14 4RN, OXON, ENGLAND
SN 1478-6419
EI 1478-6427
J9 NAT PROD RES
JI Nat. Prod. Res.
PD JUN 18
PY 2023
VL 37
IS 12
BP 2055
EP 2059
DI 10.1080/14786419.2022.2116578
EA AUG 2022
PG 5
WC Chemistry, Applied; Chemistry, Medicinal
WE Science Citation Index Expanded (SCI-EXPANDED)
SC Chemistry; Pharmacology & Pharmacy
GA H2QE8
UT WOS:000844725900001
PM 36008871
OA Green Submitted
DA 2023-11-06
ER

PT J
AU Chen, Z
   Ye, SY
   Yang, Y
   Li, ZY
AF Chen, Zhi
   Ye, Si-Yong
   Yang, Ying
   Li, Zhong-Yuan
TI A review on charred traditional Chinese herbs: carbonization to yield a
   haemostatic effect
SO PHARMACEUTICAL BIOLOGY
LA English
DT Review
DE Charcoal drug; carbon dots; traditional Chinese medicine
ID GINGER ZINGIBER-OFFICINALE; GRAPHENE QUANTUM DOTS; CARBON DOTS;
   POLLEN-TYPHAE; NANODOTS; BIOACTIVITY; EXPRESSION; FLAVONOIDS; PRODUCTS
AB Context: Charcoal of Chinese drugs is a kind of special processing product in Chinese medicine and used for treatment of haemoptysis, hematemesis and haemorrhage in the clinic during ancient times. During carbonizing, significant changes occur in chemical constituents and the efficacy of haemostasis will be enhanced. But the quality control standard of 'carbonizing retains characteristics' should be followed. Objective: This review introduces the typical methods of carbonizing, which highlight current research progress on haemostatic substances of charcoal drugs so as to provide a reasonable explanation for the theory of haemostasis treated by charcoal medicine. Methods: English and Chinese literature from 2004 to 2019 was collected from databases including Web of Science, PubMed, Elsevier and CNKI (Chinese). Charcoal drug, chemical constituents, processing, haemostasis and carbon dots were used as the key words. Results: Charcoal drugs mainly play a haemostatic role and the effect can be classified into four types to stop bleeding: removing blood stasis, cooling blood, warming meridians and astringing. Changes in composition lead to changes in pharmacodynamics. Carbonizing methods and basic research on haemostasis material in charcoal drugs have also been summarized. Conclusions: This review summarizes the classification of charcoal drugs and highlights the possible material bases for the haemostatic effect of charcoal drugs in recent years, providing new insights to future research.
C1 [Chen, Zhi; Yang, Ying; Li, Zhong-Yuan] Shandong Univ TCM, Coll Pharm, Jinan, Shandong, Peoples R China.
   [Ye, Si-Yong] Jinan Second Peoples Hosp, Dept Pharm, Jinan, Shandong, Peoples R China.
C3 Shandong University of Traditional Chinese Medicine
RP Chen, Z (通讯作者)，Shandong Univ TCM, Coll Pharm, Jinan, Shandong, Peoples R China.
EM chenzhi6088@163.com
FU Processing Technology Inheritance Base Construction Project of State
   Administration of TCM of China (SATCM)
FX This work was supported by Processing Technology Inheritance Base
   Construction Project of State Administration of TCM of China (SATCM)
   2015.
CR Abbasi E, 2016, ARTIF CELL NANOMED B, V44, P885, DOI 10.3109/21691401.2014.998826
   Akkol EK, 2011, J ETHNOPHARMACOL, V133, P1027, DOI 10.1016/j.jep.2010.11.036
   Aktan F, 2006, PLANTA MED, V72, P727, DOI 10.1055/s-2006-931588
   Al-Amin ZM, 2006, BRIT J NUTR, V96, P660, DOI 10.1079/BJN20061849
   Ali BH, 2008, FOOD CHEM TOXICOL, V46, P409, DOI 10.1016/j.fct.2007.09.085
   Amin A, 2006, ASIAN J ANDROL, V8, P607, DOI 10.1111/j.1745-7262.2006.00179.x
   [Anonymous], 2015, CHINESE PHARMACOPOEI
   Arbenz A, 2015, GREEN CHEM, V17, P2626, DOI [10.1039/C5GC00282F, 10.1039/c5gc00282f]
   Baker SN, 2010, ANGEW CHEM INT EDIT, V49, P6726, DOI 10.1002/anie.200906623
   Bao BeiHua, 2011, Zhongcaoyao = Chinese Traditional and Herbal Drugs, V42, P2462
   Barman MK, 2018, J PHOTOCH PHOTOBIO C, V37, P1, DOI 10.1016/j.jphotochemrev.2018.08.001
   Bele Archana A., 2010, Asian Journal of Plant Sciences, V9, P209
   Chai X, 2012, J PHARMACEUT BIOMED, V57, P52, DOI 10.1016/j.jpba.2011.08.023
   Chen J, 2016, THER CLIN RISK MANAG, V12, P11, DOI 10.2147/TCRM.S96869
   [陈佩东 CHEN Peidong], 2006, [南京中医药大学学报, Journal of Nanjing University of Traditional Chinese Medicine], V22, P302
   Chen YQ, 2015, MOLECULES, V20, P18352, DOI 10.3390/molecules201018352
   Drummen GPC, 2010, INT J MOL SCI, V11, P154, DOI 10.3390/ijms11010154
   Fang B, 2019, J COLLOID INTERF SCI, V536, P516, DOI 10.1016/j.jcis.2018.10.088
   Fang L.I., 2011, CHIN J EXP TRADITION, V17, P154, DOI [10.13422/j.cnki.syfjx.2011.16.056, DOI 10.13422/J.CNKI.SYFJX.2011.16.056]
   Fei CH, 2018, J SEP SCI, V41, P582, DOI 10.1002/jssc.201700575
   Fei X, 2017, INFLAMMATION, V40, P788, DOI 10.1007/s10753-017-0523-7
   Gao ML, 2019, MOLECULES, V24, DOI 10.3390/molecules24010128
   García DE, 2016, NEW J CHEM, V40, P36, DOI 10.1039/c5nj02131f
   Gharat PM, 2019, SPECTROCHIM ACTA A, V209, P14, DOI 10.1016/j.saa.2018.10.029
   Guo P, 2015, ULLA POSTGRAD PHARM, P303
   HUANG Q, 2013, CHINESE J EXPT TRADI, V19, P82
   Hung TC, 2018, VIRUSES-BASEL, V10, DOI 10.3390/v10120669
   Jaiswal A, 2012, LANGMUIR, V28, P15687, DOI 10.1021/la3027573
   Jiang MH, 2010, EXPERT OPIN THER TAR, V14, P1367, DOI 10.1517/14728222.2010.531010
   Kong X., 2011, CHIN J EXP TRADIT ME, V17, P129
   Li HT, 2012, J MATER CHEM, V22, P24230, DOI 10.1039/c2jm34690g
   Li HT, 2011, CARBON, V49, P605, DOI 10.1016/j.carbon.2010.10.004
   Li Hui, 2004, Zhongguo Zhong Xi Yi Jie He Za Zhi, V24, P1007
   Li N, 2019, EXPERT OPIN DRUG MET, V15, P167, DOI 10.1080/17425255.2019.1563595
   Li Y, 2012, J AM CHEM SOC, V134, P15, DOI 10.1021/ja206030c
   Li YX, 2016, J CHROMATOGR B, V1011, P223, DOI 10.1016/j.jchromb.2016.01.009
   Liao JJ, 2019, POLYMERS-BASEL, V11, DOI 10.3390/polym11010102
   Liao YL, 2019, MATER LETT, V240, P92, DOI 10.1016/j.matlet.2018.12.133
   Liu XM, 2018, NANOMEDICINE-UK, V13, P391, DOI 10.2217/nnm-2017-0297
   Lu WB, 2013, J NANOPART RES, V15, DOI 10.1007/s11051-012-1344-0
   Luo J, 2018, RSC ADV, V8, P37707, DOI 10.1039/c8ra06340k
   Luo J, 2019, J BIOMED NANOTECHNOL, V15, P151, DOI 10.1166/jbn.2019.2675
   Ma JN, 2017, PLOS ONE, V12, DOI 10.1371/journal.pone.0173946
   Marx WM, 2013, NUTR REV, V71, P245, DOI 10.1111/nure.12016
   [莫毛燕 Mo Maoyan], 2015, [中国实验方剂学杂志, Chinese Journal of Experimental Traditional Medical Formulae], V21, P1
   [彭凯 Peng Kai], 2013, [中成药, Chinese Traditional Patent Medicine], V35, P140
   Pizzi A, 2016, ANN FOREST SCI, V73, P185, DOI 10.1007/s13595-014-0448-3
   Qiu JC, 2015, INT J NANOMED, V10, P6709, DOI 10.2147/IJN.S91864
   Ray SC, 2009, J PHYS CHEM C, V113, P18546, DOI 10.1021/jp905912n
   Samper MD, 2013, J APPL POLYM SCI, V129, P1707, DOI 10.1002/app.38871
   Shaikh AF, 2019, J NANOSCI NANOTECHNO, V19, P2339, DOI 10.1166/jnn.2019.16537
   Shan Ming-Qiu, 2014, Zhongguo Zhong Yao Za Zhi, V39, P493
   Shen X. N., 2015, MOD CHIN MED, V17, P11
   Sheridan H, 2015, SCIENCE, V350, pS64
   Shinde DB, 2013, ANGEW CHEM INT EDIT, V52, P2482, DOI 10.1002/anie.201208904
   Sun LL, 2013, CHIN HERB MED, V5, P1, DOI 10.7501/j.issn.1674-6384.2013.01.001
   Sun ZW, 2018, J BIOMED NANOTECHNOL, V14, P2146, DOI 10.1166/jbn.2018.2653
   Tan ZC, 2019, GUANGDONG CHEM IND, V46, P90
   Tang LB, 2012, ACS NANO, V6, P5102, DOI 10.1021/nn300760g
   Tang WW, 2019, J MATER SCI, V54, P1171, DOI 10.1007/s10853-018-2877-0
   Wang N, 2013, CHIN ARCH TRAD CHIN, V31, P41
   Wang XH, 2011, J MATER CHEM, V21, P2445, DOI 10.1039/c0jm02963g
   Wang XL, 2018, IONICS, V24, P3601, DOI 10.1007/s11581-018-2478-6
   Wang YZ, 2018, J BIOMED NANOTECHNOL, V14, P1635, DOI 10.1166/jbn.2018.2613
   Wu X, 2018, CHIN MED-UK, V13, DOI 10.1186/s13020-018-0163-3
   Wu Z, 2018, SPECTROSC SPECT ANAL, V38, P1101, DOI 10.3964/j.issn.1000-0593(2018)04-1101-06
   Xu H, 2009, AM J CHINESE MED, V37, P625, DOI 10.1142/S0192415X09007119
   Yan S, 2012, SYNOPSIS PRESCRIPTIO
   Yan X, 2017, J NANOBIOTECHNOL, V15, DOI 10.1186/s12951-017-0296-z
   Yang ST, 2018, CHEMISTRYSELECT, V3, P6374, DOI 10.1002/slct.201800814
   Yang ST, 2009, J PHYS CHEM C, V113, P18110, DOI 10.1021/jp9085969
   Zeng T, 2011, J TCM U HUNAN, V31, P41
   Zhang ML, 2018, ARTIF CELL NANOMED B, V46, P1562, DOI 10.1080/21691401.2017.1379015
   Zhang XD, 2012, LAT AM J PHARM, V31, P1476
   Zhao ZZ, 2010, PLANTA MED, V76, P1975, DOI 10.1055/s-0030-1250522
   Zhu HJ, 2018, J HARBIN U COMMERCE, V34, P392
   Zhu L, 2019, INT IMMUNOPHARMACOL, V68, P242, DOI 10.1016/j.intimp.2018.12.036
NR 77
TC 28
Z9 29
U1 13
U2 63
PU TAYLOR & FRANCIS LTD
PI ABINGDON
PA 2-4 PARK SQUARE, MILTON PARK, ABINGDON OR14 4RN, OXON, ENGLAND
SN 1388-0209
EI 1744-5116
J9 PHARM BIOL
JI Pharm. Biol.
PD JAN 1
PY 2019
VL 57
IS 1
BP 498
EP 506
DI 10.1080/13880209.2019.1645700
PG 9
WC Plant Sciences; Medical Laboratory Technology; Pharmacology & Pharmacy
WE Science Citation Index Expanded (SCI-EXPANDED)
SC Plant Sciences; Medical Laboratory Technology; Pharmacology & Pharmacy
GA IP7NY
UT WOS:000480236500001
PM 31401925
OA Green Published, gold
DA 2023-11-06
ER

PT J
AU Zhang, ML
   Zhao, Y
   Cheng, JJ
   Liu, XM
   Wang, YZ
   Yan, X
   Zhang, Y
   Lu, F
   Wang, QG
   Qu, HH
AF Zhang, Meiling
   Zhao, Yan
   Cheng, Jinjun
   Liu, Xiaoman
   Wang, Yongzhi
   Yan, Xin
   Zhang, Yue
   Lu, Fang
   Wang, Qingguo
   Qu, Huihua
TI Novel carbon dots derived from Schizonepetae Herba Carbonisata and
   investigation of their haemostatic efficacy
SO ARTIFICIAL CELLS NANOMEDICINE AND BIOTECHNOLOGY
LA English
DT Article
DE Schizonepetae Herba Carbonisata; carbon dots; haemostasis; mechanism
ID ONE-POT SYNTHESIS; GRAPHENE QUANTUM DOTS; LABEL-FREE DETECTION; ONE-STEP
   SYNTHESIS; GREEN SYNTHESIS; HYDROTHERMAL TREATMENT; NANODOTS; PROBES;
   DELIVERY; PLATFORM
AB Schizonepetae Herba Carbonisata (SHC) has been used in traditional Chinese medicine (TCM) to treat haemorrhagic diseases for more than 1000 years. However, little information is available on its haemostatic components and mechanism. In this study, we developed novel water-soluble carbon dots (CDs) in aqueous extracts of SHC for the first time and a modified pyrolysis method was used to prepare the SHC using Schizonepetae Herba (SH) as the sole precursor. The SHC-CDs were characterized using transmission electron microscopy (TEM), high-resolution TEM (HRTEM), Fourier transform infrared (FT-IR), ultraviolet-visible (UV-Vis) and fluorescence spectroscopy, X-ray photoelectron spectroscopy (XPS), X-ray diffraction (XRD) and high-performance liquid chromatography (HPLC). Furthermore, the CDs with a quantum yield (QY) around 2.26% exhibited no toxicity within approximately 0.84 mg/mL in the CCK-8 assay. More interestingly, tail haemorrhaging and liver haemorrhaging experiments showed that CDs-treated mice had significantly shorter bleeding time than did normal saline (NS)-treated control group. Coagulation assays suggested that SHC-CDs could stimulate the extrinsic blood coagulation system and activate the fibrinogen system. These results suggested that SHC-CDs possess a remarkable haemostatic property, which provides evidence to support the further investigation of the considerable potential and effective material basis of TCM.
C1 [Zhang, Meiling; Wang, Yongzhi; Yan, Xin; Zhang, Yue] Beijing Univ Chinese Med, Sch Chinese Mat Med, Beijing, Peoples R China.
   [Zhao, Yan; Cheng, Jinjun; Liu, Xiaoman; Lu, Fang; Wang, Qingguo] Beijing Univ Chinese Med, Sch Basic Med Sci, Beijing, Peoples R China.
   [Qu, Huihua] Beijing Univ Chinese Med, Ctr Sci Expt, 11 Beisanhuandong Rd, Beijing 100029, Peoples R China.
C3 Beijing University of Chinese Medicine; Beijing University of Chinese
   Medicine; Beijing University of Chinese Medicine
RP Qu, HH (通讯作者)，Beijing Univ Chinese Med, Ctr Sci Expt, 11 Beisanhuandong Rd, Beijing 100029, Peoples R China.
EM quhuihuadr@163.com
RI zhang, yue/HGU-0593-2022; Liu, Xiaoman/J-2142-2015
OI Liu, Xiaoman/0000-0002-8978-5937
FU National Natural Science Foundation [81573573, 81503344, 81473338];
   Young Teacher Special Projects of Beijing University of Chinese Medicine
   [2015-JYB-JSMS014]; Classical Prescription Basic Research Team of the
   Beijing University of Chinese Medicine
FX We greatly appreciate the support of the National Natural Science
   Foundation (Grant numbers 81573573, 81503344 and 81473338), Young
   Teacher Special Projects of Beijing University of Chinese Medicine
   (Grant number 2015-JYB-JSMS014) and the Classical Prescription Basic
   Research Team of the Beijing University of Chinese Medicine.
CR Abbasi E, 2016, ARTIF CELL NANOMED B, V44, P885, DOI 10.3109/21691401.2014.998826
   Abdelhamid HN, 2017, TALANTA, V166, P357, DOI 10.1016/j.talanta.2016.11.030
   Bajwa N, 2016, ARTIF CELL NANOMED B, V44, P758, DOI 10.3109/21691401.2015.1052468
   Bourlinos AB, 2009, CARBON, V47, P519, DOI 10.1016/j.carbon.2008.10.044
   Campos BB, 2016, J COLLOID INTERF SCI, V465, P165, DOI 10.1016/j.jcis.2015.11.059
   Dang X, 2015, J ETHNOPHARMACOL, V173, P266, DOI 10.1016/j.jep.2015.06.030
   Fowley C, 2013, CHEM COMMUN, V49, P8934, DOI 10.1039/c3cc45181j
   Gedda G, 2016, SENSOR ACTUAT B-CHEM, V224, P396, DOI 10.1016/j.snb.2015.09.065
   Gowthaman NSK, 2017, BIOSENS BIOELECTRON, V94, P30, DOI 10.1016/j.bios.2017.02.034
   Han CP, 2016, BIOSENS BIOELECTRON, V83, P229, DOI 10.1016/j.bios.2016.04.066
   Heller DA, 2006, SCIENCE, V311, P508, DOI 10.1126/science.1120792
   Jia P, 2017, BIOMED PHARMACOTHER, V93, P807, DOI 10.1016/j.biopha.2017.06.101
   Jia XF, 2012, NANOSCALE, V4, P5572, DOI [10.1039/c2nr31319g, 10.1039/c2ib31319g]
   Jiang ZQ, 2014, CHEM-EUR J, V20, P10926, DOI 10.1002/chem.201403076
   Kim J, 2013, BIOMATERIALS, V34, P7168, DOI 10.1016/j.biomaterials.2013.05.072
   Ko BS., 2006, ANGEW CHEM, V42, P5321
   Li Y, 2012, J AM CHEM SOC, V134, P15, DOI 10.1021/ja206030c
   Lin Z, 2011, ANAL CHEM, V83, P8245, DOI 10.1021/ac202039h
   Liu JJ, 2017, NANOSCALE, V9, P7135, DOI 10.1039/c7nr02128c
   Liu Yang, 2012, World J Exp Med, V2, P30, DOI 10.5493/wjem.v2.i2.30
   Lu WB, 2013, J NANOPART RES, V15, DOI 10.1007/s11051-012-1344-0
   Lu WB, 2012, ANAL CHEM, V84, P5351, DOI 10.1021/ac3007939
   Mewada A, 2013, MAT SCI ENG C-MATER, V33, P2914, DOI 10.1016/j.msec.2013.03.018
   Prasannan A, 2013, IND ENG CHEM RES, V52, P15673, DOI 10.1021/ie402421s
   Qiao ZA, 2010, CHEM COMMUN, V46, P8812, DOI 10.1039/c0cc02724c
   Qu KG, 2013, CHEM-EUR J, V19, P7243, DOI 10.1002/chem.201300042
   Qu SN, 2012, ANGEW CHEM INT EDIT, V51, P12215, DOI 10.1002/anie.201206791
   Sahu S, 2012, CHEM COMMUN, V48, P8835, DOI 10.1039/c2cc33796g
   Shan MQ, 2016, J ETHNOPHARMACOL, V194, P580, DOI 10.1016/j.jep.2016.10.045
   Shen JH, 2012, CHEM COMMUN, V48, P3686, DOI 10.1039/c2cc00110a
   Shen J, 2017, MAT SCI ENG C-MATER, V76, P856, DOI 10.1016/j.msec.2017.03.178
   Shi LH, 2016, BIOSENS BIOELECTRON, V77, P598, DOI 10.1016/j.bios.2015.10.031
   Shi WB, 2011, CHEM COMMUN, V47, P6695, DOI 10.1039/c1cc11943e
   Tang J, 2013, ADV MATER, V25, P6569, DOI 10.1002/adma.201303124
   Tao HQ, 2012, SMALL, V8, P281, DOI 10.1002/smll.201101706
   Uslu A, 2008, ENERGY, V33, P1206, DOI 10.1016/j.energy.2008.03.007
   Wang LQ, 2014, ADV HEALTHC MATER, V3, P1203, DOI 10.1002/adhm.201300611
   Wei JM, 2014, NEW J CHEM, V38, P906, DOI 10.1039/c3nj01325a
   Wei WL, 2014, SCI REP-UK, V4, DOI 10.1038/srep03564
   Wu JQ, 2013, ACTA BIOMATER, V9, P9194, DOI 10.1016/j.actbio.2013.06.023
   Wu YY, 2015, ANAL CHEM, V87, P8510, DOI 10.1021/acs.analchem.5b02019
   Xin N, 2011, J ETHNOPHARMACOL, V135, P510, DOI 10.1016/j.jep.2011.03.063
   Xu GZ, 2016, J BIOMATER APPL, V31, P721, DOI 10.1177/0885328216661557
   Yang L, 2015, NANOSCALE, V7, P6104, DOI 10.1039/c5nr01080b
   Yang ZC, 2011, CHEM COMMUN, V47, P11615, DOI 10.1039/c1cc14860e
   Ye D J, 1985, Zhong Yao Tong Bao, V10, P19
   Ye QH, 2017, SENSOR ACTUAT B-CHEM, V250, P712, DOI 10.1016/j.snb.2017.03.081
   Zhang JH, 2016, SCI REP-UK, V6, DOI 10.1038/srep37860
   Zhao Y, 2017, SCI REP-UK, V7, DOI 10.1038/s41598-017-04073-1
   Zhou L, 2012, CHEM COMMUN, V48, P1147, DOI 10.1039/c2cc16791c
   Zhu YY, 2015, J NANOSCI NANOTECHNO, V15, P4193, DOI 10.1166/jnn.2015.9799
NR 51
TC 30
Z9 37
U1 6
U2 67
PU TAYLOR & FRANCIS LTD
PI ABINGDON
PA 2-4 PARK SQUARE, MILTON PARK, ABINGDON OR14 4RN, OXON, ENGLAND
SN 2169-1401
EI 2169-141X
J9 ARTIF CELL NANOMED B
JI Artif. Cell. Nanomed. Biotechnol.
PY 2018
VL 46
IS 8
BP 1562
EP 1571
DI 10.1080/21691401.2017.1379015
PG 10
WC Biotechnology & Applied Microbiology; Engineering, Biomedical; Materials
   Science, Biomaterials
WE Science Citation Index Expanded (SCI-EXPANDED)
SC Biotechnology & Applied Microbiology; Engineering; Materials Science
GA HC8DD
UT WOS:000452031000005
PM 28925715
OA Bronze
DA 2023-11-06
ER

PT J
AU Sun, ZW
   Lu, F
   Cheng, JJ
   Zhang, ML
   Zhu, YF
   Zhang, YX
   Kong, H
   Qu, HH
   Zhao, Y
AF Sun, Ziwei
   Lu, Fang
   Cheng, Jinjun
   Zhang, Meiling
   Zhu, Yafan
   Zhang, Yaxue
   Kong, Hui
   Qu, Huihua
   Zhao, Yan
TI Hypoglycemic Bioactivity of Novel Eco-Friendly Carbon Dots Derived from
   Traditional Chinese Medicine
SO JOURNAL OF BIOMEDICAL NANOTECHNOLOGY
LA English
DT Article
DE Hypoglycemic Bioactiyity; Carbon Dots; Jiaosanxian; Charcoal Traditional
   Chinese Medicine; Blood Sugar
ID ONE-POT SYNTHESIS; GLUCOSE-HOMEOSTASIS; DRUG-DELIVERY; NANODOTS;
   INHIBITION
AB Although recent research on intrinsic bioactivities of carbon dots is expanding. it is focused on basic aspects, which creates the need for broadening our knowledge about carbon dots to expand their uses in biomedical sciences and facilitate their application in clinical practice. Jiaosanxian is a charcoal traditional Chinese medicine with a pronounced effect on promoting appetite and digestion that is widely used as dyspepsia therapy in China. To study the underlying mechanism and the material requirements, we investigated carbon dots which was generated in the charcoal processing. In this study, we developed Jiaosanxian-derived carbon dots (JSX-CDs) with an average diameter of 4.4-6.4 nm. No further modifications or external surface passivation agents were required because Jiaosanxian naturally contains carbon, nitrogen, and oxygen. We found that carbon dots derived from different charcoal traditional Chinese medicines had both similarities and differences in their structural features, physicochemical properties, and bioactivities. Due to an abundance of surface groups, JSX-CDs showed a distinct solubility and bioactivity. In this study, we established a modified hyperglycemia model in mice to evaluate the hypoglycemic activity of JSX-CDs. We found that JSX-CDs were effective in regulating blood sugar and appeared to be very safe, indicating its potential use as a hypoglycemic agent. Our results do not only provide guidance for further research on intrinsic bioactivities of CDs but also give new insights into their potential biomedical and healthcare applications.
C1 [Sun, Ziwei; Lu, Fang; Cheng, Jinjun; Zhang, Meiling; Zhu, Yafan; Zhang, Yaxue; Kong, Hui; Zhao, Yan] Beijing Univ Chinese Med, Sch Preclin Med, Beijing 100029, Peoples R China.
   [Qu, Huihua] Beijing Univ Chinese Med, Ctr Sci Expt, Beijing 100029, Peoples R China.
C3 Beijing University of Chinese Medicine; Beijing University of Chinese
   Medicine
RP Zhao, Y (通讯作者)，Beijing Univ Chinese Med, Sch Preclin Med, Beijing 100029, Peoples R China.; Qu, HH (通讯作者)，Beijing Univ Chinese Med, Ctr Sci Expt, Beijing 100029, Peoples R China.
EM quhuihuadr@163.com; zhaoyandr@gmail.com
FU National Natural Science Foundation of China [81473338, 81274043,
   81573573, 81430102]; Classical Prescription Basic Research Team of the
   Beijing University of Chinese Medicine
FX This work was supported by the National Natural Science Foundation of
   China (81473338, 81274043, 81573573, 81430102) and the Classical
   Prescription Basic Research Team of the Beijing University of Chinese
   Medicine.
CR Bonaventura MM, 2008, AM J PHYSIOL-ENDOC M, V294, pE157, DOI 10.1152/ajpendo.00615.2006
   Brennan CS, 2005, MOL NUTR FOOD RES, V49, P560, DOI 10.1002/mnfr.200500025
   Chen J., 2009, MED HLTH CARE, V2, P46
   Fan S., 2016, HLTH PRESERVING, V2, P1671
   Feng T, 2016, ACS NANO, V10, P4410, DOI 10.1021/acsnano.6b00043
   Gowthaman NSK, 2017, BIOSENS BIOELECTRON, V94, P30, DOI 10.1016/j.bios.2017.02.034
   He GL, 2016, NANOTECHNOLOGY, V27, DOI 10.1088/0957-4484/27/39/395706
   Hsu PC, 2013, J MATER CHEM B, V1, P1774, DOI 10.1039/c3tb00545c
   Hua XW, 2017, NANOSCALE, V9, P10948, DOI 10.1039/c7nr03658b
   Jana J, 2016, TALANTA, V150, P253, DOI 10.1016/j.talanta.2015.12.047
   Jiang ZQ, 2014, CHEM-EUR J, V20, P10926, DOI 10.1002/chem.201403076
   Jorgensen MS, 2017, J AM ASSOC LAB ANIM, V56, P95
   Kim W, 2008, PHARMACOL REV, V60, P470, DOI 10.1124/pr.108.000604
   Li CL, 2014, J MATER CHEM B, V2, P4564, DOI 10.1039/c4tb00216d
   Li HT, 2012, J MATER CHEM, V22, P24230, DOI 10.1039/c2jm34690g
   Li WC, 2016, ACTA BIOMATER, V40, P254, DOI 10.1016/j.actbio.2016.04.006
   Liang D., 2002, HLTH MED XINJIANG S, V5S, P22
   Liu JJ, 2017, NANOSCALE, V9, P7135, DOI 10.1039/c7nr02128c
   Liu XM, 2018, NANOMEDICINE-UK, V13, P391, DOI 10.2217/nnm-2017-0297
   Lu F, 2017, CARBON, V120, P95, DOI 10.1016/j.carbon.2017.05.039
   Qu SN, 2012, ANGEW CHEM INT EDIT, V51, P12215, DOI 10.1002/anie.201206791
   Shi WB, 2011, CHEM COMMUN, V47, P6695, DOI 10.1039/c1cc11943e
   Wang JQ, 2015, LANGMUIR, V31, P8063, DOI 10.1021/acs.langmuir.5b01875
   Wang K, 2013, NANOSCALE RES LETT, V8, DOI 10.1186/1556-276X-8-122
   Wang L, 2016, TALANTA, V160, P268, DOI 10.1016/j.talanta.2016.07.020
   Wang Y, 2016, CHEM COMMUN, V52, P9247, DOI 10.1039/c6cc02874h
   Wu D, 2013, ANAL METHODS-UK, V5, P3023, DOI 10.1039/c3ay40337h
   Yan X, 2017, J NANOBIOTECHNOL, V15, DOI 10.1186/s12951-017-0296-z
   Yang L, 2015, NANOSCALE, V7, P6104, DOI 10.1039/c5nr01080b
   Zhang ML, 2018, ARTIF CELL NANOMED B, V46, P1562, DOI 10.1080/21691401.2017.1379015
   Zhao Y, 2017, SCI REP-UK, V7, DOI 10.1038/s41598-017-04073-1
NR 31
TC 27
Z9 32
U1 3
U2 81
PU AMER SCIENTIFIC PUBLISHERS
PI VALENCIA
PA 26650 THE OLD RD, STE 208, VALENCIA, CA 91381-0751 USA
SN 1550-7033
EI 1550-7041
J9 J BIOMED NANOTECHNOL
JI J. Biomed. Nanotechnol.
PD DEC
PY 2018
VL 14
IS 12
BP 2146
EP 2155
DI 10.1166/jbn.2018.2653
PG 10
WC Nanoscience & Nanotechnology; Materials Science, Biomaterials
WE Science Citation Index Expanded (SCI-EXPANDED)
SC Science & Technology - Other Topics; Materials Science
GA GW5NT
UT WOS:000446983100013
PM 30305221
DA 2023-11-06
ER

PT J
AU Guo, SS
   Zhang, R
   Liu, YY
   Zhang, QM
   Liu, XM
   Wu, XP
   Li, B
AF Guo, Susu
   Zhang, Ran
   Liu, Yingyu
   Zhang, Qingmei
   Liu, Xiaoming
   Wu, Xiuping
   Li, Bing
TI Synthesis, applications in therapeutics, and bioimaging of traditional
   Chinese medicine-derived carbon dots
SO CARBON LETTERS
LA English
DT Review; Early Access
DE Carbon dots; Traditional Chinese medicine; Synthesis methods;
   Therapeutics; Bioimaging
ID MICROWAVE-ASSISTED SYNTHESIS; STEP HYDROTHERMAL SYNTHESIS; HIGH QUANTUM
   YIELD; GREEN SYNTHESIS; SELECTIVE DETECTION; FOLATE-RECEPTOR; NANODOTS;
   PHOTOLUMINESCENCE; SENSORS; LEAVES
AB Carbon dots (CDs) are a novel type of fluorescent nanoparticles with a particle size smaller than 10 nm. They possess several advantageous properties, including excellent biocompatibility, light stability, water solubility, and low toxicity. CDs have been widely researched in recent years. As a treasure of ancient Chinese science, traditional Chinese medicine (TCM) is rich in various active ingredients and has a variety of pharmacodynamic effects, which have been used for thousands of years. TCM-CDs prepared with TCM as carbon source can create some special functions and then may play a greater medicinal value. The purpose of this review was to engage in an in-depth conversation about the use of TCM-CDs in medical therapy and bioimaging. Firstly, this study provides a comprehensive exploration of different synthesis methods for TCM-CDs, comparing their respective advantages and disadvantages. Subsequently, the intrinsic pharmacological activity of TCM-CDs, encompassing antibacterial, hypoglycemic, hemostatic, anticancer, and anti-inflammatory effects, is mainly discussed, alongside their underlying mechanisms of action. Additionally, investigations into in vitro imaging of diverse cell types and the distribution and uptake of TCM-CDs under in vivo imaging guidance are presented. Finally, the significance of TCM-CD research, key challenges and issues within this field, and future directions for development are summarized and outlined.
C1 [Zhang, Ran; Liu, Yingyu; Liu, Xiaoming; Wu, Xiuping; Li, Bing] Shanxi Med Univ, Sch & Hosp Stomatol, Taiyuan 030001, Shanxi, Peoples R China.
   [Guo, Susu; Zhang, Ran; Liu, Yingyu; Liu, Xiaoming; Wu, Xiuping; Li, Bing] Shanxi Prov Key Lab Oral Dis Prevent & New Mat, Taiyuan 030001, Shanxi, Peoples R China.
   [Guo, Susu] Shanxi Med Univ, Taiyuan 030001, Shanxi, Peoples R China.
   [Zhang, Qingmei] Taiyuan Univ Sci & Technol, Taiyuan 030024, Shanxi, Peoples R China.
C3 Shanxi Medical University; Shanxi Medical University; Taiyuan University
   of Science & Technology
RP Wu, XP; Li, B (通讯作者)，Shanxi Med Univ, Sch & Hosp Stomatol, Taiyuan 030001, Shanxi, Peoples R China.; Wu, XP; Li, B (通讯作者)，Shanxi Prov Key Lab Oral Dis Prevent & New Mat, Taiyuan 030001, Shanxi, Peoples R China.
EM 77wxp@163.com; libing-1975@163.com
FU This work was supported by the Science and Technology Innovation Leader
   and Key Talent Team Project of Shanxi Province (202204051002034), the
   Key Research and Development Plan of Shanxi Province (202102130501002),
   and the Scientific Research Project for Re [202204051002034]; Science
   and Technology Innovation Leader and Key Talent Team Project of Shanxi
   Province [202102130501002]; Key Research and Development Plan of Shanxi
   Province [2022-120]; Scientific Research Project for Returned Overseas
   Professionals of Shanxi Province
FX This work was supported by the Science and Technology Innovation Leader
   and Key Talent Team Project of Shanxi Province (202204051002034), the
   Key Research and Development Plan of Shanxi Province (202102130501002),
   and the Scientific Research Project for Returned Overseas Professionals
   of Shanxi Province (2022-120).
CR Aji MP, 2017, J THEOR APPL PHYS, V11, P119, DOI 10.1007/s40094-017-0250-3
   Alam AM, 2015, GREEN CHEM, V17, P3791, DOI 10.1039/c5gc00686d
   Architha N, 2021, ENVIRON RES, V199, DOI 10.1016/j.envres.2021.111263
   Atchudan R, 2018, COLLOID SURFACE B, V169, P321, DOI 10.1016/j.colsurfb.2018.05.032
   Ben-Zichri S, 2022, BIOCONJUGATE CHEM, V33, P1663, DOI 10.1021/acs.bioconjchem.2c00282
   Bhatt S, 2018, COLLOID SURFACE B, V167, P126, DOI 10.1016/j.colsurfb.2018.04.008
   Bhunia SK, 2016, CHEMBIOCHEM, V17, P614, DOI 10.1002/cbic.201500694
   Chandra S, 2020, ANAL BIOANAL CHEM, V412, P3753, DOI 10.1007/s00216-020-02629-1
   Chandra S, 2019, ANAL CHIM ACTA, V1054, P145, DOI 10.1016/j.aca.2018.12.024
   Chen J, 2021, CHINESE CHEM LETT, V32, P3398, DOI 10.1016/j.cclet.2021.04.052
   Chen J, 2023, DISCOV NANO, V18, DOI 10.1186/s11671-023-03809-5
   Chen YQ, 2018, NANOSCALE, V10, P6734, DOI 10.1039/c8nr00204e
   Cheng JJ, 2019, NANOMEDICINE-UK, V14, P431, DOI 10.2217/nnm-2018-0285
   Choi Y, 2017, ACS APPL MATER INTER, V9, P27883, DOI 10.1021/acsami.7b06066
   Cui FC, 2020, BIOSENS BIOELECTRON, V156, DOI 10.1016/j.bios.2020.112085
   Dager A, 2019, SCI REP-UK, V9, DOI 10.1038/s41598-019-50397-5
   de Medeiros TV, 2019, J MATER CHEM C, V7, P7175, DOI 10.1039/c9tc01640f
   Dong XL, 2020, THERANOSTICS, V10, P671, DOI 10.7150/thno.39863
   Dordevic L, 2019, NAT PROTOC, V14, P2931, DOI 10.1038/s41596-019-0207-x
   Durrani S, 2022, ANAL CHIM ACTA, V1202, DOI 10.1016/j.aca.2022.339672
   Egorova MN, 2018, J STRUCT CHEM+, V59, P780, DOI 10.1134/S0022476618040054
   Gong X., 2022, COLLOID SURFACE B, V218
   Huang QT, 2018, SENSOR ACTUAT B-CHEM, V276, P82, DOI 10.1016/j.snb.2018.08.089
   Humaera NA, 2021, LUMINESCENCE, V36, P1354, DOI 10.1002/bio.4084
   Isnaeni, 2018, J PHYS CONF SER, V985, DOI 10.1088/1742-6596/985/1/012004
   Jhonsi MA, 2017, J LUMIN, V192, P321, DOI 10.1016/j.jlumin.2017.06.056
   Jia J, 2019, SPECTROCHIM ACTA A, V211, P363, DOI 10.1016/j.saa.2018.12.034
   Jiang XX, 2022, MICROCHEM J, V181, DOI 10.1016/j.microc.2022.107742
   Jing HH, 2023, J FUNCT BIOMATER, V14, DOI 10.3390/jfb14010027
   Kamyab H., 2023, CHEMOSPHERE, V335
   Kang C, 2020, NANOMATERIALS-BASEL, V10, DOI 10.3390/nano10112316
   Kouhbanani MAJ, 2023, J DRUG DELIV SCI TEC, V85, DOI 10.1016/j.jddst.2023.104541
   Kumari M, 2022, MOLECULES, V27, DOI 10.3390/molecules27165329
   Li CH, 2022, PROG CHEM, V34, P499, DOI 10.7536/PC210303
   Li CL, 2014, J MATER CHEM B, V2, P4564, DOI 10.1039/c4tb00216d
   Li D, 2022, FRONT PHARMACOL, V13, DOI 10.3389/fphar.2022.815479
   Li H, 2018, ACS APPL MATER INTER, V10, P26936, DOI 10.1021/acsami.8b08832
   Li JT, 2023, CARBON, V208, P208, DOI 10.1016/j.carbon.2023.03.039
   Li SH, 2018, MAT SCI ENG C-MATER, V93, P1054, DOI 10.1016/j.msec.2018.08.058
   Li W, 2017, CARBOHYD POLYM, V175, P7, DOI 10.1016/j.carbpol.2017.07.062
   Li YJ, 2021, ACS APPL NANO MATER, V4, P113, DOI 10.1021/acsanm.0c02419
   Lin R, 2022, FOOD FUNCT, V13, P2098, DOI [10.1039/d1fo03426j, 10.1039/D1FO03426J]
   Liu JJ, 2017, NANOSCALE, V9, P7135, DOI 10.1039/c7nr02128c
   Liu XM, 2018, NANOMEDICINE-UK, V13, P391, DOI 10.2217/nnm-2017-0297
   Liu XQ, 2019, J IND ENG CHEM, V72, P100, DOI 10.1016/j.jiec.2018.12.007
   Lu F, 2019, MATER RES EXPRESS, V6, DOI 10.1088/2053-1591/ab4fd8
   Luo J, 2018, RSC ADV, V8, P37707, DOI 10.1039/c8ra06340k
   Mazrad ZAI, 2018, LUMINESCENCE, V33, P40, DOI 10.1002/bio.3370
   Meng WX, 2021, J COLLOID INTERF SCI, V598, P274, DOI 10.1016/j.jcis.2021.04.022
   Meng WX, 2019, ENERGY ENVIRON MATER, V2, P172, DOI 10.1002/eem2.12038
   Miao RP, 2022, EVID-BASED COMPL ALT, V2022, DOI 10.1155/2022/1583773
   Mosleh-Shirazi S, 2023, CERAM INT, V49, P11293, DOI 10.1016/j.ceramint.2022.11.329
   Naik GG, 2021, NANOMEDICINE-UK, V16, P587, DOI 10.2217/nnm-2020-0424
   Namdari P, 2017, BIOMED PHARMACOTHER, V87, P209, DOI 10.1016/j.biopha.2016.12.108
   Praneerad Janjira, 2019, Key Engineering Materials, V803, P115, DOI 10.4028/www.scientific.net/KEM.803.115
   Qiu Y, 2020, SENSOR ACTUAT B-CHEM, V324, DOI 10.1016/j.snb.2020.128722
   Qu XQ, 2023, ACS APPL MATER INTER, V15, P18608, DOI 10.1021/acsami.2c21839
   Rao C, 2017, CHEMBIOCHEM, V18, P2385, DOI 10.1002/cbic.201700440
   Ring LC, 2020, MATER TODAY-PROC, V31, P31, DOI 10.1016/j.matpr.2020.01.082
   Rong MC, 2021, J ANAL TEST, V5, P51, DOI 10.1007/s41664-021-00161-4
   Sachdev A, 2015, ANALYST, V140, P4260, DOI [10.1039/c5an00454c, 10.1039/C5AN00454C]
   Sagbas S, 2019, WOODH PUB S COMPOS S, P651, DOI 10.1016/B978-0-08-102509-3.00022-5
   Shahid S, 2020, J NANOSCI NANOTECHNO, V20, P6305, DOI 10.1166/jnn.2020.17899
   Sharma V, 2017, J MATER CHEM B, V5, P8904, DOI 10.1039/c7tb02484c
   Shen YL, 2020, MATER EXPRESS, V10, P1135, DOI 10.1166/mex.2020.1745
   Shen Z, 2018, J MATER CHEM C, V6, P9636, DOI 10.1039/c8tc02982b
   Shi XX, 2019, SMALL, V15, DOI 10.1002/smll.201901507
   Shi YP, 2021, CHINESE CHEM LETT, V32, P3189, DOI 10.1016/j.cclet.2021.03.022
   Singh RK, 2019, MATER TODAY CHEM, V12, P282, DOI 10.1016/j.mtchem.2019.03.001
   Sun XH, 2017, J PHOTOCH PHOTOBIO B, V175, P219, DOI 10.1016/j.jphotobiol.2017.08.035
   Sun YN, 2022, FOOD REV INT, V38, P1513, DOI 10.1080/87559129.2020.1818255
   Sun ZW, 2018, J BIOMED NANOTECHNOL, V14, P2146, DOI 10.1166/jbn.2018.2653
   Suvarnaphaet P, 2016, MAT SCI ENG C-MATER, V69, P914, DOI 10.1016/j.msec.2016.07.075
   Tang SY, 2022, SCI TOTAL ENVIRON, V825, DOI 10.1016/j.scitotenv.2022.153913
   Tao JT, 2022, PHOTODIAGN PHOTODYN, V40, DOI 10.1016/j.pdpdt.2022.103099
   Tejwan N, 2021, INORG CHEM COMMUN, V134, DOI 10.1016/j.inoche.2021.108985
   Tejwan N, 2020, ADV COLLOID INTERFAC, V275, DOI 10.1016/j.cis.2019.102046
   Thokchom B, 2023, CARBON LETT, V33, P1057, DOI 10.1007/s42823-023-00505-3
   Thota SP, 2018, IET NANOBIOTECHNOL, V12, P127, DOI 10.1049/iet-nbt.2017.0038
   Tian R, 2023, J PHOTOCH PHOTOBIO A, V438, DOI 10.1016/j.jphotochem.2022.114531
   Ting D, 2018, ACS APPL NANO MATER, V1, P5451, DOI 10.1021/acsanm.8b00779
   Tong T, 2020, SMALL, V16, DOI 10.1002/smll.201906206
   Tuerhong M, 2017, CHINESE J ANAL CHEM, V45, P139, DOI 10.1016/S1872-2040(16)60990-8
   Unnikrishnan B, 2020, ACS OMEGA, V5, P11248, DOI 10.1021/acsomega.9b04301
   Wang BY, 2021, COORDIN CHEM REV, V442, DOI 10.1016/j.ccr.2021.214010
   Wang CJ, 2022, DYES PIGMENTS, V204, DOI 10.1016/j.dyepig.2022.110431
   Wang HB, 2020, J MATER CHEM B, V8, P2666, DOI 10.1039/c9tb02735a
   Wang N, 2016, BIOSENS BIOELECTRON, V85, P68, DOI 10.1016/j.bios.2016.04.089
   Wang S, 2019, DYES PIGMENTS, V164, P7, DOI 10.1016/j.dyepig.2019.01.004
   Wang SN, 2019, NANOMEDICINE-UK, V14, P2925, DOI 10.2217/nnm-2019-0255
   Wang XK, 2020, ARTIF CELL NANOMED B, V48, P68, DOI 10.1080/21691401.2019.1699810
   Wang XK, 2019, MOLECULES, V24, DOI 10.3390/molecules24224152
   Wang YF, 2014, J MATER CHEM C, V2, P6921, DOI 10.1039/c4tc00988f
   Wang ZY, 2015, ANAL METHODS-UK, V7, P8911, DOI [10.1039/C5AY01978H, 10.1039/c5ay01978h]
   Wareing TC, 2021, ACS NANO, V15, P15471, DOI 10.1021/acsnano.1c03886
   Wei JW, 2022, ANAL CHEM, V94, P12772, DOI 10.1021/acs.analchem.2c02587
   Wei XJ, 2019, ACS APPL MATER INTER, V11, P9832, DOI 10.1021/acsami.9b00074
   Wu D, 2013, ANAL METHODS-UK, V5, P3023, DOI 10.1039/c3ay40337h
   Wu XC, 2021, PROG CHEM, V33, P1059, DOI 10.7536/PC200715
   Xue MY, 2015, J MATER CHEM B, V3, P6783, DOI 10.1039/c5tb01073j
   Yan X, 2017, J NANOBIOTECHNOL, V15, DOI 10.1186/s12951-017-0296-z
   Yang SW, 2014, J MATER CHEM A, V2, P8660, DOI 10.1039/c4ta00860j
   Yang XP, 2018, SENSORS-BASEL, V18, DOI 10.3390/s18040964
   Yao H, 2018, INT J NANOMED, V13, P6249, DOI 10.2147/IJN.S176176
   Yu J, 2015, SENSOR ACTUAT B-CHEM, V214, P29, DOI 10.1016/j.snb.2015.03.006
   Yuan FL, 2017, ADV MATER, V29, DOI 10.1002/adma.201604436
   Zhang J, 2016, MATER TODAY, V19, P382, DOI 10.1016/j.mattod.2015.11.008
   Zhang ML, 2018, ARTIF CELL NANOMED B, V46, P1562, DOI 10.1080/21691401.2017.1379015
   Zhang W, 2023, J COLLOID INTERF SCI, V639, P180, DOI 10.1016/j.jcis.2023.02.046
   Zhang Y, 2021, J NANOBIOTECHNOL, V19, DOI 10.1186/s12951-021-00908-2
   Zhao XY, 2019, TALANTA, V201, P1, DOI 10.1016/j.talanta.2019.03.095
   Zheng XD, 2021, ANALYST, V146, P911, DOI [10.1039/d0an01599g, 10.1039/D0AN01599G]
   Zhu LL, 2013, J MATER CHEM C, V1, P4925, DOI 10.1039/c3tc30701h
   Zhu SJ, 2013, ANGEW CHEM INT EDIT, V52, P3953, DOI 10.1002/anie.201300519
   Zuo GC, 2017, J PHYS CHEM C, V121, P26558, DOI 10.1021/acs.jpcc.7b10179
NR 115
TC 0
Z9 0
U1 2
U2 2
PU SPRINGER JAPAN KK
PI TOKYO
PA SHIROYAMA TRUST TOWER 5F, 4-3-1 TORANOMON, MINATO-KU, TOKYO, 105-6005,
   JAPAN
SN 1976-4251
EI 2233-4998
J9 CARBON LETT
JI Carbon Lett.
PD 2023 OCT 14
PY 2023
DI 10.1007/s42823-023-00615
EA OCT 2023
PG 20
WC Chemistry, Multidisciplinary; Materials Science, Multidisciplinary
WE Science Citation Index Expanded (SCI-EXPANDED)
SC Chemistry; Materials Science
GA T9NQ3
UT WOS:001081182700001
DA 2023-11-06
ER

PT J
AU Han, BC
   Shen, LD
   Xie, HB
   Huang, Q
   Zhao, D
   Huang, XJ
   Chen, X
   Li, J
AF Han, Bingchen
   Shen, Lidan
   Xie, Hanbing
   Huang, Qi
   Zhao, Dan
   Huang, Xianju
   Chen, Xiao
   Li, Jun
TI Synthesis of Carbon Dots with Hemostatic Effects Using Traditional
   Chinese Medicine as a Biomass Carbon Source
SO ACS OMEGA
LA English
DT Article
ID QUANTUM DOTS; MECHANISM; CHEMOTHERAPY; NANODOTS
AB As novel nanomaterials developed gradually with nanotechnology, carbon dots have been widely applied in medical applications, including disease treatment, drug delivery, antibacterial applications, and phototherapy. Based on the similar process between Chinese medicinal materials for hemostasis and modern carbon dots, this paper reports the preparation of four luminescent carbon dots with Chinese medicinal materials (plants and animals) as carbon sources and the investigation on their hemostatic effects in vitro and in rat bleeding models. It is found that the four studied carbon dots exhibit similar hemostatic effects and hemostatic mechanisms through impacting both endogenous and exogenous coagulation pathways. In addition, these carbon dots all exhibit anti-inflammatory effects and good biocompatibility, ensuring their potential in pretraumatic fields. This work provides a new perspective for hemostatic carbon dots prepared using carbonized natural plants and animals and new ideas for the research of new hemostatic materials.
C1 [Han, Bingchen; Shen, Lidan; Xie, Hanbing; Huang, Qi; Zhao, Dan; Huang, Xianju; Li, Jun] South Cent Minzu Univ, Sch Pharmaceut Sci, Wuhan 430079, Peoples R China.
   [Han, Bingchen; Huang, Xianju; Li, Jun] Natl Adm Tradit Chinese Med, Ethnopharmacol Level Lab 3, Wuhan 430079, Peoples R China.
   [Chen, Xiao] Hubei Yaosheng Tradit Chinese Med Technol Co Ltd, Zaoyang 441200, Peoples R China.
C3 South Central Minzu University
RP Li, J (通讯作者)，South Cent Minzu Univ, Sch Pharmaceut Sci, Wuhan 430079, Peoples R China.; Li, J (通讯作者)，Natl Adm Tradit Chinese Med, Ethnopharmacol Level Lab 3, Wuhan 430079, Peoples R China.
EM lijun-pharm@hotmail.com
RI Shen, Lidan/JFK-8545-2023
FU Hubei science and technology planning project [2020BCB038, 2021BLB174];
   Xiangyang research and development project [2021ABS003078]; Fundamental
   Research Funds for the Central Universities "South-Central University
   for Nationalities" [CZP20003]
FX This research was funded by the Hubei science and technology planning
   project (2020BCB038) (2021BLB174), the Xiangyang research and
   development project (2021ABS003078), and the Fundamental Research Funds
   for the Central Universities "South-Central University for
   Nationalities" (No. CZP20003).
CR Bai YT, 2018, NANOSCALE RES LETT, V13, DOI 10.1186/s11671-018-2711-2
   Chen JW, 2019, INT J BIOL MACROMOL, V139, P1203, DOI 10.1016/j.ijbiomac.2019.08.091
   Cheng JJ, 2019, NANOMEDICINE-UK, V14, P431, DOI 10.2217/nnm-2018-0285
   Han BC, 2022, RSC ADV, V12, P11640, DOI 10.1039/d2ra00431c
   Kang MS, 2017, ACTA BIOMATER, V55, P466, DOI 10.1016/j.actbio.2017.03.054
   Li D, 2021, BIOACT MATER, V6, P729, DOI 10.1016/j.bioactmat.2020.09.015
   Li H, 2018, ACS APPL MATER INTER, V10, P26936, DOI 10.1021/acsami.8b08832
   Li XW, 2019, COLLOID SURFACE A, V569, P110, DOI 10.1016/j.colsurfa.2019.02.051
   Liu CY, 2018, BIOMATERIALS, V179, P83, DOI 10.1016/j.biomaterials.2018.06.037
   Lu F, 2021, NANOSCALE, V13, P6809, DOI 10.1039/d1nr01099a
   Pan JQ, 2018, INT J HYDROGEN ENERG, V43, P6586, DOI 10.1016/j.ijhydene.2018.02.067
   Shi WQ, 2022, INT J MOL SCI, V23, DOI 10.3390/ijms23031456
   Smrithi SP, 2022, NANOTECHNOLOGY, V33, DOI 10.1088/1361-6528/ac30f1
   Tian Y, 2021, BIOMED PHARMACOTHER, V141, DOI 10.1016/j.biopha.2021.111854
   Varghese M, 2021, J ENVIRON CHEM ENG, V9, DOI 10.1016/j.jece.2021.106821
   Wang W, 2014, SCI CHINA CHEM, V57, P522, DOI 10.1007/s11426-014-5064-4
   Wang XY, 2018, BIOMACROMOLECULES, V19, P731, DOI 10.1021/acs.biomac.7b01492
   Xu YL, 2022, ADV MATER, V34, DOI 10.1002/adma.202200905
   Yang X, 2021, CARBOHYD POLYM, V251, DOI 10.1016/j.carbpol.2020.117040
   Zhang ML, 2021, J NANOBIOTECHNOL, V19, DOI 10.1186/s12951-021-00847-y
   Zhang ML, 2019, NANOSCALE RES LETT, V14, DOI 10.1186/s11671-019-3198-1
   Zhao SJ, 2021, ACS APPL NANO MATER, V4, P10528, DOI 10.1021/acsanm.1c02042
   Zhao XM, 2020, NANOMEDICINE-UK, V15, P677, DOI 10.2217/nnm-2019-0390
   Zheng CY, 2021, INT J BIOL MACROMOL, V179, P507, DOI 10.1016/j.ijbiomac.2021.03.037
   Zheng CY, 2020, J MATER CHEM B, V8, P5395, DOI 10.1039/d0tb00906g
   Zhu SJ, 2015, NANO RES, V8, P355, DOI 10.1007/s12274-014-0644-3
NR 26
TC 0
Z9 0
U1 31
U2 60
PU AMER CHEMICAL SOC
PI WASHINGTON
PA 1155 16TH ST, NW, WASHINGTON, DC 20036 USA
SN 2470-1343
J9 ACS OMEGA
JI ACS Omega
PD JAN 24
PY 2023
VL 8
IS 3
BP 3176
EP 3183
DI 10.1021/acsomega.2c06600
EA JAN 2023
PG 8
WC Chemistry, Multidisciplinary
WE Science Citation Index Expanded (SCI-EXPANDED)
SC Chemistry
GA 8L2XH
UT WOS:000918603100001
PM 36713698
OA Green Published, gold
DA 2023-11-06
ER

PT J
AU Wang, MY
   Li, HX
   Wang, YD
   Hu, XD
   Fang, SJ
   Ma, HL
   Li, W
   Wang, DL
   Han, ZL
AF Wang, Mengyuan
   Li, Huixiao
   Wang, Yadi
   Hu, Xiaodie
   Fang, Shujun
   Ma, Huili
   Li, Wei
   Wang, Dianlei
   Han, Zhili
TI Spatial Confinement-Enhanced electrochemiluminescence of Gold
   nanoclusters in chitosan nanogels and its application for ultrasensitive
   detection of Aflatoxin B1
SO JOURNAL OF ELECTROANALYTICAL CHEMISTRY
LA English
DT Article
DE Gold nanocluster; Electrochemiluminescence; Spatial confinement;
   Nanogel; Immunosensor; Aflatoxin B1
ID INDUCED EMISSION; IMMUNOSENSOR
AB Gold nanoclusters (AuNCs), as a category of promising electrochemiluminescence (ECL) emitter, hold great potential for sensing applications. However, its application is still restricted by the relatively low ECL quantum yield and difficult to purification. In this work, AuNCs were confined in a soft chitosan (CS) nanogel matrix (AuNCs@CS) with good biocompatibility via a facile one-pot approach. The as-fabricated AuNCs@CS nanogels showed 2.4-fold ECL intensity relative to that of bare AuNCs without chitosan. The ECL enhancement was attributed to the increased percentage of Au(0) in AuNCs@CS nanogels, the confinement effect of chitosan nanogels, as well as chitosan as a polymer could reduce the diffusion of the radicals and prolong the excited state lifetime of AuNCs in ECL reaction. Moreover, the obtained AuNCs@CS nanogels are stable and easy to be purified by centrifugation. On this basis, a label-free ECL immunosensor for ultrasensitive detection of afla-toxin B1 (AFB1) was developed by using AuNCs@CS nanogels modified fluorine doped tin oxide (FTO) elec-trode as a sensing interface. The linear range of the proposed immunosensor for AFB1 detection was 3.16 x 10-14 to 3.16 x 10-12 g/mL with a detection limit of 9.3 x 10-15 g/mL, which was at least one order of magnitude lower than the reported ECL biosensor of AFB1. The proposed strategy may be used for the deter-mination of other toxins in the Aflatoxin family if corresponding antibodies are available, which is of great sig-nificance for the quality control of Chinese herbal medicine and food safety.
C1 [Wang, Mengyuan; Li, Huixiao; Wang, Yadi; Hu, Xiaodie; Fang, Shujun; Ma, Huili; Wang, Dianlei; Han, Zhili] Anhui Univ Chinese Med, Sch Pharm, Hefei 230012, Anhui, Peoples R China.
   [Li, Wei] Anhui Inst Food & Drug Control, Hefei 230051, Anhui, Peoples R China.
   [Wang, Dianlei; Han, Zhili] Anhui Univ Chinese Med, Anhui Prov Key Lab Chinese Med Formula, Hefei 230012, Anhui, Peoples R China.
C3 Anhui University of Chinese Medicine; Chinese Academy of Sciences; Anhui
   Institute of Optics & Fine Mechanics (AIOFM), CAS; Anhui University of
   Chinese Medicine
RP Han, ZL (通讯作者)，Anhui Univ Chinese Med, Sch Pharm, Hefei 230012, Anhui, Peoples R China.; Han, ZL (通讯作者)，Anhui Univ Chinese Med, Anhui Prov Key Lab Chinese Med Formula, Hefei 230012, Anhui, Peoples R China.
EM han303@ahtcm.edu.cn
FU National Natural Science Foundation of P.R. China [22104003]; Key
   projects of talent support plan of Anhui University of Chinese Medicine
   [2020rczd003]; Natural Science Foundation of Anhui Province [2108085
   J45]
FX The support of this research by the National Natural Science Foundation
   of P.R. China (Grant No. 22104003), the Key projects of talent support
   plan of Anhui University of Chinese Medicine (Grant No. 2020rczd003) and
   Natural Science Foundation of Anhui Province (Grant No. 2108085 J45) are
   gratefully acknowledged.
CR Asl GB, 2022, FOOD CHEM, V397, DOI 10.1016/j.foodchem.2022.133829
   Awan HS, 2022, NAT PROD RES, V36, P3100, DOI 10.1080/14786419.2021.1935930
   Charernchai S, 2022, ANAL CHEM, V94, P5099, DOI 10.1021/acs.analchem.1c05401
   Chen MY, 2023, BIOSENS BIOELECTRON, V219, DOI 10.1016/j.bios.2022.114805
   Di Carlo G, 2012, LANGMUIR, V28, P5471, DOI 10.1021/la204924d
   Ge JJ, 2019, ANAL CHEM, V91, P3546, DOI 10.1021/acs.analchem.8b05362
   Goswami N, 2016, CHEM MATER, V28, P4009, DOI 10.1021/acs.chemmater.6b01431
   Guo XJ, 2014, J LUMIN, V149, P353, DOI 10.1016/j.jlumin.2014.01.036
   Guo YP, 2020, FOOD CHEM, V325, DOI 10.1016/j.foodchem.2020.126877
   Han ZL, 2018, ANAL CHEM, V90, P6064, DOI 10.1021/acs.analchem.7b05406
   Hidalgo-Ruiz JL, 2019, FOOD CHEM, V288, P22, DOI 10.1016/j.foodchem.2019.03.003
   Jiang XY, 2020, ANAL CHEM, V92, P8992, DOI 10.1021/acs.analchem.0c01075
   Kumar P, 2017, FRONT MICROBIOL, V7, DOI 10.3389/fmicb.2016.02170
   Lei YM, 2020, ANAL CHEM, V92, P2839, DOI 10.1021/acs.analchem.9b05367
   Liu D, 2020, TRAC-TREND ANAL CHEM, V133, DOI 10.1016/j.trac.2020.115966
   Liu JM, 2012, BIOSENS BIOELECTRON, V36, P135, DOI 10.1016/j.bios.2012.04.015
   Lu Y, 2020, MICROCHEM J, V157, DOI 10.1016/j.microc.2020.104959
   Luo ZT, 2012, J AM CHEM SOC, V134, P16662, DOI 10.1021/ja306199p
   Ma XG, 2021, ACCOUNTS CHEM RES, V54, P2936, DOI 10.1021/acs.accounts.1c00230
   Nie YM, 2021, ANAL CHEM, V93, P3445, DOI 10.1021/acs.analchem.0c04682
   Peng HP, 2020, ANGEW CHEM INT EDIT, V59, P9982, DOI 10.1002/anie.201913445
   Peng HP, 2019, ANGEW CHEM INT EDIT, V58, P11691, DOI 10.1002/anie.201905007
   Peng HP, 2017, ACS APPL MATER INTER, V9, P14929, DOI 10.1021/acsami.7b02446
   Perez-Fernandez B, 2022, ANAL CHIM ACTA, V1212, DOI 10.1016/j.aca.2022.339658
   Qian J, 2020, BIOSENS BIOELECTRON, V166, DOI 10.1016/j.bios.2020.112443
   Ravindran A, 2010, COLLOID SURFACE B, V76, P32, DOI 10.1016/j.colsurfb.2009.10.005
   Shu JN, 2017, ANAL CHEM, V89, P12636, DOI 10.1021/acs.analchem.7b04175
   Smith JS, 2019, MYCOTOXIN RES, V35, P111, DOI 10.1007/s12550-018-00340-w
   Stroka J, 2000, J CHROMATOGR A, V904, P263, DOI 10.1016/S0021-9673(00)00947-X
   Sun CN, 2020, MICROCHIM ACTA, V187, DOI 10.1007/s00604-020-4179-x
   Tang Y, 2019, ANALYST, V144, P2643, DOI 10.1039/c9an00032a
   Tian R, 2015, ADV FUNCT MATER, V25, P5006, DOI 10.1002/adfm.201501433
   Torres-Ferrer LR, 2022, POLYMERS-BASEL, V14, DOI 10.3390/polym14040788
   Xia MK, 2022, FOOD CHEM, V381, DOI 10.1016/j.foodchem.2022.132276
   Xu YQ, 2022, ANAL CHEM, V94, P12070, DOI 10.1021/acs.analchem.2c01771
   Yu LL, 2015, FOOD CHEM, V176, P22, DOI 10.1016/j.foodchem.2014.12.030
   Yue Q, 2022, ANAL CHEM, V94, P11476, DOI 10.1021/acs.analchem.2c00788
   Zeng WJ, 2020, CHEM SCI, V11, P5410, DOI 10.1039/d0sc01817a
NR 38
TC 0
Z9 0
U1 17
U2 17
PU ELSEVIER SCIENCE SA
PI LAUSANNE
PA PO BOX 564, 1001 LAUSANNE, SWITZERLAND
SN 1572-6657
EI 1873-2569
J9 J ELECTROANAL CHEM
JI J. Electroanal. Chem.
PD AUG 15
PY 2023
VL 943
AR 117595
DI 10.1016/j.jelechem.2023.117595
EA JUN 2023
PG 8
WC Chemistry, Analytical; Electrochemistry
WE Science Citation Index Expanded (SCI-EXPANDED)
SC Chemistry; Electrochemistry
GA K2XT2
UT WOS:001015127200001
DA 2023-11-06
ER

PT J
AU Elim, HI
   Mapanawang, AL
AF Elim, Hendry Izaac
   Mapanawang, Arend L.
TI THE ATTRACTIVE DIFFERENCES OF TWO TYPES OF HERBAL MEDICINE FROM
   ZINGIBERACEAE FRUIT (<i>GOLOBE HALMAHERA</i>)
SO INTERNATIONAL JOURNAL OF HEALTH MEDICINE AND CURRENT RESEARCH-IJHMCR
LA English
DT Article
DE Herbal medicine; Nanomedicine; Attractive differences; Prominence
   antioxidant
ID RETROVIRUSES HTLV-III; CARBON NANOTUBES; NANOMEDICINE; INHIBITION;
   VIRUS; AIDS
AB Herbal medicine is attractive due to its advantages such as its stable condition for a long time packaging about 5 years, and its safety usage because of the natural excellent ingredients. Currently, nanomedicine has been worldwide topic under intensive ongoing research for the effective human health improvement. In this letter, the attractive differences of two types of herbal medicine from zingiberaceae fruit (Golobe Halmahera) namely as rambutan Golobe Halmahera, and original Golobe Halmahera are discussed with their prominent applications as herbal medicine. Moreover, a preliminary work on the healing system of original Golobe Halmahera in reducing a large the number of HIV virus is discussed with its impact in CD4 T cell of lymphocyte. Copyright (c) 2018
C1 [Elim, Hendry Izaac] Pattimura Univ, Fac Math & Nat Sci, Dept Phys, Nanomat Photon Nanotechnol Lab Lab N4PN, Jl Ir M Putuhena, Poka 97233, Ambon, Indonesia.
   [Elim, Hendry Izaac] Pattimura Univ, Res Ctr, Nanotechnol Res Ctr & Innovat Creat PPNRI LEMLIT, Pattimura Univ Campus,Jl Mr CHR Soplanit, Rumah Tiga 97234, Ambon, Indonesia.
   [Elim, Hendry Izaac] UNPATTI, Multidisciplinary Res Ctr Excellence MrCE, Jl Chr Soplanit, Rumah Tiga 97234, Ambon, Indonesia.
   [Elim, Hendry Izaac] Jl Ir Martinus Putuhena, Poka 97233, Ambon, Indonesia.
   [Elim, Hendry Izaac] MMSCE, Jl Dr Leimena, Ambon 97234, Indonesia.
   [Elim, Hendry Izaac] Pattimura Univ, Dept Phys, Theoret Phys Lab, Jl Ir M Putuhena, Poka 97233, Ambon, Indonesia.
   [Mapanawang, Arend L.] Medika Mandiri Fdn, Coll Hlth Sci, Dept Pharm, Halmahera, Indonesia.
C3 Universitas Pattimura; Universitas Pattimura; Universitas Pattimura
RP Mapanawang, AL (通讯作者)，Medika Mandiri Fdn, Coll Hlth Sci, Dept Pharm, Halmahera, Indonesia.
EM arend_mapanawang@yahoo.com
RI Elim, Hendry Izaac/C-5328-2008; Mapanawang, Arend Laurence/I-9834-2017
OI Elim, Hendry Izaac/0000-0002-4272-7115; Mapanawang, Arend
   Laurence/0000-0001-9761-6220
FU Pattimura university, Ambon, Indonesia [741/UN13/SK/2017]
FX H.I.E as one the author in this paper is grateful to thank Riset
   Unggulan Daerah 2017- 2018 research grant No. 741/UN13/SK/2017 funded by
   Pattimura university, Ambon, Indonesia.
CR [Anonymous], 1960, ENG SCI
   Bystrzejewski M, 2007, CHEM PHYS LETT, V444, P113, DOI 10.1016/j.cplett.2007.06.125
   Cai B, 2011, APPL PHYS EXPRESS, V4, DOI 10.1143/APEX.4.092601
   Chin KC, 2005, CHEM PHYS LETT, V409, P85, DOI 10.1016/j.cplett.2005.04.092
   Darbar D, 2018, CERAM INT, V44, P4630, DOI 10.1016/j.ceramint.2017.12.010
   Elim HI, 2016, INT J HEALTH MED CUR, V1, P101, DOI 10.22301/IJHMCR.2528-3189.101
   Elim HI, 2008, J PHYS CHEM B, V112, P9561, DOI 10.1021/jp8050356
   Elim HI, 2007, J MATER CHEM, V17, P1826, DOI 10.1039/b615697e
   Elim HI, 2011, PHYS CHEM CHEM PHYS, V13, P4470, DOI 10.1039/c0cp02052d
   Elim HI, 2009, J PHYS CHEM B, V113, P10143, DOI 10.1021/jp902598f
   Elim HI, 2017, INT J HEALTH MED CUR, V2, P509, DOI 10.22301/IJHMCR.2528-3189.509
   Elim HI, 2017, INT J HEALTH MED CUR, V2, P353, DOI 10.22301/IJHMCR.2528-3189.353
   Elim HI, 2016, J PHYS CHEM C, V120, P17733, DOI 10.1021/acs.jpcc.6b03651
   Elim HI, 2005, THIN SOLID FILMS, V477, P63, DOI 10.1016/j.tsf.2004.08.112
   Freitas RA, 2005, J COMPUT THEOR NANOS, V2, P1
   GALLO RC, 1984, SCIENCE, V224, P500, DOI 10.1126/science.6200936
   Liu YJ, 2007, APPL PHYS LETT, V90, DOI [10.1063/1.2426885, 10.1063/1.2737905]
   Liu Y, 2015, SCIENCE, V347, P71, DOI 10.1126/science.1261962
   Mapanawang A L, 2016, INTERNTIONAL J PHARM, V6, P31
   Margolis DM, 2016, SCIENCE, V353, P362, DOI 10.1126/science.aaf6517
   Ohsawa I, 2007, NAT MED, V13, P688, DOI 10.1038/nm1577
   Paris L, 2017, SCI TRANSL MED, V9, DOI 10.1126/scitranslmed.aal2807
   Pong BK, 2007, J PHYS CHEM C, V111, P6281, DOI 10.1021/jp068666o
   POPOVIC M, 1984, SCIENCE, V224, P497, DOI 10.1126/science.6200935
   SARNGADHARAN MG, 1984, SCIENCE, V224, P506, DOI 10.1126/science.6324345
   SCHUPBACH J, 1984, SCIENCE, V224, P503, DOI 10.1126/science.6200937
   Wang G, 2014, NAT MED, V20, P616, DOI 10.1038/nm.3545
   Yang J, 2006, J AM CHEM SOC, V128, P11921, DOI 10.1021/ja062494r
   Yin Y, 2003, SCIENCE, V301, P1371, DOI 10.1126/science.1088902
   Yukl SA, 2018, SCI TRANSL MED, V10, DOI 10.1126/scitranslmed.aap9927
   Zhu YW, 2006, ADV MATER, V18, P587, DOI 10.1002/adma.200501918
NR 31
TC 2
Z9 2
U1 0
U2 1
PU INT JOURNAL HEALTH MEDICINE & CURRENT RESEARCH-IJHMCR
PI HALMAHERA UTARA
PA INT JOURNAL HEALTH MEDICINE & CURRENT RESEARCH-IJHMCR, HALMAHERA UTARA,
   00000, INDONESIA
SN 2528-4398
EI 2528-3189
J9 INT J HEALTH MED CUR
JI Int. J. Health Med. Curr. Res.-IJHMCR
PD MAR
PY 2018
VL 3
IS 1
BP 826
EP 834
DI 10.22301/IJHMCR.2528-3189.826
PG 9
WC Health Care Sciences & Services
WE Emerging Sources Citation Index (ESCI)
SC Health Care Sciences & Services
GA HF1BF
UT WOS:000453899300014
DA 2023-11-06
ER

PT J
AU Naksen, P
   Boonruang, S
   Yuenyong, N
   Lee, HL
   Ramachandran, P
   Anutrasakda, W
   Amatatongchai, M
   Pencharee, S
   Jarujamrus, P
AF Naksen, Puttaraksa
   Boonruang, Siwaluck
   Yuenyong, Nunthawan
   Lee, Hooi Ling
   Ramachandran, Pravena
   Anutrasakda, Wipark
   Amatatongchai, Maliwan
   Pencharee, Somkid
   Jarujamrus, Purim
TI Sensitive detection of trace level Cd (II) triggered by chelation
   enhanced fluorescence (CHEF) "turn on": Nitrogen-doped graphene quantum
   dots (N-GQDs) as fluorometric paper-based sensor
SO TALANTA
LA English
DT Article
DE Cadmium ion (Cd (II)); Nitrogen-doped graphene quantum dots (N-GQDs);
   Fluorescent sensor; Paper-based sensor; Chelation enhanced fluorescence
   (CHEF)
ID CARBON DOTS; IONS; PROBE; PHOTOLUMINESCENCE; NANODOTS
AB Cadmium ion (Cd (II)) is a highly toxic heavy metal usually found in natural water. Exposure to Cd (II) can produce serious effects in human organs such as Itai-Itai disease. Therefore, the maximum allowance levels of Cd (II) in drinking water and herbal medicines imposed by the World Health Organization (WHO) are 3 mu g L-1 and 300 mu g kg(-1), respectively. In this work, nitrogen-doped graphene quantum dots (N-GQDs) as a fluorescent sensor for Cd (II) determination was developed in both solution-based and paper-based systems. N-GQDs were synthesized from citric acid (CA) and ethylenediamine (EDA) via the hydrothermal method. The synthesized NGQDs emitted intense blue fluorescence with a quantum yield (QY) of up to 80%. The functional groups on the surface of N-GQDs measured by FTIR were carboxyl (COO-), hydroxyl (OH-), and amine (NH2) groups, suggesting that they could be bound to Cd (II) for complexation. The fluorescence intensity of N-GQDs was gradually enhanced with the increase of Cd (II) concentration. This phenomenon was proved to result from the fluorescence enhancement (turn-on) based on the chelation enhanced fluorescence (CHEF) mechanism. Under the optimum conditions in the solution-based and paper-based systems, the limits of detection (LODs) were found to be 1.09 and 0.59 mu g L-1, respectively. Furthermore, the developed sensors showed relatively high selectivity toward Cd (II) over ten other metal cations and six other anions of different charges. The performance of the sensor in real water and herbal medicine samples exhibited no significant difference as compared to the results of the validation method (ICP-OES). Therefore, the developed sensors can be used as fluorescent sensors for Cd (II) determination with high sensitivity, high selectivity, short incubation time (5 min). As such, the paper-based strategy has excellent promising potential for practical analysis of Cd (II) in water and herbal medicine samples with a trace level of Cd (II) concentrations.
C1 [Naksen, Puttaraksa; Yuenyong, Nunthawan; Amatatongchai, Maliwan; Jarujamrus, Purim] Ubon Ratchathani Univ, Dept Chem, Ubon Ratchathani 34190, Thailand.
   [Naksen, Puttaraksa; Yuenyong, Nunthawan; Amatatongchai, Maliwan; Jarujamrus, Purim] Ubon Ratchathani Univ, Ctr Excellence Innovat Chem, Fac Sci, Ubon Ratchathani 34190, Thailand.
   [Naksen, Puttaraksa; Yuenyong, Nunthawan; Amatatongchai, Maliwan; Jarujamrus, Purim] Ubon Ratchathani Univ, Nanomat Sci Sensors Catalysis Problem Based Proje, Fac Sci, Ubon Ratchathani 34190, Thailand.
   [Boonruang, Siwaluck] Mahidol Univ, Dept Pharmaceut Chem, Fac Pharm, 447 Sri Ayuthaya Rd, Bangkok 10400, Thailand.
   [Lee, Hooi Ling; Ramachandran, Pravena] Univ Sains Malaysia, Sch Chem Sci, Nanomat Res Grp, USM, Penang, Malaysia.
   [Anutrasakda, Wipark] Chulalongkorn Univ, Fac Sci, Green Chem Fine Chem Prod & Environm Remediat Res, Dept Chem, Payathai Rd, Bangkok, Thailand.
   [Pencharee, Somkid] Ubon Ratchathani Univ, Dept Phys, Fac Sci, Ubon Ratchathani 34190, Thailand.
C3 Ubon Ratchathani University; Ubon Ratchathani University; Ubon
   Ratchathani University; Mahidol University; Universiti Sains Malaysia;
   Chulalongkorn University; Ubon Ratchathani University
RP Jarujamrus, P (通讯作者)，Ubon Ratchathani Univ, Dept Chem, Ubon Ratchathani 34190, Thailand.; Jarujamrus, P (通讯作者)，Ubon Ratchathani Univ, Ctr Excellence Innovat Chem, Fac Sci, Ubon Ratchathani 34190, Thailand.
EM purim.j@ubu.ac.th
RI Lee, Hooi Ling/O-3253-2019
OI Lee, Hooi Ling/0000-0002-9637-0617; Jarujamrus,
   Purim/0000-0002-0666-150X; naksen, puttaraksa/0000-0002-6404-4972;
   Amatatongchai, Maliwan/0000-0002-5156-6480; Pencharee,
   Somkid/0000-0002-4673-9332
FU Department of Chemistry, Faculty of Science, Ubon Ratchathani
   University; National Research Council of Thailand [IRN/502/2563];
   Department of Chemistry, Faculty of Science, Ubon RatchathaniUniversity;
   Science Achievement Scholarship of Thailand (SAST)
FX The research scholarships and instrumental facility of the Department of
   Chemistry, Faculty of Science, Ubon Ratchathani University, are
   gratefully acknowledged. This work is supported by the National Research
   Council of Thailand (IRN/502/2563) chaired by Assoc. Prof. Dr Duangjai
   Nacapricha. The Center of Excellence for Innovation in Chemistry
   (PERCH-CIC) , Ministry of Higher Education, Science, Research and
   Innovation is gratefully acknowledged. Prof. Dr. Vinich Promarak,
   Vidyasirimedhi institute of science and technology (VISTEC) are
   gratefully also acknowledged for the fluorescence lifetime
   characterization. The research scholarships and instrumental facility of
   the Department of Chemistry, Faculty of Science, Ubon
   RatchathaniUniversity, are also gratefully acknowledged. Science
   Achievement Scholarship of Thailand (SAST) given to Puttaraksa Naksen is
   also gratefully acknowledged.
CR Aich K, 2015, INORG CHEM, V54, P7309, DOI 10.1021/acs.inorgchem.5b00784
   Alhazmi HA, 2019, SCI PHARM, V87, DOI 10.3390/scipharm87010005
   AOAC, 2015, AOAC INT, P96
   AOAC L., 2003, OFFICIAL METHODS ANA, V999
   Boonruang S, 2021, ANAL METHODS-UK, V13, P3551, DOI [10.1039/D1AY00765C, 10.1039/d1ay00765c]
   Carter KP, 2014, CHEM REV, V114, P4564, DOI 10.1021/cr400546e
   Cayuela A, 2016, CHEM COMMUN, V52, P1311, DOI 10.1039/c5cc07754k
   Chandra S, 2012, RSC ADV, V2, P3602, DOI 10.1039/c2ra00030j
   Dong YJ, 2017, MICROCHIM ACTA, V184, P3357, DOI 10.1007/s00604-017-2358-1
   GORCHEV HG, 1984, WHO CHRON, V38, P104
   Gu D, 2018, J PHOTOCH PHOTOBIO B, V186, P144, DOI 10.1016/j.jphotobiol.2018.07.012
   He JH, 2018, ANAL CHIM ACTA, V1035, P203, DOI 10.1016/j.aca.2018.06.053
   Lee H, 2012, INORG CHEM, V51, P10904, DOI 10.1021/ic301380w
   Leonat L, 2013, UNIV POLITEH BUCHAR, V75, P111
   Li Y, 2011, ADV MATER, V23, P776, DOI 10.1002/adma.201003819
   Lin LP, 2019, MICROCHIM ACTA, V186, DOI 10.1007/s00604-019-3264-5
   Meelapsom R, 2016, TALANTA, V155, P193, DOI 10.1016/j.talanta.2016.04.037
   Naksen P, 2022, TALANTA, V236, DOI 10.1016/j.talanta.2021.122862
   Niu WJ, 2016, CARBON, V96, P1034, DOI 10.1016/j.carbon.2015.10.051
   Omer KM, 2017, MICROCHIM ACTA, V184, P2063, DOI 10.1007/s00604-017-2196-1
   Park S, 2008, ACS NANO, V2, P572, DOI 10.1021/nn700349a
   Puchum S, 2019, INT J ENVIRON AN CH, V99, P139, DOI 10.1080/03067319.2019.1580703
   Qu D, 2014, SCI REP-UK, V4, DOI 10.1038/srep05294
   Raize O, 2004, BIOTECHNOL BIOENG, V87, P451, DOI 10.1002/bit.20136
   Ramachandran P, 2020, RSC ADV, V10, P21795, DOI 10.1039/d0ra02907f
   Rossini EL, 2019, TALANTA, V201, P503, DOI 10.1016/j.talanta.2019.04.045
   Tang MY, 2019, ANAL METHODS-UK, V11, P5214, DOI [10.1039/C9AY01658A, 10.1039/c9ay01658a]
   W.H. Organization, 2007, WHO GUID ASS QUAL HE
   Wang X, 2009, CHEM COMMUN, P3774, DOI 10.1039/b906252a
   Wei DC, 2009, NANO LETT, V9, P1752, DOI 10.1021/nl803279t
   Xu XK, 2020, J MATER CHEM C, V8, P16282, DOI 10.1039/d0tc03805a
   Yang JL, 2019, FULLER NANOTUB CAR N, V27, P233, DOI 10.1080/1536383X.2018.1551211
   Yuan YH, 2016, NANOSCALE, V8, P6770, DOI 10.1039/c6nr00402d
NR 33
TC 19
Z9 19
U1 15
U2 94
PU ELSEVIER
PI AMSTERDAM
PA RADARWEG 29, 1043 NX AMSTERDAM, NETHERLANDS
SN 0039-9140
EI 1873-3573
J9 TALANTA
JI Talanta
PD MAY 15
PY 2022
VL 242
AR 123305
DI 10.1016/j.talanta.2022.123305
EA FEB 2022
PG 11
WC Chemistry, Analytical
WE Science Citation Index Expanded (SCI-EXPANDED)
SC Chemistry
GA ZF1VY
UT WOS:000759362800007
PM 35183979
DA 2023-11-06
ER

PT J
AU Zheng, YH
   Wang, Y
   Xia, MY
   Gao, Y
   Zhang, L
   Song, YN
   Zhang, C
AF Zheng, Yinghao
   Wang, Yun
   Xia, Mengyu
   Gao, Ya
   Zhang, Lan
   Song, Yanan
   Zhang, Cun
TI The combination of nanotechnology and traditional Chinese medicine (TCM)
   inspires the modernization of TCM: review on nanotechnology in TCM-based
   drug delivery systems
SO DRUG DELIVERY AND TRANSLATIONAL RESEARCH
LA English
DT Review
DE Nanotechnology; Traditional Chinese medicine (TCM); Active ingredients;
   Chinese medicine compound; Bioavailability; Drug delivery
ID NANOSTRUCTURED LIPID CARRIERS; MESOPOROUS SILICA NANOPARTICLES; CARBON
   DOTS; CO-DELIVERY; IN-VITRO; HEPATOCELLULAR-CARCINOMA; TARGETED
   DELIVERY; SUSTAINED-RELEASE; GAMBOGIC ACID; CANCER
AB Fast development of combination of nanotechnology with traditional Chinese medicine (TCM) broadens the field of application of TCM. Besides, it increases the research ideas and contributes to TCM modernization. As expected, TCM will be developed into the nanodrug delivery system by nanotechnology with careful design, which will enhance the medicinal value of TCM to cure and prevent disease based on benefits brought by nanometer scale. Here, formulations, relevant preparations methods, and characteristics of nano-TCM were introduced. In addition, the main excellent performances of nano-TCM were clearly elaborated. What is more, the review was intended to address the studies committed to application of nanotechnology in TCM over the years, including development of Chinese medicine active ingredients, complete TCM, and Chinese herbal compounds based on nanotechnology. Finally, this review discussed the safety of nano-TCM and presented future development trends in the way to realize the modernization of TCM. Overall, using the emerging nanotechnology in TCM is promising to promote progress of TCM in international platform.
C1 [Zheng, Yinghao; Wang, Yun; Xia, Mengyu; Gao, Ya; Zhang, Cun] China Acad Chinese Med Sci, Inst Chinese Mat Med, Beijing, Peoples R China.
   [Xia, Mengyu; Zhang, Cun] Henan Univ Chinese Med, Coll Pharm, Zhengzhou, Peoples R China.
   [Gao, Ya; Zhang, Cun] Anhui Univ Chinese Med, Coll Pharm, Hefei, Peoples R China.
   [Zhang, Lan] Yunnan Univ Chinese Med, Coll Tradit Chinese Med, Kunming, Yunnan, Peoples R China.
   [Song, Yanan] Shandong First Med Univ, Inst Pharmacol, Tai An, Shandong, Peoples R China.
C3 Institute of Chinese Materia Medica, CACMS; China Academy of Chinese
   Medical Sciences; Henan University of Traditional Chinese Medicine;
   Anhui University of Chinese Medicine; Yunnan University of Chinese
   Medicine; Shandong First Medical University & Shandong Academy of
   Medical Sciences
RP Zhang, C (通讯作者)，China Acad Chinese Med Sci, Inst Chinese Mat Med, Beijing, Peoples R China.; Zhang, C (通讯作者)，Henan Univ Chinese Med, Coll Pharm, Zhengzhou, Peoples R China.; Zhang, C (通讯作者)，Anhui Univ Chinese Med, Coll Pharm, Hefei, Peoples R China.
RI ZHANG, Cun/S-1227-2019
OI ZHANG, Cun/0000-0001-8738-7698
FU Fundamental Research Funds for the Central public welfare research
   institutes of China Academy of Chinese Medical Sciences [ZZ11-042,
   ZXKT17044]; National Natural Science Foundation of China [81873010,
   81703708]; project of Beijing for traditional Chinese Medicine
   Processing Technology inheritance base
FX This work was supported by Fundamental Research Funds for the Central
   public welfare research institutes of China Academy of Chinese Medical
   Sciences [ZZ11-042, ZXKT17044], the National Natural Science Foundation
   of China [81873010, 81703708], and project of Beijing for traditional
   Chinese Medicine Processing Technology inheritance base.
CR Agrawal M, 2020, J CONTROL RELEASE, V321, P372, DOI 10.1016/j.jconrel.2020.02.020
   An YL, 2011, INT J NANOMED, V6, P3187, DOI 10.2147/IJN.S26237
   Ashrafizadeh M, 2020, LIFE SCI, V256, DOI 10.1016/j.lfs.2020.117984
   Babadi D, 2021, J DRUG DELIV SCI TEC, V62, DOI 10.1016/j.jddst.2021.102324
   Bagheri M, 2021, MOL PHARMACEUT, V18, P1247, DOI 10.1021/acs.molpharmaceut.0c01114
   Bayda S, 2020, MOLECULES, V25, DOI 10.3390/molecules25010112
   Bertrand N, 2014, ADV DRUG DELIVER REV, V66, P2, DOI 10.1016/j.addr.2013.11.009
   Bulbake U, 2017, PHARMACEUTICS, V9, DOI 10.3390/pharmaceutics9020012
   Cabral H, 2014, J CONTROL RELEASE, V190, P465, DOI 10.1016/j.jconrel.2014.06.042
   Chen MW, 2019, MATER TODAY, V25, P66, DOI 10.1016/j.mattod.2018.10.040
   Chen T, 2017, ACS APPL MATER INTER, V9, P9516, DOI 10.1021/acsami.7b01171
   Chen Z, 2019, PHARM BIOL, V57, P498, DOI 10.1080/13880209.2019.1645700
   Cheng JJ, 2019, NANOMEDICINE-UK, V14, P431, DOI 10.2217/nnm-2018-0285
   Cheng Miao, 2012, Chinese Journal of Virology, V28, P45
   [程佩佩 Cheng Peipei], 2016, [中国实验方剂学杂志, Chinese Journal of Experimental Traditional Medical Formulae], V22, P22
   Crowe TP, 2018, LIFE SCI, V195, P44, DOI 10.1016/j.lfs.2017.12.025
   Dang YJ, 2013, CHIN MED-UK, V8, DOI 10.1186/1749-8546-8-1
   Ding PG, 2018, ARTIF CELL NANOMED B, V46, P668, DOI 10.1080/21691401.2018.1468339
   Fu CH, 2013, BIOMATERIALS, V34, P2565, DOI 10.1016/j.biomaterials.2012.12.043
   Furtado D, 2018, ADV MATER, V30, DOI 10.1002/adma.201801362
   Gao CF, 2019, ACTA PHARM SIN B, V9, P843, DOI 10.1016/j.apsb.2019.01.006
   Gao CH, 2020, ACTA BIOMATER, V108, P285, DOI 10.1016/j.actbio.2020.03.029
   Gao S, 2013, PROG CHEM, V25, P1553
   Ghasemiyeh P, 2018, RES PHARM SCI, V13, P288, DOI 10.4103/1735-5362.235156
   Gigliobianco MR, 2018, PHARMACEUTICS, V10, DOI 10.3390/pharmaceutics10030134
   Guan J, 2021, ADV DRUG DELIVER REV, V174, P210, DOI 10.1016/j.addr.2021.04.015
   Guo HH, 2019, ADV FUNCT MATER, V29, DOI 10.1002/adfm.201808197
   Hamano N, 2019, MOL PHARMACEUT, V16, P3957, DOI 10.1021/acs.molpharmaceut.9b00583
   Hong C, 2019, THERANOSTICS, V9, P4437, DOI 10.7150/thno.34953
   Hossen S, 2019, J ADV RES, V15, P1, DOI 10.1016/j.jare.2018.06.005
   Hou, 2017, BIOMED RES-TOKYO, V21, P9638
   Hsu CY, 2019, NUTRIENTS, V11, DOI 10.3390/nu11010068
   Huang D, 2021, J PERS MED, V11, DOI 10.3390/jpm11020124
   Huang WL, 2018, J DRUG DELIV SCI TEC, V48, P266, DOI 10.1016/j.jddst.2018.10.001
   Huang YL, 2019, AM J CHINESE MED, V47, P727, DOI 10.1142/S0192415X19500381
   Huang Y, 2015, CURR DRUG TARGETS, V16, P1548, DOI 10.2174/1389450116666150309122334
   Hussain M, 2019, CURR DRUG DELIV, V16, P618, DOI 10.2174/1567201816666190313155117
   Ji Xiwei, 2017, Pharmaceutical Nanotechnology, V5, P24, DOI 10.2174/2211738505666161214142755
   Ji Yu-bin, 2018, Yaoxue Xuebao, V53, P133, DOI 10.16438/j.0513-4870.2017-0766
   Jia LJ, 2013, INT J PHARMACEUT, V445, P12, DOI 10.1016/j.ijpharm.2013.01.058
   Karimi M, 2016, CHEM SOC REV, V45, P1457, DOI 10.1039/c5cs00798d
   Kartal-Yandim M, 2016, CRIT REV BIOTECHNOL, V36, P716, DOI 10.3109/07388551.2015.1015957
   Kemp JA, 2016, ADV DRUG DELIVER REV, V98, P3, DOI 10.1016/j.addr.2015.10.019
   Khan I, 2019, PHARM RES-DORDR, V36, DOI 10.1007/s11095-019-2677-5
   Kim JE, 2017, COLLOID SURFACE B, V150, P362, DOI 10.1016/j.colsurfb.2016.10.050
   Koopaei NN, 2016, DARU, V24, DOI 10.1186/s40199-016-0163-8
   Kumar P, 2016, INT J PHARMACEUT, V515, P307, DOI 10.1016/j.ijpharm.2016.10.024
   Lakkireddy HR, 2019, J DRUG TARGET, V27, P525, DOI 10.1080/1061186X.2018.1561891
   Lee MK, 2020, PHARMACEUTICS, V12, DOI 10.3390/pharmaceutics12030264
   Li, 2014, CENTRAL S PHARM, V12, P234, DOI [10.7539/j.issn.1672-2981.2014.03.012, DOI 10.7539/J.ISSN.1672-2981.2014.03.012]
   Li CL, 2014, J MATER CHEM B, V2, P4564, DOI 10.1039/c4tb00216d
   Li J, 2013, PHARM DEV TECHNOL, V18, P772, DOI 10.3109/10837450.2011.598165
   Li L, 2018, AM J CHINESE MED, V46, P1791, DOI 10.1142/S0192415X18500908
   Li M, 2016, PHARMACEUTICS, V8, DOI 10.3390/pharmaceutics8020017
   Li N, 2018, MOLECULES, V23, DOI 10.3390/molecules23071747
   Li YJ, 2017, DRUG DELIV, V24, DOI 10.1080/10717544.2017.1410257
   Li ZY, 2019, MATER CHEM FRONT, V3, P2571, DOI 10.1039/c9qm00415g
   Liang JM, 2018, ACS APPL MATER INTER, V10, P30201, DOI 10.1021/acsami.8b11782
   Liang Yong-shi, 2020, Yaoxue Xuebao, V55, P1296, DOI 10.16438/j.0513-4870.2019-0878
   Liu T, 2019, DRUG DELIV, V26, P1092, DOI 10.1080/10717544.2019.1682721
   Liu XM, 2018, NANOMEDICINE-UK, V13, P391, DOI 10.2217/nnm-2017-0297
   Liu Y, 2015, ADV COLLOID INTERFAC, V221, P60, DOI 10.1016/j.cis.2015.04.006
   Long Y, 2020, PHARMACOL RES, V159, DOI 10.1016/j.phrs.2020.104795
   Lü SW, 2018, SCI REP-UK, V8, DOI 10.1038/s41598-018-30690-5
   Lu XW, 2020, NANOMED-NANOTECHNOL, V28, DOI 10.1016/j.nano.2020.102208
   Luo J, 2018, RSC ADV, V8, P37707, DOI 10.1039/c8ra06340k
   Luo Y, 2005, CHINA MED ENG, V13, P147
   Ma WZ, 2017, EUR J PHARM BIOPHARM, V112, P209, DOI 10.1016/j.ejpb.2016.11.033
   Ma YN, 2016, MOLECULES, V21, DOI 10.3390/molecules21030265
   Ma Z, 2019, BIOMED PHARMACOTHER, V117, DOI 10.1016/j.biopha.2019.109128
   Ma Z, 2019, INT J NANOMED, V14, P2029, DOI 10.2147/IJN.S197889
   Miao P, 2015, NANOSCALE, V7, P1586, DOI 10.1039/c4nr05712k
   Mohammadpour R, 2019, ADV DRUG DELIVER REV, V144, P112, DOI 10.1016/j.addr.2019.07.006
   Moura RP, 2019, EXPERT OPIN DRUG DEL, V16, P271, DOI 10.1080/17425247.2019.1583205
   Muley H, 2020, BIOCHEM PHARMACOL, V177, DOI 10.1016/j.bcp.2020.113959
   Mulvihill JJE, 2020, NANOMEDICINE-UK, V15, P205, DOI 10.2217/nnm-2019-0367
   Nel A, 2006, SCIENCE, V311, P622, DOI 10.1126/science.1114397
   Pang Jian-Yun, 2017, Zhongguo Zhong Yao Za Zhi, V42, P2473, DOI 10.19540/j.cnki.cjcmm.20170507.001
   Peltonen L, 2018, PHARMACEUTICS, V10, DOI 10.3390/pharmaceutics10030104
   Puglia C, 2017, EXPERT OPIN DRUG DEL, V14, P755, DOI 10.1080/17425247.2017.1234452
   Qu D, 2016, INT J PHARMACEUT, V503, P90, DOI 10.1016/j.ijpharm.2016.03.001
   Qu D, 2014, INT J NANOMED, V9, P109, DOI 10.2147/IJN.S54796
   Rahman HS, 2020, INT J NANOMED, V15, P2439, DOI 10.2147/IJN.S227805
   Rao JP, 2011, PROG POLYM SCI, V36, P887, DOI 10.1016/j.progpolymsci.2011.01.001
   Rathore C, 2020, EXPERT OPIN DRUG DEL, V17, P479, DOI 10.1080/17425247.2020.1730808
   Raza F, 2019, J MATER CHEM B, V7, P7639, DOI 10.1039/c9tb01842e
   Ren Q, 2021, PHARMACOL RES, V165, DOI 10.1016/j.phrs.2020.105377
   Selyutina OY, 2016, DRUG DELIV, V23, P858, DOI 10.3109/10717544.2014.919544
   Shao JW, 2020, ASIAN J PHARM SCI, V15, P685, DOI 10.1016/j.ajps.2020.03.001
   Shelepova EA, 2018, J PHYS CHEM B, V122, P9938, DOI 10.1021/acs.jpcb.8b07989
   Shi D, 2016, INT J NANOMED, V11, P5823, DOI 10.2147/IJN.S115158
   Siemer S, 2020, NANOMATERIALS-BASEL, V10, DOI 10.3390/nano10020383
   Song YH, 2020, NATL SCI REV, V7, P723, DOI 10.1093/nsr/nwz201
   Su YH, 2017, INT J NANOMED, V12, P4019, DOI 10.2147/IJN.S132639
   Sun S, 2020, PAK J PHARM SCI, V33, P109, DOI 10.36721/PJPS.2020.33.1.REG.109-119.1
   Sun ZW, 2018, ARTIF CELL NANOMED B, V46, pS308, DOI 10.1080/21691401.2018.1492419
   Sun ZW, 2018, J BIOMED NANOTECHNOL, V14, P2146, DOI 10.1166/jbn.2018.2653
   Tapeinos C, 2017, J CONTROL RELEASE, V264, P306, DOI 10.1016/j.jconrel.2017.08.033
   Tayemeh MB, 2020, ENVIRON RES, V185, DOI 10.1016/j.envres.2020.109477
   Tian Y, 2014, INT J NANOMED, V9, P745, DOI 10.2147/IJN.S56391
   Tsai MJ, 2012, INT J PHARMACEUT, V423, P461, DOI 10.1016/j.ijpharm.2011.12.009
   Wang Dan, 2019, Zhong Nan Da Xue Xue Bao Yi Xue Ban, V44, P1143, DOI 10.11817/j.issn.1672-7347.2019.180552
   Wang Ming-Zhe, 2013, Zhonghua Shi Yan He Lin Chuang Bing Du Xue Za Zhi, V27, P357
   Wang SN, 2019, NANOMEDICINE-UK, V14, P2925, DOI 10.2217/nnm-2019-0255
   Wang X, 2013, BASIC CLIN PHARMACOL, V112, P25, DOI 10.1111/j.1742-7843.2012.00921.x
   Wang YH, 2021, J DRUG DELIV SCI TEC, V64, DOI 10.1016/j.jddst.2021.102425
   Wang YZ, 2018, J BIOMED NANOTECHNOL, V14, P1635, DOI 10.1166/jbn.2018.2613
   Weng QX, 2019, FOOD CHEM, V274, P796, DOI 10.1016/j.foodchem.2018.09.059
   Williamson EM, 2013, J ETHNOPHARMACOL, V149, P453, DOI 10.1016/j.jep.2013.06.050
   Wu WW, 2018, INT J NANOMED, V13, P5469, DOI 10.2147/IJN.S178416
   Xia JF, 2014, DRUG DISCOV THER, V8, P139, DOI 10.5582/ddt.2014.01032
   [夏鹏飞 Xia Pengfei], 2017, [天然产物研究与开发, Natural Product Research and Development], V29, P1824
   Xiang Y, 2020, BRAIN RES, V1726, DOI 10.1016/j.brainres.2019.146503
   Xu, 2019, GUIDING J TRADIT CHI, V25, P56, DOI [10.13862/j.cnki.cn43-1446/r.2019.20.015, DOI 10.13862/J.CNKI.CN43-1446/R.2019.20.015]
   Xu, 2019, CENTRAL S PHARM, V17, P830
   Xu YW, 2016, J BIOMED NANOTECHNOL, V12, P1774, DOI 10.1166/jbn.2016.2282
   Yan GJ, 2019, DOSE-RESPONSE, V17, DOI 10.1177/1559325819872854
   [晏声蕾 Yan Shenglei], 2017, [第二军医大学学报, Academic Journal of Second Military Medical University], V38, P249
   Yan X, 2017, J NANOBIOTECHNOL, V15, DOI 10.1186/s12951-017-0296-z
   You XR, 2016, J MATER CHEM B, V4, P7779, DOI 10.1039/c6tb01925k
   Zangabad PS, 2018, NANOTECHNOL REV, V7, P95, DOI 10.1515/ntrev-2017-0154
   Zeng ZY, 2017, PHARMACOGN MAG, V13, P498, DOI 10.4103/pm.pm_256_16
   Zhang BL, 2019, ENGINEERING-PRC, V5, P1, DOI 10.1016/j.eng.2019.01.002
   Zhang CZ, 2016, MOLECULES, V21, DOI 10.3390/molecules21081094
   Zhang D, 2018, INT J NANOMED, V13, P4549, DOI 10.2147/IJN.S170067
   Zhang M, 2017, CANCER BIOL MED, V14, P212, DOI 10.20892/j.issn.2095-3941.2017.0054
   Zhang YQ, 2019, NANOMED-NANOTECHNOL, V15, P86, DOI 10.1016/j.nano.2018.09.002
   Zhang YN, 2016, J CONTROL RELEASE, V240, P332, DOI 10.1016/j.jconrel.2016.01.020
   Zhang Yue, 2018, Yaoxue Xuebao, V53, P1968, DOI 10.16438/j.0513-4870.2018-0333
   Zhang ZX, 2020, J MATER CHEM B, V8, P655, DOI 10.1039/c9tb02284h
   Zhao F, 2015, CHIN J CANC PREV TRE, V22, P184, DOI [10.16073/j.cnki.cjcpt.2015.03.006, DOI 10.16073/J.CNKI.CJCPT.2015.03.006]
   Zhao JJ, 2019, INT J PHARMACEUT, V570, DOI 10.1016/j.ijpharm.2019.118642
   Zhao RR, 2017, BIOMATERIALS, V143, P1, DOI 10.1016/j.biomaterials.2017.07.030
   Zhou JW, 2019, J AGR FOOD CHEM, V67, P9354, DOI 10.1021/acs.jafc.9b03208
   Zhou JW, 2014, J ETHNOPHARMACOL, V151, P1116, DOI 10.1016/j.jep.2013.12.029
   [朱宁 Zhu Ning], 2017, [中国新药杂志, Chinese Journal New Drugs], V26, P60
   Zhuang Y, 2008, J ETHNOPHARMACOL, V117, P378, DOI 10.1016/j.jep.2008.02.017
NR 137
TC 14
Z9 15
U1 23
U2 180
PU SPRINGER HEIDELBERG
PI HEIDELBERG
PA TIERGARTENSTRASSE 17, D-69121 HEIDELBERG, GERMANY
SN 2190-393X
EI 2190-3948
J9 DRUG DELIV TRANSL RE
JI Drug Deliv. Transl. Res.
PD JUN
PY 2022
VL 12
IS 6
BP 1306
EP 1325
DI 10.1007/s13346-021-01029-x
EA JUL 2021
PG 20
WC Instruments & Instrumentation; Medicine, Research & Experimental;
   Pharmacology & Pharmacy
WE Science Citation Index Expanded (SCI-EXPANDED)
SC Instruments & Instrumentation; Research & Experimental Medicine;
   Pharmacology & Pharmacy
GA 0X6ZY
UT WOS:000673581200001
PM 34260049
DA 2023-11-06
ER

PT J
AU Shao, YY
   Zhu, CY
   Fu, ZF
   Lin, K
   Wang, YD
   Chang, YX
   Han, LF
   Yu, HY
   Tian, F
AF Shao, Yingying
   Zhu, Caoyuan
   Fu, Zhifei
   Lin, Kui
   Wang, Yidan
   Chang, Yanxu
   Han, Lifeng
   Yu, Haiyang
   Tian, Fei
TI Green synthesis of multifunctional fluorescent carbon dots from mulberry
   leaves (<i>Morus alba</i> L.) residues for simultaneous intracellular
   imaging and drug delivery
SO JOURNAL OF NANOPARTICLE RESEARCH
LA English
DT Article
DE Carbon dots; Cell imaging; Drug delivery; Medicinal herb residues;
   Hydrothermal treatment; Nanomedicine
ID QUANTUM DOTS; FRUIT EXTRACT; NITROGEN; FACILE; IONS; FE3+; ANTIOXIDANT;
   NANODOTS; AGENT; ACID
AB Fluorescent carbon dots (CDs) were directly synthesized by hydrothermal treatment of medicinal mulberry leaves (Morus albaL.) residues without the need for any chemical reagent. The CDs were collected successively through filtration, centrifugation, and dialysis from the resultant solution. The as-purified CDs were almost non-cytotoxic and successfully used for the intracellular fluorescence imaging of human hepatocellular carcinoma cells (HepG2). Due to the presence of plentiful surface groups, the CDs were further used as drug carriers for the loading of Lycorine, an anti-cancer alkaloidal extracted from bulbs ofLycoris radiataL. Importantly, the Lycorine-loaded CDs were successfully applied for simultaneous intracellular imaging and drug delivery for the better anti-cancer cell activity. The present work both provides a strategy for the reuse of medicinal herb residues for the preparation of CDs and promotes a potential application of CDs in biomedicine and bioimaging.
   Green synthetic procedure of CDs using mulberry leaves residues.
C1 [Shao, Yingying; Fu, Zhifei; Chang, Yanxu; Han, Lifeng; Yu, Haiyang; Tian, Fei] Tianjin Univ Tradit Chinese Med, Tianjin State Key Lab Modern Chinese Med, Tianjin 301617, Peoples R China.
   [Zhu, Caoyuan] Zhoukou Cent Hosp, Dept Cardiac Surg, Zhoukou 466000, Henan, Peoples R China.
   [Fu, Zhifei; Chang, Yanxu; Han, Lifeng; Yu, Haiyang; Tian, Fei] Tianjin Univ Tradit Chinese Med, Tianjin Key Lab TCM Chem & Anal, Tianjin 301617, Peoples R China.
   [Lin, Kui] Tianjin Univ, Analyt Instrumentat Ctr, Tianjin 300072, Peoples R China.
   [Wang, Yidan] Tianjin Univ Tradit Chinese Med, Res Ctr Expt Acupuncture Sci, Tianjin 301617, Peoples R China.
C3 Tianjin University of Traditional Chinese Medicine; Tianjin University
   of Traditional Chinese Medicine; Tianjin University; Tianjin University
   of Traditional Chinese Medicine
RP Yu, HY; Tian, F (通讯作者)，Tianjin Univ Tradit Chinese Med, Tianjin State Key Lab Modern Chinese Med, Tianjin 301617, Peoples R China.
EM hyyu@tjutcm.edu.cn; tianfei.louise@163.com
RI Tian, Fei/ABG-6810-2022
OI Tian, Fei/0000-0003-3316-2535
FU National Natural Science Foundation of China [81873089, 81774148];
   Natural Science Foundation of Tianjin, China [18JCYBJC94700]
FX This work was financially supported by the National Natural Science
   Foundation of China (Grant Nos. 81873089 and 81774148) and the Natural
   Science Foundation of Tianjin, China (Grant No. 18JCYBJC94700).
CR Alam AM, 2015, GREEN CHEM, V17, P3791, DOI 10.1039/c5gc00686d
   Arul V, 2018, OPT MATER, V78, P181, DOI 10.1016/j.optmat.2018.02.029
   Atchudan R, 2017, SENSOR ACTUAT B-CHEM, V246, P497, DOI 10.1016/j.snb.2017.02.119
   Atchudan R, 2016, J COLLOID INTERF SCI, V482, P8, DOI 10.1016/j.jcis.2016.07.058
   Atchudan R, 2016, APPL SURF SCI, V384, P432, DOI 10.1016/j.apsusc.2016.05.054
   Bandi R, 2018, J PHOTOCH PHOTOBIO B, V178, P330, DOI 10.1016/j.jphotobiol.2017.11.010
   Bendaif H, 2018, MICROB PATHOGENESIS, V115, P138, DOI 10.1016/j.micpath.2017.12.037
   Chang Q, 2019, NANOSCALE, V11, P7247, DOI 10.1039/c9nr01224a
   Chang Q, 2017, CHEM COMMUN, V53, P2343, DOI 10.1039/c6cc09508a
   Du JJ, 2019, SMALL, V15, DOI 10.1002/smll.201805087
   Duan QQ, 2019, ANAL BIOANAL CHEM, V411, P967, DOI 10.1007/s00216-018-1500-1
   E S, 2018, NANOSCALE, V10, P12788, DOI 10.1039/c8nr03453b
   Feng T, 2016, ACS NANO, V10, P4410, DOI 10.1021/acsnano.6b00043
   Feng X, 2015, RSC ADV, V5, P31250, DOI 10.1039/c5ra02271a
   Gao XH, 2016, J MATER CHEM C, V4, P6927, DOI 10.1039/c6tc02055k
   Gu D, 2016, APPL SURF SCI, V390, P38, DOI 10.1016/j.apsusc.2016.08.012
   Guo FQ, 2013, WASTE MANAGE, V33, P825, DOI 10.1016/j.wasman.2012.12.009
   Gyulai G, 2019, J COLLOID INTERF SCI, V549, P150, DOI 10.1016/j.jcis.2019.04.058
   Hassan M, 2018, NANO RES, V11, P1, DOI 10.1007/s12274-017-1616-1
   Hu SL, 2016, CHEM REC, V16, P219, DOI 10.1111/tcr.201500225
   Hua XW, 2018, ACS APPL MATER INTER, V10, P10664, DOI 10.1021/acsami.7b19549
   Jing SS, 2019, ACS SUSTAIN CHEM ENG, V7, P7833, DOI 10.1021/acssuschemeng.9b00027
   Kawamoto M, 2017, ADV MATER, V29, DOI 10.1002/adma.201602423
   Kumar A, 2017, SENSOR ACTUAT B-CHEM, V242, P679, DOI 10.1016/j.snb.2016.11.109
   Lei D, 2016, SENSOR ACTUAT B-CHEM, V230, P714, DOI 10.1016/j.snb.2016.02.123
   Lin PY, 2014, J BIOTECHNOL, V189, P114, DOI 10.1016/j.jbiotec.2014.08.043
   Liu HC, 2019, TRAC-TREND ANAL CHEM, V118, P315, DOI 10.1016/j.trac.2019.05.051
   Liu JW, 2016, LANGMUIR, V32, P4393, DOI 10.1021/acs.langmuir.6b00493
   Liu SY, 2015, NANOSCALE, V7, P6836, DOI 10.1039/c5nr00070j
   Liu W, 2017, SENSOR ACTUAT B-CHEM, V241, P190, DOI 10.1016/j.snb.2016.10.068
   Liu YS, 2014, SENSOR ACTUAT B-CHEM, V196, P647, DOI 10.1016/j.snb.2014.02.053
   Luo T, 2019, TALANTA, V205, DOI 10.1016/j.talanta.2019.120117
   Mehta VN, 2015, SENSOR ACTUAT B-CHEM, V213, P434, DOI 10.1016/j.snb.2015.02.104
   Mehta VN, 2014, NEW J CHEM, V38, P6152, DOI 10.1039/c4nj00840e
   Meng FJ, 2017, J INFECT PUBLIC HEAL, V10, P749, DOI 10.1016/j.jiph.2016.11.013
   Mewada A, 2013, MAT SCI ENG C-MATER, V33, P2914, DOI 10.1016/j.msec.2013.03.018
   Mondal TK, 2016, RSC ADV, V6, P59927, DOI 10.1039/c6ra12148a
   Naowaboot J, 2009, PLANT FOOD HUM NUTR, V64, P116, DOI 10.1007/s11130-009-0112-5
   Pacquiao MR, 2018, APPL SURF SCI, V453, P192, DOI 10.1016/j.apsusc.2018.04.199
   Qi HJ, 2019, J COLLOID INTERF SCI, V539, P332, DOI 10.1016/j.jcis.2018.12.047
   Shen J, 2017, MAT SCI ENG C-MATER, V76, P856, DOI 10.1016/j.msec.2017.03.178
   Teng XY, 2014, J MATER CHEM B, V2, P4631, DOI 10.1039/c4tb00368c
   Tyagi A, 2016, RSC ADV, V6, P72423, DOI 10.1039/c6ra10488f
   Wang CX, 2018, BIORESOURCE TECHNOL, V265, P443, DOI 10.1016/j.biortech.2018.06.041
   Wang P, 2010, BIORESOURCE TECHNOL, V101, P3236, DOI 10.1016/j.biortech.2009.12.082
   Wang QL, 2013, CARBON, V59, P192, DOI 10.1016/j.carbon.2013.03.009
   Wang W, 2012, AM J CHINESE MED, V40, P349, DOI 10.1142/S0192415X12500279
   Wei D, 2015, SCI CHINA CHEM, V58, P863
   Xia L, 2017, ENVIRON SCI TECHNOL, V51, P6156
   Xu ZQ, 2016, J HAZARD MATER, V301, P242, DOI 10.1016/j.jhazmat.2015.08.062
   Xue MY, 2018, NANOSCALE, V10, P18124, DOI 10.1039/c8nr05017a
   Yang R, 2017, APPL SURF SCI, V423, P426, DOI 10.1016/j.apsusc.2017.05.252
   Yu Q, 2018, BIORESOURCE TECHNOL, V247, P705, DOI 10.1016/j.biortech.2017.09.159
   Zhang S, 2019, BIORESOURCE TECHNOL, V287, DOI 10.1016/j.biortech.2019.121417
   Zhang XY, 2018, MATER CHEM FRONT, V2, P1269, DOI 10.1039/c8qm00030a
   Zhou Y, 2018, BIORESOURCE TECHNOL, V249, P182, DOI 10.1016/j.biortech.2017.09.212
NR 56
TC 23
Z9 24
U1 8
U2 59
PU SPRINGER
PI DORDRECHT
PA VAN GODEWIJCKSTRAAT 30, 3311 GZ DORDRECHT, NETHERLANDS
SN 1388-0764
EI 1572-896X
J9 J NANOPART RES
JI J. Nanopart. Res.
PD AUG 1
PY 2020
VL 22
IS 8
AR 229
DI 10.1007/s11051-020-04917-4
PG 11
WC Chemistry, Multidisciplinary; Nanoscience & Nanotechnology; Materials
   Science, Multidisciplinary
WE Science Citation Index Expanded (SCI-EXPANDED)
SC Chemistry; Science & Technology - Other Topics; Materials Science
GA MZ7TL
UT WOS:000559329600003
DA 2023-11-06
ER

PT J
AU Huang, XM
   Liu, XJ
   Lin, XY
   Yuan, ZH
   Zhang, YZ
   Wang, ZJ
   Pi, WM
   Zhao, HQ
   Lei, HM
   Wang, PL
AF Huang, Xuemei
   Liu, Xiaojing
   Lin, Xiaoyu
   Yuan, Zhihua
   Zhang, Yaozhi
   Wang, Zhijia
   Pi, Wenmin
   Zhao, Haoqiang
   Lei, Haimin
   Wang, Penglong
TI Thermodynamics driving phytochemical self-assembly morphological change
   and efficacy enhancement originated from single and co-decoction of
   traditional chinese medicine
SO JOURNAL OF NANOBIOTECHNOLOGY
LA English
DT Article
DE Traditional Chinese medicine; Self-assembly; Thermodynamics;
   Morphological change; Antibacterial enhancement
ID MECHANISM; INHIBITION; BERBERINE
AB Through the self-assembled strategy to improve the clinical efficacy of the existing drugs is the focus of current research. Herbal formula granule is a kind of modern dosage form of traditional Chinese medicine (TCM) which has sprung up in recent decades. However, whether it is equivalent to the TCM decoction that has been used for thousands of years has always been a controversial issue. In this paper, taking the herb pair of Coptidis Rhizoma-Scutellariae Radix and its main component berberine-baicalin as examples, the differences and mechanisms of self-assemblies originated from the co-decoction and physical mixture were studied, respectively. Moreover, the relationship between the morphology and antibacterial effects of self-assemblies was illuminated via multi-technology. Our study revealed that the physical mixture's morphology of both the herb pair and the phytochemicals was nanofibers (NFs), while their co-decoction's morphology was nanospheres (NPs). We also found that the antibacterial activity was enhanced with the change of self-assemblies' morphology after the driving by thermal energy. This might be attributed to that NPs could influence amino acid biosynthesis and metabolism in bacteria. Current study provides a basis that co-decoction maybe beneficial to enhance activity and reasonable use of herbal formula granule in clinic.
C1 [Huang, Xuemei; Liu, Xiaojing; Lin, Xiaoyu; Yuan, Zhihua; Zhang, Yaozhi; Wang, Zhijia; Pi, Wenmin; Zhao, Haoqiang; Lei, Haimin; Wang, Penglong] Beijing Univ Chinese Med, Sch Chinese Pharm, Beijing 102488, Peoples R China.
C3 Beijing University of Chinese Medicine
RP Wang, PL (通讯作者)，Beijing Univ Chinese Med, Sch Chinese Pharm, Beijing 102488, Peoples R China.
EM wpl581@126.com
RI Zhao, Haoqiang/AAB-7564-2022
OI Zhao, Haoqiang/0000-0003-3942-8701
FU National Natural Science Foundation of China [82073974, 82274072];
   Beijing Municipal Natural Science Foundation [7202116]; Beijing Nova
   program [Z201100006820026]; project of China Association of Chinese
   Medicine [CACM-2018-QNRC2-B08]; Fundamental Research Funds for the
   Central Universities [2022-XJ-KYQD-008, 2020-JYB-ZDGG-044,
   BUCM-2019-JCRC002]; Beijing Key Laboratory for Basic and Development
   Research on Chinese Medicine [100102]
FX This research was funded by National Natural Science Foundation of China
   (No. 82073974 and No. 82274072), the Beijing Municipal Natural Science
   Foundation (No. 7202116), Beijing Nova program (No. Z201100006820026),
   project of China Association of Chinese Medicine (CACM-2018-QNRC2-B08),
   the Fundamental Research Funds for the Central Universities
   (2022-XJ-KYQD-008, 2020-JYB-ZDGG-044 and BUCM-2019-JCRC002, China),
   Beijing Key Laboratory for Basic and Development Research on Chinese
   Medicine (Beijing, 100102).
CR Bag BG, 2015, LANGMUIR, V31, P13664, DOI 10.1021/acs.langmuir.5b03730
   Cai XX, 2021, FOOD CHEM TOXICOL, V151, DOI 10.1016/j.fct.2021.112110
   Fan LL, 2018, MOL PHARMACEUT, V15, P2466, DOI 10.1021/acs.molpharmaceut.8b00444
   Frassinetti S, 2020, MICROB PATHOGENESIS, V147, DOI 10.1016/j.micpath.2020.104267
   Gao M, 2020, J NANOBIOTECHNOL, V18, DOI 10.1186/s12951-020-0575-y
   Gao YX, 2016, SOFT MATTER, V12, P8979, DOI 10.1039/c6sm02142e
   Ghosh D, 2020, CHEM MATER, V32, P3517, DOI 10.1021/acs.chemmater.0c00475
   Guo NH, 2018, INT J BIOL MACROMOL, V118, P57, DOI 10.1016/j.ijbiomac.2018.06.055
   Hu J, 2009, J ETHNOPHARMACOL, V123, P267, DOI 10.1016/j.jep.2009.03.007
   Hu ZP, 2021, FRONT PHARMACOL, V12, DOI 10.3389/fphar.2021.648861
   Huang J, 2014, NANOSCALE RES LETT, V9, P1, DOI 10.1186/1556-276X-9-649
   Huang XM, 2020, ACS APPL MATER INTER, V12, P227, DOI 10.1021/acsami.9b17722
   Hui L, 2020, CHIN J INTEGR MED, V26, P943, DOI 10.1007/s11655-020-3218-0
   Jin J, 2020, NANO RES, V13, P999, DOI 10.1007/s12274-020-2732-x
   Kumorek M, 2020, MAT SCI ENG C-MATER, V109, DOI 10.1016/j.msec.2019.110493
   Li QK, 2021, J NANOBIOTECHNOL, V19, DOI 10.1186/s12951-021-00927-z
   Li T, 2019, ACS NANO, V13, P6770, DOI 10.1021/acsnano.9b01346
   Li Wei, 2008, Yaoxue Xuebao, V43, P191
   Lin D, 2017, BIOMED RES INT, V2017, DOI 10.1155/2017/9217912
   Liu J, 2015, NANOSCALE RES LETT, V10, DOI 10.1186/s11671-015-0936-x
   Lü SW, 2018, SCI REP-UK, V8, DOI 10.1038/s41598-018-30690-5
   Luo H, 2021, CHIN MED-UK, V16, P1
   Naskar J, 2009, CHEM-ASIAN J, V4, P1817, DOI 10.1002/asia.200900274
   Qiao YQ, 2022, NAT COMMUN, V13, DOI 10.1038/s41467-022-30125-w
   Qin LL, 2022, J ETHNOPHARMACOL, V288, DOI 10.1016/j.jep.2022.114968
   Qiu RJ, 2018, ANN TRANSL MED, V6, DOI 10.21037/atm.2017.10.22
   Roqanian S, 2017, INT J BIOL MACROMOL, V103, P709, DOI 10.1016/j.ijbiomac.2017.05.130
   Shang EX, 2012, CHEM CENT J, V6, DOI 10.1186/1752-153X-6-143
   Smulders MMJ, 2008, J AM CHEM SOC, V130, P606, DOI 10.1021/ja075987k
   Tang JN, 2011, SCI CHINA LIFE SCI, V54, P863, DOI 10.1007/s11427-011-4195-5
   Tian XH, 2020, ACTA PHARMACOL SIN B, V10, P1784, DOI 10.1016/j.apsb.2019.12.014
   von Staszewski M, 2014, FOOD HYDROCOLLOID, V35, P505, DOI 10.1016/j.foodhyd.2013.07.008
   Wang DL, 2018, J AM CHEM SOC, V140, P8797, DOI 10.1021/jacs.8b04556
   Wang JR, 2012, CHEM PHARM BULL, V60, P706, DOI 10.1248/cpb.60.706
   Wang PL, 2021, ACS APPL MATER INTER, V13, P32729, DOI 10.1021/acsami.1c06968
   Wang YM, 2016, NANO-MICRO LETT, V8, P151, DOI 10.1007/s40820-015-0070-4
   Xiao SW, 2020, APPL MICROBIOL BIOT, V104, P303, DOI 10.1007/s00253-019-10174-w
   Yan R, 2011, FITOTERAPIA, V82, P1152, DOI 10.1016/j.fitote.2011.07.012
   Zhai Y, 2015, FRONT CHEM SCI ENG, V9, P488, DOI 10.1007/s11705-015-1503-9
   Zhan JYX, 2014, J ETHNOPHARMACOL, V154, P825, DOI 10.1016/j.jep.2014.05.007
   Zhang CY, 2021, PHYTOCHEM ANALYSIS, V32, P153, DOI 10.1002/pca.2905
   Zhang JM, 2013, J ETHNOPHARMACOL, V147, P128, DOI 10.1016/j.jep.2013.02.019
   Zhang ML, 2020, J TRANSL MED, V18, DOI 10.1186/s12967-020-02420-x
   Zhang ZW., 2012, CHIN J EXP TRADIT ME, V18, P58
   Zheng J, 2019, NAT COMMUN, V10, DOI 10.1038/s41467-019-09601-3
   Zheng W, 2021, J ETHNOPHARMACOL, V270, DOI 10.1016/j.jep.2021.113785
   Zhu GJ, 2020, J POLYM RES, V27, DOI 10.1007/s10965-020-02124-2
   Zhuang Y, 2008, J ETHNOPHARMACOL, V117, P378, DOI 10.1016/j.jep.2008.02.017
NR 48
TC 3
Z9 3
U1 43
U2 89
PU BMC
PI LONDON
PA CAMPUS, 4 CRINAN ST, LONDON N1 9XW, ENGLAND
EI 1477-3155
J9 J NANOBIOTECHNOL
JI J. Nanobiotechnol.
PD DEC 12
PY 2022
VL 20
IS 1
AR 527
DI 10.1186/s12951-022-01734-w
PG 15
WC Biotechnology & Applied Microbiology; Nanoscience & Nanotechnology
WE Science Citation Index Expanded (SCI-EXPANDED)
SC Biotechnology & Applied Microbiology; Science & Technology - Other
   Topics
GA 7A5QC
UT WOS:000898509400002
PM 36510210
OA Green Published, gold
DA 2023-11-06
ER

PT J
AU Li, D
   Xu, KY
   Zhao, WP
   Liu, MF
   Feng, R
   Li, DQ
   Bai, J
   Du, WL
AF Li, Dan
   Xu, Kun-yan
   Zhao, Wei-peng
   Liu, Ming-feng
   Feng, Rui
   Li, De-qiang
   Bai, Jing
   Du, Wen-li
TI Chinese Medicinal Herb-Derived Carbon Dots for Common Diseases:
   Efficacies and Potential Mechanisms
SO FRONTIERS IN PHARMACOLOGY
LA English
DT Review
DE traditional chinese medicines (TCM); carbon dots (CDs); hemorrhagic
   diseases; gout; inflammatory diseases; cancer; pain
ID SYSTEMIC INFLAMMATION; GREEN SYNTHESIS; PAIN; HYPOTHERMIA; FEVER; RADIX;
   COMPONENTS; INHIBITION; SEROTONIN; PRODUCTS
AB The management of hemorrhagic diseases and other commonly refractory diseases (including gout, inflammatory diseases, cancer, pain of various forms and causes) are very challenging in clinical practice. Charcoal medicine is a frequently used complementary and alternative drug therapy for hemorrhagic diseases. However, studies (other than those assessing effects on hemostasis) on charcoal-processed medicines are limited. Carbon dots (CDs) are quasi-spherical nanoparticles that are biocompatible and have high stability, low toxicity, unique optical properties. Currently, there are various studies carried out to evaluate their efficacy and safety. The exploration of using traditional Chinese medicine (TCM) -based CDs for the treatment of common diseases has received great attention. This review summarizes the literatures on medicinal herbs-derived CDs for the treatment of the difficult-to-treat diseases, and explored the possible mechanisms involved in the process of treatment.
C1 [Li, Dan; Xu, Kun-yan; Liu, Ming-feng; Feng, Rui; Bai, Jing; Du, Wen-li] Hebei Med Univ, Dept Pharm, Hosp 4, Shijiazhuang, Hebei, Peoples R China.
   [Zhao, Wei-peng] Hebei Med Univ, Hosp 4, Dept Tradit Chinese Med, Shijiazhuang, Hebei, Peoples R China.
   [Li, De-qiang] Hebei Med Univ, Hosp 2, Dept Pharm, Shijiazhuang, Hebei, Peoples R China.
C3 Hebei Medical University; Hebei Medical University; Hebei Medical
   University
RP Bai, J; Du, WL (通讯作者)，Hebei Med Univ, Dept Pharm, Hosp 4, Shijiazhuang, Hebei, Peoples R China.
EM baijing619@163.com; pharwenlidu@163.com
RI li, jian/IAQ-2794-2023
CR Al-Amin HA, 2003, BRAIN RES, V981, P99, DOI 10.1016/S0006-8993(03)02988-3
   Atchudan R, 2016, J COLLOID INTERF SCI, V482, P8, DOI 10.1016/j.jcis.2016.07.058
   Bobinski F, 2015, PAIN, V156, P2595, DOI 10.1097/j.pain.0000000000000372
   Brady KT, 2016, AM J PSYCHIAT, V173, P18, DOI 10.1176/appi.ajp.2015.15020262
   Chakravarthy KV, 2018, PAIN MED, V19, P232, DOI 10.1093/pm/pnx131
   Chen FQ, 2021, FRONT ONCOL, V11, DOI 10.3389/fonc.2021.746917
   Chen YQ, 2015, MOLECULES, V20, P18352, DOI 10.3390/molecules201018352
   Chen YH, 2020, J ETHNOPHARMACOL, V249, DOI 10.1016/j.jep.2019.112364
   Chen Z, 2019, PHARM BIOL, V57, P498, DOI 10.1080/13880209.2019.1645700
   Cheng JJ, 2019, NANOMEDICINE-UK, V14, P431, DOI 10.2217/nnm-2018-0285
   Cheng P, 2019, J PHARMACEUT BIOMED, V169, P151, DOI 10.1016/j.jpba.2019.02.044
   Chi XS, 2020, CHIN MED-UK, V15, DOI 10.1186/s13020-020-0297-y
   Dalbeth N, 2016, LANCET, V388, P2039, DOI 10.1016/S0140-6736(16)00346-9
   DERIJK RH, 1994, AM J PHYSIOL, V266, pR9, DOI 10.1152/ajpregu.1994.266.1.R9
   Fang L.I., 2011, CHIN J EXP TRADITION, V17, P154, DOI [10.13422/j.cnki.syfjx.2011.16.056, DOI 10.13422/J.CNKI.SYFJX.2011.16.056]
   Gaharwar AK, 2014, ACS NANO, V8, P9833, DOI 10.1021/nn503719n
   [高明亮 Gao Mingliang], 2020, [南京中医药大学学报, Journal of Nanjing University of Traditional Chinese Medicine], V36, P696
   Gao ML, 2021, J ETHNOPHARMACOL, V270, DOI 10.1016/j.jep.2020.113774
   Giordano James, 2005, Pain Physician, V8, P277
   Hsu JT, 2012, J PINEAL RES, V53, P410, DOI 10.1111/j.1600-079X.2012.01011.x
   Hsu PC, 2013, J MATER CHEM B, V1, P1774, DOI 10.1039/c3tb00545c
   Hu J, 2021, INT J NANOMED, V16, P2461, DOI 10.2147/IJN.S289515
   Jaiswal A, 2012, LANGMUIR, V28, P15687, DOI 10.1021/la3027573
   Jia S., 2020, W J TRADITIONAL CHIN, V33, P144, DOI [10.12174/j.issn.1004-6852.2020.07.39, DOI 10.12174/J.ISSN.1004-6852.2020.07.39]
   Kong H, 2021, ARTIF CELL NANOMED B, V49, P11, DOI 10.1080/21691401.2020.1862134
   Kramkowski K, 2015, PHARMACOL REP, V67, P695, DOI 10.1016/j.pharep.2015.05.022
   Leon LR, 2004, FRONT BIOSCI, V9, P1877, DOI 10.2741/1381
   Li CL, 2014, J MATER CHEM B, V2, P4564, DOI 10.1039/c4tb00216d
   Li FS, 2017, NAT PLANTS, V3, DOI 10.1038/nplants.2017.109
   Li L., 2019, J PRACT TRADITIONAL, V33, P1, DOI [10.13729/j.issn.1671-7813.z20190203, DOI 10.13729/J.ISSN.1671-7813.Z20190203]
   [李小江 Li Xiaojiang], 2020, [中草药, Chinese Traditional and Herbal Drugs], V51, P2587
   Li XL, 2017, FRONT PHARMACOL, V8, DOI 10.3389/fphar.2017.00634
   Liang GY, 2019, PHYTOMEDICINE, V59, DOI 10.1016/j.phymed.2018.11.032
   Little JW, 2012, J NEUROSCI, V32, P10797, DOI 10.1523/JNEUROSCI.6345-11.2012
   Liu C, 2019, MOLECULES, V24, DOI 10.3390/molecules24020337
   Liu JJ, 2020, ACS CENTRAL SCI, V6, P2179, DOI 10.1021/acscentsci.0c01306
   Liu XM, 2018, NANOMEDICINE-UK, V13, P391, DOI 10.2217/nnm-2017-0297
   Liu YH, 2021, MOLECULES, V26, DOI 10.3390/molecules26061512
   Luo J, 2018, RSC ADV, V8, P37707, DOI 10.1039/c8ra06340k
   Ma X, 2020, FRONT PHARMACOL, V11, DOI 10.3389/fphar.2020.00531
   Ma YX, 2019, APMIS, V127, P372, DOI 10.1111/apm.12928
   Martin SL, 2017, PSYCHOPHARMACOLOGY, V234, P2929, DOI 10.1007/s00213-017-4686-6
   Min YZ, 2015, CHEM REV, V115, P11147, DOI 10.1021/acs.chemrev.5b00116
   Navarro A, 2015, EUR J TRAUMA EMERG S, V41, P493, DOI 10.1007/s00068-014-0441-4
   Patil KR, 2019, INT J MOL SCI, V20, DOI 10.3390/ijms20184367
   [裴泽荣 Pei Zerong], 2021, [中草药, Chinese Traditional and Herbal Drugs], V52, P7658
   Podolsky AT, 2013, LIFE SCI, V93, P1010, DOI 10.1016/j.lfs.2013.09.016
   Radnia F, 2020, TALANTA, V209, DOI 10.1016/j.talanta.2019.120547
   Ray SC, 2009, J PHYS CHEM C, V113, P18546, DOI 10.1021/jp905912n
   Romanovsky AA, 2005, FRONT BIOSCI-LANDMRK, V10, P2193, DOI 10.2741/1690
   Roth J, 2014, COMPR PHYSIOL, V4, P1563, DOI 10.1002/cphy.c130033
   RUDA MA, 1986, PROG BRAIN RES, V66, P219, DOI 10.1016/S0079-6123(08)64606-3
   Sahu S, 2012, CHEM COMMUN, V48, P8835, DOI 10.1039/c2cc33796g
   Shinde DB, 2013, ANGEW CHEM INT EDIT, V52, P2482, DOI 10.1002/anie.201208904
   Shukla Y, 2007, FOOD CHEM TOXICOL, V45, P683, DOI 10.1016/j.fct.2006.11.002
   State Pharmacopoeia Committee, 2010, PHARMACOPOEIA PEOPLE
   [孙紫薇 Sun Ziwei], 2020, [北京中医药大学学报, Journal of Beijing University of Traditional Chinese Medicine], V43, P729
   Sun ZW, 2018, ARTIF CELL NANOMED B, V46, pS308, DOI 10.1080/21691401.2018.1492419
   Sun ZW, 2018, J BIOMED NANOTECHNOL, V14, P2146, DOI 10.1166/jbn.2018.2653
   Sung H., 2021, CA-CANCER J CLIN, V71, P209, DOI DOI 10.3322/caac.21660
   Tang WW, 2019, J MATER SCI, V54, P1171, DOI 10.1007/s10853-018-2877-0
   Teschke R, 2015, WORLD J GASTROENTERO, V21, P4466, DOI 10.3748/wjg.v21.i15.4466
   Veltri F, 2020, NANOMATERIALS-BASEL, V10, DOI 10.3390/nano10040655
   Viguier F, 2013, EUR J PHARMACOL, V716, P8, DOI 10.1016/j.ejphar.2013.01.074
   Wang M, 2011, EUR J PHARMACOL, V650, P41, DOI 10.1016/j.ejphar.2010.09.049
   Wang SN, 2019, NANOMEDICINE-UK, V14, P2925, DOI 10.2217/nnm-2019-0255
   Wang XK, 2020, ARTIF CELL NANOMED B, V48, P68, DOI 10.1080/21691401.2019.1699810
   Wang XK, 2019, MOLECULES, V24, DOI 10.3390/molecules24224152
   Weiss U, 2008, NATURE, V454, P427, DOI 10.1038/454427a
   Wolf NB, 2009, EUR J PHARM BIOPHARM, V73, P34, DOI 10.1016/j.ejpb.2009.03.009
   Wu JS, 2020, INT J NANOMED, V15, P4139, DOI 10.2147/IJN.S248467
   Xian YF, 2011, J ETHNOPHARMACOL, V137, P1425, DOI 10.1016/j.jep.2011.08.014
   Xin N, 2011, J ETHNOPHARMACOL, V135, P510, DOI 10.1016/j.jep.2011.03.063
   Yan X, 2017, J NANOBIOTECHNOL, V15, DOI 10.1186/s12951-017-0296-z
   Yang ST, 2009, J PHYS CHEM C, V113, P18110, DOI 10.1021/jp9085969
   Yang Y., 2020, J LIAONING U TRADITI, V22, P186, DOI [10.13194/j.issn.1673-842x.2020.10.044, DOI 10.13194/J.ISSN.1673-842X.2020.10.044]
   [张丽 Zhang Li], 2005, [中草药, Chinese Traditional and Herbal Drugs], V36, P370
   Zhang ML, 2021, J NANOBIOTECHNOL, V19, DOI 10.1186/s12951-021-00847-y
   Zhang ML, 2020, NANOMEDICINE-UK, V15, P851, DOI 10.2217/nnm-2019-0369
   Zhang ML, 2019, NANOSCALE RES LETT, V14, DOI 10.1186/s11671-019-3198-1
   Zhang ML, 2018, ARTIF CELL NANOMED B, V46, P1562, DOI 10.1080/21691401.2017.1379015
   Zhao SJ, 2015, ACS APPL MATER INTER, V7, P17054, DOI 10.1021/acsami.5b03228
   Zhao Y, 2017, SCI REP-UK, V7, DOI 10.1038/s41598-017-04073-1
   Zhao YS, 2020, INT J NANOMED, V15, P9049, DOI 10.2147/IJN.S281976
   Zhao ZZ, 2010, PLANTA MED, V76, P1975, DOI 10.1055/s-0030-1250522
   Zhong LJ, 2016, J ETHNOPHARMACOL, V191, P195, DOI 10.1016/j.jep.2016.06.027
   曹琳琳, 2010, [中成药, Chinese Traditional Patent Medicine], V32, P611
NR 87
TC 11
Z9 12
U1 31
U2 94
PU FRONTIERS MEDIA SA
PI LAUSANNE
PA AVENUE DU TRIBUNAL FEDERAL 34, LAUSANNE, CH-1015, SWITZERLAND
EI 1663-9812
J9 FRONT PHARMACOL
JI Front. Pharmacol.
PD FEB 22
PY 2022
VL 13
AR 815479
DI 10.3389/fphar.2022.815479
PG 10
WC Pharmacology & Pharmacy
WE Science Citation Index Expanded (SCI-EXPANDED)
SC Pharmacology & Pharmacy
GA ZQ1NW
UT WOS:000766880100001
PM 35281894
OA Green Published, gold
DA 2023-11-06
ER

PT J
AU Li, NC
   Wang, MJ
   Lyu, Z
   Shan, K
   Chen, ZL
   Chen, B
   Chen, Y
   Hu, XY
   Dou, BM
   Zhang, JY
   Wang, LF
   Zhao, TY
   Li, HJ
AF Li, Ningcen
   Wang, Meijuan
   Lyu, Zhongxi
   Shan, Kai
   Chen, Zelin
   Chen, Bo
   Chen, Yong
   Hu, Xiyou
   Dou, Baomin
   Zhang, Jingyu
   Wang, Lifen
   Zhao, Tianyi
   Li, Hongjiao
TI Medicinal plant-based drug delivery system for inflammatory bowel
   disease
SO FRONTIERS IN PHARMACOLOGY
LA English
DT Review
DE medicinal plant; traditional Chinese medicine; drug delivery;
   nanomedicine; extracellular vesicles; synthetic nanoparticles; plant
   exosome-like nanovesicles; inflammatory bowel disease
ID ULCERATIVE-COLITIS; GENE-EXPRESSION; ORAL DELIVERY; NANOPARTICLES;
   CURCUMIN; QUERCETIN
AB Inflammatory bowel disease (IBD) is a chronic recurrent intestinal disease. The incidence rate of IBD is increasing year by year, which seriously endangers human health worldwide. More and more studies have shown that medicinal plants or their main phytochemicals have great potential in the treatment of intestinal diseases. However, the disadvantages of low oral absorption rate, low biological distribution and low systemic bioavailability limit their clinical application to a certain extent. In recent years, the application of nanotechnology has made it possible to treat IBD. Nanoparticles (NPs) drug delivery system has attracted special attention in the treatment of IBD due to its small size, low immunogenicity, surface modification diversity, targeting and other advantages. Synthetic nanoparticles and extracellular vehicles (EVs) can deliver drug components to colon, and play a role in anti-inflammation, regulation of oxidative stress, improvement of intestinal flora, etc. In addition, some medicinal plants can secrete EVs by themselves, and carry biological molecules with therapeutic effects to act on the intestine. Some clinical trials to evaluate the safety, tolerance, toxicity and effectiveness of EVs-loaded drugs in IBD are also progressing steadily. This review introduces that synthetic nanoparticles and medicinal plants derived EVs can play an important role in the treatment of IBD by carrying the effective active phytochemicals of medicinal plants, and discuss the limitations of current research and future research needs, providing a scientific and reliable basis and perspective for further clinical application and promotion.
C1 [Li, Ningcen] Southern Med Univ, Nanfang Hosp, Dept Lab Med, Guangzhou, Peoples R China.
   [Li, Ningcen; Lyu, Zhongxi; Chen, Zelin; Chen, Bo; Chen, Yong; Hu, Xiyou; Dou, Baomin; Zhang, Jingyu; Wang, Lifen; Zhao, Tianyi] Tianjin Univ Tradit Chinese Med, Res Ctr Expt Acupuncture Sci, Tianjin, Peoples R China.
   [Wang, Meijuan; Shan, Kai] Qingdao Hosp Tradit Chinese Med, Qingdao Hiser Hosp, Qingdao, Shandong, Peoples R China.
   [Chen, Bo] Tianjin Univ Tradit Chinese Med, Binhai New Area Hosp TCM, Teaching Hosp 4, Tianjin, Peoples R China.
   [Zhao, Tianyi] Tianjin Univ Tradit Chinese Med, Sch Tradit Chinese Med, Tianjin, Peoples R China.
   [Li, Hongjiao] China Acad Chinese Med Sci, Inst Basic Res Clin Med, Beijing, Peoples R China.
C3 Southern Medical University - China; Tianjin University of Traditional
   Chinese Medicine; Tianjin University of Traditional Chinese Medicine;
   Tianjin University of Traditional Chinese Medicine; China Academy of
   Chinese Medical Sciences; Institute of Basic Research In Clinical
   Medicine, CACMS
RP Zhao, TY (通讯作者)，Tianjin Univ Tradit Chinese Med, Res Ctr Expt Acupuncture Sci, Tianjin, Peoples R China.; Zhao, TY (通讯作者)，Tianjin Univ Tradit Chinese Med, Sch Tradit Chinese Med, Tianjin, Peoples R China.; Li, HJ (通讯作者)，China Acad Chinese Med Sci, Inst Basic Res Clin Med, Beijing, Peoples R China.
EM zhaotianyi89@126.com; lhjiao2013@163.com
RI Liu, Yuan/JFB-4766-2023; Zhao, Tianyi/AAX-1251-2021; liu,
   lin/JFK-3401-2023
OI Zhao, Tianyi/0000-0002-8705-4647; 
FU Research on the diagnosis and treatment model and intelligent assistant
   model of diabetes mellitus based on "State target differentiation and
   treatment" - Beijing municipal natural science foundation [L222135];
   Scientific and technological innovation project of China Academy of
   Chinese Medical Sciences [CI 2021B003]; Chinese Academy of Chinese
   Medical Sciences [2022029]; China Postdoctoral Science Foundation
   [2022M721536]; National Natural Science Foundation of China (NSFC)
   [82030125, 82105023]
FX This study was financially supported by the Research on the diagnosis
   and treatment model and intelligent assistant model of diabetes mellitus
   based on "State target differentiation and treatment" funded by Beijing
   municipal natural science foundation (No. L222135), Scientific and
   technological innovation project of China Academy of Chinese Medical
   Sciences (No. CI 2021B003), Research on effective prescription and drug
   discovery and curative effect evaluation based on real-world diagnosis
   and treatment data funded by the Chinese Academy of Chinese Medical
   Sciences (No. 2022029), China Postdoctoral Science Foundation (No.
   2022M721536), National Natural Science Foundation of China (NSFC) (Nos.
   82030125, 82105023).
CR Al-Drees AM, 2016, HISTOL HISTOPATHOL, V31, P1259, DOI 10.14670/HH-11-757
   Andújar I, 2013, EUR J PHARM SCI, V49, P637, DOI 10.1016/j.ejps.2013.05.018
   Andújar I, 2012, EVID-BASED COMPL ALT, V2012, DOI 10.1155/2012/271606
   Aqil F, 2017, AAPS J, V19, P1691, DOI 10.1208/s12248-017-0154-9
   Ashikawa K, 2002, J IMMUNOL, V169, P6490, DOI 10.4049/jimmunol.169.11.6490
   Baliga MS, 2012, FOOD FUNCT, V3, P1109, DOI 10.1039/c2fo30097d
   Beloqui A, 2016, COLLOID SURFACE B, V143, P327, DOI 10.1016/j.colsurfb.2016.03.038
   Beloqui A, 2014, INT J PHARMACEUT, V473, P203, DOI 10.1016/j.ijpharm.2014.07.009
   Blanco E, 2015, NAT BIOTECHNOL, V33, P941, DOI 10.1038/nbt.3330
   Boesch-Saadatmandi C, 2011, J NUTR BIOCHEM, V22, P293, DOI 10.1016/j.jnutbio.2010.02.008
   Dad HA, 2021, MOL THER, V29, P13, DOI 10.1016/j.ymthe.2020.11.030
   Di Gioia S, 2020, OPEN MED-WARSAW, V15, P1096, DOI 10.1515/med-2020-0160
   Diez-Echave P, 2021, INT J PHARMACEUT, V606, DOI 10.1016/j.ijpharm.2021.120935
   Feng JW, 2022, MOL PHARMACEUT, V19, P4157, DOI 10.1021/acs.molpharmaceut.2c00550
   Feng ZA, 2021, MOL PHARMACEUT, V18, P3484, DOI 10.1021/acs.molpharmaceut.1c00415
   Feng Z, 2021, INT J BIOL MACROMOL, V182, P2024, DOI 10.1016/j.ijbiomac.2021.05.200
   Flynn S, 2019, SURG CLIN N AM, V99, P1051, DOI 10.1016/j.suc.2019.08.001
   Gandhi H, 2020, DRUG DEV IND PHARM, V46, P365, DOI 10.1080/03639045.2020.1724127
   Gao CF, 2022, THERANOSTICS, V12, P5596, DOI 10.7150/thno.73650
   Gowd V., 2022, J NUTR BIOCHEM, V109109101
   Haag LM, 2015, FRONT IMMUNOL, V6, DOI 10.3389/fimmu.2015.00489
   Habtemariam S, 2016, PHARMACOL RES, V113, P592, DOI 10.1016/j.phrs.2016.09.041
   Hu MY, 2020, REDOX BIOL, V37, DOI 10.1016/j.redox.2020.101620
   Iglesias N, 2019, INT J MOL SCI, V20, DOI 10.3390/ijms20020398
   Jin K, 2018, ACTA PHARM SIN B, V8, P23, DOI 10.1016/j.apsb.2017.12.002
   Kaplan GG, 2021, NAT REV GASTRO HEPAT, V18, P56, DOI 10.1038/s41575-020-00360-x
   Karamanidou T, 2022, INT J MOL SCI, V23, DOI 10.3390/ijms23010191
   Karthikeyan A, 2021, PHARMACEUTICS, V13, DOI 10.3390/pharmaceutics13040484
   Khan N, 2019, NUTRIENTS, V11, DOI 10.3390/nu11010039
   Khare T, 2020, INT J MOL SCI, V21, DOI 10.3390/ijms21113956
   Khater SI, 2022, BIOMEDICINES, V10, DOI 10.3390/biomedicines10071654
   Kim H, 2020, INT J MOL SCI, V21, DOI 10.3390/ijms21218076
   Kumar GK, 2011, INT IMMUNOPHARMACOL, V11, P724, DOI 10.1016/j.intimp.2011.01.022
   Lashgari NA, 2022, BIOFACTORS, V48, P7, DOI 10.1002/biof.1808
   Li DF, 2022, J MATER CHEM B, V10, P5853, DOI 10.1039/d2tb01190e
   Li Z, 2022, J ADV RES, DOI [10.1016/j.jare.2022.09.013, DOI 10.1016/J.JARE.2022.09.013]
   Liu C, 2022, J NANOBIOTECHNOL, V20, DOI 10.1186/s12951-022-01421-w
   Mao YL, 2021, NANOSCALE, V13, P20157, DOI 10.1039/d1nr06015e
   Miroliaee AE, 2011, TOXICOL MECH METHOD, V21, P200, DOI 10.3109/15376516.2010.547887
   Mohanan V, 2018, SCIENCE, V359, P1161, DOI 10.1126/science.aan0814
   Mu JY, 2014, MOL NUTR FOOD RES, V58, P1561, DOI 10.1002/mnfr.201300729
   Mutalik S, 2016, INT J BIOL MACROMOL, V86, P709, DOI 10.1016/j.ijbiomac.2015.11.092
   Naserifar M, 2020, LIFE SCI, V262, DOI 10.1016/j.lfs.2020.118555
   Ng SC, 2017, LANCET, V390, P2769, DOI 10.1016/S0140-6736(17)32448-0
   Nidhi,, 2017, ARTIF CELL NANOMED B, V45, P1092, DOI 10.1080/21691401.2016.1202258
   Nunes S, 2018, NUTR RES REV, V31, P85, DOI 10.1017/S095442241700021X
   Ochsenkühn T, 2011, GUT, V60, P1294, DOI 10.1136/gut.2010.218180
   Ohno M, 2017, PLOS ONE, V12, DOI 10.1371/journal.pone.0185999
   Plaza-Oliver M, 2020, INT J PHARMACEUT, V586, DOI 10.1016/j.ijpharm.2020.119533
   Pujara N, 2021, MOL PHARMACEUT, V18, P627, DOI 10.1021/acs.molpharmaceut.0c00048
   Radmanesh F, 2021, BIOMED PHARMACOTHER, V142, DOI 10.1016/j.biopha.2021.111945
   Rahman SU, 2018, INFLAMMOPHARMACOLOGY, V26, P319, DOI 10.1007/s10787-018-0462-4
   Salah N, 2022, INT J PHARM-X, V4, DOI 10.1016/j.ijpx.2022.100114
   Sharma M, 2019, ARTIF CELL NANOMED B, V47, P45, DOI 10.1080/21691401.2018.1543191
   Shen CY, 2021, MOL PHARMACEUT, V18, P1419, DOI 10.1021/acs.molpharmaceut.0c01245
   Sun DM, 2010, MOL THER, V18, P1606, DOI 10.1038/mt.2010.105
   Sun Y, 2019, SCI REP-UK, V9, DOI 10.1038/s41598-018-37143-z
   Sung JS, 2020, BIO-PROTOCOL, V10, DOI [10.21769/BioProtoc.3685, 10.21769/bioprotoc.3685]
   Sung J, 2019, BIO-PROTOCOL, V9, DOI 10.21769/BioProtoc.3390
   Tambuwala MM, 2019, DRUG DELIV TRANSL RE, V9, P14, DOI 10.1007/s13346-018-00597-9
   Nguyen TH, 2021, J CONTROL RELEASE, V331, P515, DOI 10.1016/j.jconrel.2020.10.042
   van Niel G, 2018, NAT REV MOL CELL BIO, V19, P213, DOI 10.1038/nrm.2017.125
   Varshosaz J, 2015, J MICROENCAPSUL, V32, P211, DOI 10.3109/02652048.2014.995728
   Verstockt B, 2018, J GASTROENTEROL, V53, P585, DOI 10.1007/s00535-018-1449-z
   Wang C, 2022, FRONT BIOENG BIOTECH, V10, DOI 10.3389/fbioe.2022.1025155
   Witwer KW, 2021, NAT REV MATER, V6, P103, DOI 10.1038/s41578-020-00277-6
   Xu CL, 2022, INT J PHARMACEUT, V623, DOI 10.1016/j.ijpharm.2022.121884
   Yang CH, 2019, INT J NANOMED, V14, P8875, DOI 10.2147/IJN.S210315
   Yin LF, 2022, J AGR FOOD CHEM, V70, P4725, DOI 10.1021/acs.jafc.1c07306
   Yu WS, 2019, MOLECULES, V24, DOI 10.3390/molecules24050856
   Yum S, 2015, DRUG DES DEV THER, V9, P4247, DOI 10.2147/DDDT.S88670
   Zhang M., 2016, BIOMATERIALS, P101321
   Zhang MZ, 2018, J CROHNS COLITIS, V12, P217, DOI 10.1093/ecco-jcc/jjx115
   Zhang MZ, 2017, NANOMEDICINE-UK, V12, P1927, DOI 10.2217/nnm-2017-0196
   Zhang MZ, 2016, NANOMEDICINE-UK, V11, DOI 10.2217/nnm-2016-0353
   Zhang S., 2017, NANO TODAY, P1682
   Zhao LQ, 2021, FRONT PHARMACOL, V12, DOI 10.3389/fphar.2021.644387
   Zu M., 2021, BIOMATERIALS, P279121178
   Zu MH, 2021, ADV DRUG DELIVER REV, V176, DOI 10.1016/j.addr.2021.113887
NR 79
TC 3
Z9 3
U1 14
U2 16
PU FRONTIERS MEDIA SA
PI LAUSANNE
PA AVENUE DU TRIBUNAL FEDERAL 34, LAUSANNE, CH-1015, SWITZERLAND
EI 1663-9812
J9 FRONT PHARMACOL
JI Front. Pharmacol.
PD MAR 23
PY 2023
VL 14
AR 1158945
DI 10.3389/fphar.2023.1158945
PG 13
WC Pharmacology & Pharmacy
WE Science Citation Index Expanded (SCI-EXPANDED)
SC Pharmacology & Pharmacy
GA C8SO2
UT WOS:000964554700001
PM 37033644
OA gold, Green Published
DA 2023-11-06
ER

PT J
AU Zhang, Y
   Li, PY
   Yan, HJ
   Guo, Q
   Xu, QT
   Su, W
AF Zhang, Ying
   Li, Peiyuan
   Yan, Hongjun
   Guo, Qing
   Xu, Qiuting
   Su, Wei
TI Green synthesis and multifunctional applications of nitrogen-doped
   carbon quantum dots via one-step hydrothermal carbonization of
   <i>Curcuma zedoaria</i>
SO ANALYTICAL AND BIOANALYTICAL CHEMISTRY
LA English
DT Article; Early Access
DE Multifunctional carbon quantum dots; Biological imaging; Fe3+ detection;
   Antioxidant
ID FACILE SYNTHESIS; NANOPARTICLES; NANODOTS; FE3+; ANTIOXIDANT; BACTERIA;
   SULFUR; ROUTE; GOLD; RICH
AB Low-dimensional (<10 nm) semiconductor carbon quantum dots (CQDs) have been widely used in metal ion sensing and bioimaging. Here, we used the renewable resource Curcuma zedoaria as a carbon source and prepared green carbon quantum dots with good water solubility by a hydrothermal method without any chemical reagent. At different pH values (4-6) and high NaCl concentrations, the photoluminescence of the CQDs was very stable, which indicated that they were suitable for a wide range of applications even under harsh conditions. The CQDs exhibited fluorescence quenching in the presence of Fe3+ ions, indicating their application potential as fluorescence probes for the sensitive and selective detection of Fe3+ ions. The CQDs showed high photostability, low cytotoxicity, and good hemolytic activity, and were successfully applied to bioimaging experiments, i.e. multicolor cell imaging in L-02 (human normal hepatocytes) and CHL (Chinese hamster lung) cells with and without Fe3+, as well as wash-free labeling imaging of Staphylococcus aureus and Escherichia coli. The CQDs also showed good free radical scavenging activity and demonstrated a protective effect against photooxidative damage to L-02 cells. These results indicate that CQDs obtained from medicinal herb sources have multiple potential applications in the fields of sensing, bioimaging, and even disease diagnosis.
C1 [Zhang, Ying; Li, Peiyuan; Yan, Hongjun; Guo, Qing; Xu, Qiuting] Guangxi Univ Chinese Med, Coll Pharm, Nanning, Peoples R China.
   [Su, Wei] Nanning Normal Univ, Guangxi Key Lab Nat Polymer Chem & Phys, Nanning, Peoples R China.
C3 Guangxi University of Chinese Medicine; Nanning Normal University
RP Li, PY (通讯作者)，Guangxi Univ Chinese Med, Coll Pharm, Nanning, Peoples R China.; Su, W (通讯作者)，Nanning Normal Univ, Guangxi Key Lab Nat Polymer Chem & Phys, Nanning, Peoples R China.
EM lipearpear@163.com; suwmail@163.com
RI yuanyuan, Li/JEZ-6497-2023; zheng, yan/JKJ-3632-2023; zhao,
   lin/JJF-0406-2023; zhang, xiao/JCN-8822-2023; Zhou, Yue/JHS-8791-2023;
   li, yifan/JHU-9272-2023; zhang, xue/JJE-9257-2023; YI, J/JJE-7713-2023;
   sun, chen/JCP-0396-2023; Zhang, Yunyi/JHS-3626-2023; Yang,
   Ying/JLL-3724-2023; yang, xiao/JLL-7721-2023; wang,
   xiaoxuan/JMP-6531-2023
FU National Natural Science Foundation of China [51961009]; Central
   Guidance on Local Science and Technology Development Fund of Guangxi
   Province [Gui Ke ZY22096010]
FX AcknowledgementsThis research was supported by the National Natural
   Science Foundation of China (51961009), the Central Guidance on Local
   Science and Technology Development Fund of Guangxi Province (Gui Ke
   ZY22096010).
CR Amjadi M, 2016, RSC ADV, V6, P104467, DOI 10.1039/c6ra22899b
   Ang-Lee MK, 2001, JAMA-J AM MED ASSOC, V286, P208, DOI 10.1001/jama.286.2.208
   Athinarayanan J, 2020, MAT SCI ENG C-MATER, V117, DOI 10.1016/j.msec.2020.111313
   Awaad AS, 2011, J SAUDI CHEM SOC, V15, P367, DOI 10.1016/j.jscs.2011.02.004
   Baker SN, 2010, ANGEW CHEM INT EDIT, V49, P6726, DOI 10.1002/anie.200906623
   BRAND-WILLIAMS W, 1995, FOOD SCI TECHNOL-LEB, V28, P25
   Chen YQ, 2020, FRONT CHEM, V7, DOI 10.3389/fchem.2019.00911
   Deng MY, 2016, RSC ADV, V6, P26936, DOI 10.1039/c6ra02679f
   Dong YQ, 2013, ANGEW CHEM INT EDIT, V52, P7800, DOI 10.1002/anie.201301114
   Feng YJ, 2015, TALANTA, V140, P128, DOI 10.1016/j.talanta.2015.03.038
   Geng X, 2020, ANAL CHEM, V92, P7940, DOI 10.1021/acs.analchem.0c01335
   Gu D, 2016, APPL SURF SCI, V390, P38, DOI 10.1016/j.apsusc.2016.08.012
   Gudimella KK, 2022, ENVIRON RES, V204, DOI 10.1016/j.envres.2021.111854
   Han HX, 2019, FOOD FUNCT, V10, P224, DOI 10.1039/c8fo01594e
   Hola K, 2014, CARBON, V70, P279, DOI 10.1016/j.carbon.2014.01.008
   Hu M, 2014, RSC ADV, V4, P62446, DOI 10.1039/c4ra11491d
   Hu ZX, 2020, MICROCHEM J, V154, DOI 10.1016/j.microc.2019.104588
   Huang H, 2014, RSC ADV, V4, P11872, DOI 10.1039/c4ra00012a
   Jijie R, 2018, COLLOID SURFACE B, V170, P347, DOI 10.1016/j.colsurfb.2018.06.040
   Jonnalagadda M, 2021, J MOL STRUCT, V1230, DOI 10.1016/j.molstruc.2021.129875
   Kailasa SK, 2019, MAT SCI ENG C-MATER, V98, P834, DOI 10.1016/j.msec.2019.01.002
   Korah BK, 2022, DIAM RELAT MATER, V125, DOI 10.1016/j.diamond.2022.108980
   Korah BK, 2022, ANAL BIOANAL CHEM, V414, P4935, DOI 10.1007/s00216-022-04119-y
   Lee SU, 2009, SMALL, V5, P1769, DOI 10.1002/smll.200801938
   Lesjak M, 2018, J FUNCT FOODS, V40, P68, DOI 10.1016/j.jff.2017.10.047
   Li HT, 2012, J MATER CHEM, V22, P24230, DOI 10.1039/c2jm34690g
   Li LS, 2020, J PHOTOCH PHOTOBIO A, V401, DOI 10.1016/j.jphotochem.2020.112772
   Liu HB, 2017, RSC ADV, V7, P28016, DOI 10.1039/c7ra03167j
   Liu S, 2012, ADV MATER, V24, P2037, DOI 10.1002/adma.201200164
   Liu S, 2011, J MATER CHEM, V21, P11726, DOI 10.1039/c1jm12149a
   Loc NH, 2005, PLANT CELL TISS ORG, V81, P119, DOI 10.1007/s11240-004-3308-2
   Lu WB, 2012, ANAL CHEM, V84, P5351, DOI 10.1021/ac3007939
   MAXWELL SRJ, 1995, DRUGS, V49, P345, DOI 10.2165/00003495-199549030-00003
   Mehta VN, 2015, SENSOR ACTUAT B-CHEM, V213, P434, DOI 10.1016/j.snb.2015.02.104
   Mehta VN, 2014, MAT SCI ENG C-MATER, V38, P20, DOI 10.1016/j.msec.2014.01.038
   Qiao ZZ, 2020, J MATER CHEM B, V8, P3138, DOI 10.1039/d0tb00298d
   Rates SMK, 2001, TOXICON, V39, P603, DOI 10.1016/S0041-0101(00)00154-9
   Ruan SB, 2014, BIOCONJUGATE CHEM, V25, P1061, DOI 10.1021/bc5001627
   Sachdev A, 2015, ANALYST, V140, P4260, DOI [10.1039/c5an00454c, 10.1039/C5AN00454C]
   Shen J, 2017, MAT SCI ENG C-MATER, V76, P856, DOI 10.1016/j.msec.2017.03.178
   SHIOBARA Y, 1985, PHYTOCHEMISTRY, V24, P2629, DOI 10.1016/S0031-9422(00)80683-4
   Shrivastava A., 2011, CHRON YOUNG SCI, V2, P21, DOI [10.4103/2229-5186.79345, DOI 10.4103/2229-5186.79345]
   Smrithi SP, 2022, NANOTECHNOLOGY, V33, DOI 10.1088/1361-6528/ac30f1
   Su Y, 2020, CARBOHYD POLYM, V229, DOI 10.1016/j.carbpol.2019.115407
   Sun C, 2016, NANOSCALE RES LETT, V11, DOI 10.1186/s11671-016-1326-8
   Tariq S, 2016, LIPIDS HEALTH DIS, V15, DOI 10.1186/s12944-016-0210-y
   Tejwan N, 2022, INORG CHEM COMMUN, V139, DOI 10.1016/j.inoche.2022.109317
   Tejwan N, 2021, INORG CHEM COMMUN, V134, DOI 10.1016/j.inoche.2021.108985
   Venugopalan P, 2022, SPECTROSC LETT, V55, P373, DOI 10.1080/00387010.2022.2082483
   Wang D, 2016, INT J NANOMED, V11, P6621, DOI 10.2147/IJN.S113692
   Wang L, 2015, J LUMIN, V158, P1, DOI 10.1016/j.jlumin.2014.09.029
   Wang WL, 2018, IND ENG CHEM RES, V57, P9144, DOI 10.1021/acs.iecr.8b00913
   Wang WX, 2021, ANAL METHODS-UK, V13, P789, DOI [10.1039/D0AY02186E, 10.1039/d0ay02186e]
   Wei XJ, 2019, ACS APPL MATER INTER, V11, P9832, DOI 10.1021/acsami.9b00074
   Xu Q, 2018, PART PART SYST CHAR, V35, DOI 10.1002/ppsc.201800276
   Yang XP, 2020, SPECTROCHIM ACTA A, V239, DOI 10.1016/j.saa.2020.118462
   Yang Z, 2014, NANOSCALE, V6, P1890, DOI 10.1039/c3nr05380f
   Yu J, 2015, SENSOR ACTUAT B-CHEM, V214, P29, DOI 10.1016/j.snb.2015.03.006
   Zhang Y, 2022, J DRUG DELIV SCI TEC, V74, DOI 10.1016/j.jddst.2022.103548
   Zhou J, 2014, RSC ADV, V4, P5465, DOI 10.1039/c3ra45294h
   Zhou SY, 2021, FOOD CHEM, V361, DOI 10.1016/j.foodchem.2021.130089
   Zhu BC, 2013, J MATER CHEM C, V1, P580, DOI 10.1039/c2tc00140c
   Zhu X, 2018, MICROCHIM ACTA, V185, DOI 10.1007/s00604-018-3045-6
NR 63
TC 1
Z9 1
U1 23
U2 33
PU SPRINGER HEIDELBERG
PI HEIDELBERG
PA TIERGARTENSTRASSE 17, D-69121 HEIDELBERG, GERMANY
SN 1618-2642
EI 1618-2650
J9 ANAL BIOANAL CHEM
JI Anal. Bioanal. Chem.
PD 2023 MAR 3
PY 2023
DI 10.1007/s00216-023-04603-z
EA MAR 2023
PG 15
WC Biochemical Research Methods; Chemistry, Analytical
WE Science Citation Index Expanded (SCI-EXPANDED)
SC Biochemistry & Molecular Biology; Chemistry
GA 9N6JT
UT WOS:000943019400003
PM 36864311
DA 2023-11-06
ER

PT J
AU Yuan, S
   Luo, YP
   Jiang, YX
   Xu, WJ
   Cheng, BJ
   Peng, ZL
AF Yuan, Song
   Luo, Yuanping
   Jiang, Yuxiang
   Xu, Wenjun
   Cheng, Beijun
   Peng, Zhili
TI Poria cocos-derived carbon dots for cellular imaging, free radical
   scavenging and pH sensing
SO DIAMOND AND RELATED MATERIALS
LA English
DT Article
DE Carbon dots; Poria cocos; Cellular imaging; Radical scavenging; pH
   sensing
ID GREEN SYNTHESIS; QUANTUM DOTS; FLUORESCENT; IONS
AB Green, economical preparation of carbon dots (CDs) from traditional Chinese herbal medicine Poria cocos via a one-step hydrothermal treatment was reported. The CDs exhibited excellent aqueous dispersibility, superior photoluminescence (PL) property and low cytotoxicity. Taking advantage of these properties, CDs were demonstrated as excellent multicolor bioimaging agents for the cellular imaging of MDA-MB-435S cells, with main distributions in the cell membranes and cytoplasm. Moreover, the CDs also exhibited good radical scavenging activity against 1,1-diphenyl-2-picrylhydrazyl (DPPH) thanks to their inheritance of characteristic functionalities from Poria cocos. Lastly, our study also shown that the PL of CDs was reversibly sensitive to pH in the range of 4.0 and 9.0, and a highly sensitive pH-sensing assay was developed exploiting this phenomenon. In summary, the study opened up new development paths for the modernization and vitalization of traditional Chinese medicine in biomedical research.
C1 [Yuan, Song; Luo, Yuanping; Jiang, Yuxiang; Xu, Wenjun; Peng, Zhili] Yunnan Univ, Natl Ctr Int Res Photoelect & Energy Mat, Sch Mat & Energy, Yunnan Key Lab Micro Nano Mat & Technol, Kunming 650091, Peoples R China.
   [Yuan, Song] Yunnan Univ, Electron Microscopy Ctr, Kunming 650091, Peoples R China.
   [Cheng, Beijun] Qilu Univ Technol, Shandong Acad Sci, Sch Chem & Chem Engn, Jinan 250353, Peoples R China.
C3 Yunnan University; Yunnan University; Qilu University of Technology
RP Peng, ZL (通讯作者)，Yunnan Univ, Natl Ctr Int Res Photoelect & Energy Mat, Sch Mat & Energy, Yunnan Key Lab Micro Nano Mat & Technol, Kunming 650091, Peoples R China.
EM zhilip@ynu.edu.cn
OI Cheng, Beijun/0009-0002-7620-1514
FU Applied Basic Research Program of Yunnan Province [202301AT070147];
   Shandong Provincial Natural Science Foundation [ZR2020QB040]
FX Acknowledgements Z. Peng gratefully acknowledges the financial support
   from the Applied Basic Research Program of Yunnan Province under the
   grant number: 202301AT070147. B. Chen acknowledges the financial support
   from the Shandong Provincial Natural Science Foundation under the grant
   number: ZR2020QB040. Authors thank the Advanced Analysis and Measurement
   Center of Yunnan University for the sample testing service.
CR Bankoti K, 2017, J MATER CHEM B, V5, P6579, DOI 10.1039/c7tb00869d
   Cheng Y, 2021, CARBOHYD POLYM, V263, DOI 10.1016/j.carbpol.2021.117979
   Das B, 2014, J MATER CHEM B, V2, P6839, DOI 10.1039/c4tb01020e
   Gao FC, 2023, CHEM ENG J, V462, DOI 10.1016/j.cej.2023.142338
   Han QR, 2022, ACS APPL NANO MATER, V5, P15914, DOI 10.1021/acsanm.2c04130
   Huang QQ, 2022, J PHARM ANAL, V12, P104, DOI 10.1016/j.jpha.2021.04.004
   Huo Y, 2023, CHEM ENG J, V451, DOI 10.1016/j.cej.2022.138572
   Iravani S, 2020, ENVIRON CHEM LETT, V18, P703, DOI 10.1007/s10311-020-00984-0
   Ji CY, 2022, CARBON, V192, P198, DOI 10.1016/j.carbon.2022.02.054
   Ji CY, 2020, ACS SENSORS, V5, P2724, DOI 10.1021/acssensors.0c01556
   Jia J, 2019, SPECTROCHIM ACTA A, V211, P363, DOI 10.1016/j.saa.2018.12.034
   Jiang XH, 2019, J PHARMACEUT BIOMED, V164, P514, DOI 10.1016/j.jpba.2018.11.025
   Jiang YX, 2023, NANOSCALE, V15, P1925, DOI 10.1039/d2nr06058b
   Jiang YX, 2022, POLYMER, V243, DOI 10.1016/j.polymer.2022.124625
   Ke RD, 2010, CARBOHYD POLYM, V80, P31, DOI 10.1016/j.carbpol.2009.10.063
   Kumar A, 2017, SENSOR ACTUAT B-CHEM, V242, P679, DOI 10.1016/j.snb.2016.11.109
   Lee YS, 2022, J ENVIRON CHEM ENG, V10, DOI 10.1016/j.jece.2022.107413
   Li D, 2023, CHEM ENG J, V454, DOI 10.1016/j.cej.2022.140069
   Li JT, 2023, CARBON, V208, P208, DOI 10.1016/j.carbon.2023.03.039
   Li LS, 2018, SENSOR ACTUAT B-CHEM, V263, P426, DOI 10.1016/j.snb.2018.02.141
   Li Y, 2017, PHYS CHEM CHEM PHYS, V19, P11631, DOI 10.1039/c6cp06377b
   Luo WK, 2022, NANO RES, V15, P9274, DOI 10.1007/s12274-022-4616-8
   Peng ZL, 2017, COORDIN CHEM REV, V343, P256, DOI 10.1016/j.ccr.2017.06.001
   Pyrzynska K, 2013, ANAL METHODS-UK, V5, P4288, DOI 10.1039/c3ay40367j
   Qin J, 2021, RSC ADV, V11, P31791, DOI 10.1039/d1ra05199g
   Ríos JL, 2011, PLANTA MED, V77, P681, DOI 10.1055/s-0030-1270823
   Shi WQ, 2022, INT J MOL SCI, V23, DOI 10.3390/ijms23031456
   Tejwan N, 2020, ADV COLLOID INTERFAC, V275, DOI 10.1016/j.cis.2019.102046
   Tian R, 2023, J PHOTOCH PHOTOBIO A, V438, DOI 10.1016/j.jphotochem.2022.114531
   Truskewycz A, 2022, SMALL, V18, DOI 10.1002/smll.202106342
   Wang HB, 2022, MOLECULES, V27, DOI 10.3390/molecules27113629
   Wareing TC, 2021, ACS NANO, V15, P15471, DOI 10.1021/acsnano.1c03886
   Wei CY, 2022, EXP THER MED, V24, DOI 10.3892/etm.2022.11484
   Wei XJ, 2019, ACS APPL MATER INTER, V11, P9832, DOI 10.1021/acsami.9b00074
   Wibrianto A, 2021, RSC ADV, V11, P1098, DOI 10.1039/d0ra09403j
   Wu JJ, 2022, J MATER CHEM B, V10, P843, DOI 10.1039/d1tb02446a
   Xu TR, 2022, INT J BIOL MACROMOL, V217, P536, DOI 10.1016/j.ijbiomac.2022.07.070
   Zhang LA, 2023, J LUMIN, V257, DOI 10.1016/j.jlumin.2023.119727
   Zhang Y, 2023, J FLUORESC, V33, P1841, DOI 10.1007/s10895-023-03188-1
   Zhao SJ, 2015, ACS APPL MATER INTER, V7, P17054, DOI 10.1021/acsami.5b03228
   Zheng XD, 2021, ANALYST, V146, P911, DOI [10.1039/d0an01599g, 10.1039/D0AN01599G]
   Zheng YH, 2022, DRUG DELIV TRANSL RE, V12, P1306, DOI 10.1007/s13346-021-01029-x
   Zhong D, 2016, MATER LETT, V166, P89, DOI 10.1016/j.matlet.2015.12.061
NR 43
TC 1
Z9 1
U1 6
U2 6
PU ELSEVIER SCIENCE SA
PI LAUSANNE
PA PO BOX 564, 1001 LAUSANNE, SWITZERLAND
SN 0925-9635
EI 1879-0062
J9 DIAM RELAT MATER
JI Diam. Relat. Mat.
PD AUG
PY 2023
VL 137
AR 110121
DI 10.1016/j.diamond.2023.110121
EA JUN 2023
PG 9
WC Materials Science, Multidisciplinary; Materials Science, Coatings &
   Films; Physics, Applied; Physics, Condensed Matter
WE Science Citation Index Expanded (SCI-EXPANDED)
SC Materials Science; Physics
GA M7UL1
UT WOS:001032229500001
DA 2023-11-06
ER

PT J
AU Han, NN
   Huang, XM
   Tian, XH
   Li, T
   Liu, XJ
   Li, W
   Huo, S
   Wu, QW
   Gu, YH
   Dai, ZQ
   Xu, B
   Wang, PL
   Lei, HM
AF Han, Nana
   Huang, Xuemei
   Tian, Xuehao
   Li, Tong
   Liu, Xiaojing
   Li, Wen
   Huo, Su
   Wu, Qianwen
   Gu, Yuhao
   Dai, Ziqi
   Xu, Bing
   Wang, Penglong
   Lei, Haimin
TI Self-assembled Nanoparticles of Natural Phytochemicals (Berberine and
   3,4,5-methoxycinnamic Acid) Originated from Traditional Chinese Medicine
   for Inhibiting Multidrug-resistant Staphylococcus Aureus
SO CURRENT DRUG DELIVERY
LA English
DT Article
DE Self-assemblies; nanoparticles; berberine; medicinal plants; assembly
   mechanism; drug-resistance bacteria
ID DELIVERY SYSTEMS
AB Background: In the field of antibacterial, nanomaterials are favored by researchers because of their unique advantages. Medicinal plants, especially traditional Chinese medicine, are considered to be an important source of new chemicals with potential therapeutic effects, as well as an important source for the discovery of new antibiotics. MRSA is endangering people's lives as a kind of multidrug-resistant Staphylococcus aureus, which is resistant to tetracycline, amoxicillin, norfloxacin and other first-line antibiotics. It is a hotspot to find good anti-drug-resistant bacteriae, nature-originated nanomaterials with good biocompatibility.
   Objective: We reported the formation of phytochemical nanoparticles (NPs) by the self-assembly of berberine (BBR) and 3,4,5-methoxycinnamic acid (3,4,5-TCA) from Chinese herb medicine, which had good antibacterial activity against MRSA.
   Method and Results: We found that NPs had good antibacterial activity against MRSA; especially, its antibacterial activity was better than first-line amoxicillin, norfloxacin and its self-assembling precursors on MRSA. When the concentration reached 0.1 mu mol/mL, the inhibition rate of NPs reached 94.62%, which was higher than that of BBR and the other two antibiotics (p < 0.001). It was observed by Field-Emission Scanning Electron Microscopy (FESEM) that NPs could directly adhere to the bacterial surface, which might be an important aspect of the antibacterial activity of NPs. Meanwhile, we further analyzed that the self-assembly was formed by hydrogen bonds and pi pi stacking through Ultraviolet-Visible (UV-vis), Fourier Transform Infrared Spectroscopy (FT-IR), hydrogen Nuclear Magnetic Spectrum (H-1 NMR), and powder X-ray Diffraction (pXRD). NPs' morphology was observed by FESEM and TEM. The particle size and surface charge were characterized by Dynamic Light Scattering (DLS); and the surface charge was -31.6 mv, which proved that the synthesized NPs were stable.
   Conclusion: We successfully constructed a naturally self-assembled nanoparticle, originating from traditional Chinese medicine, which had a good antibacterial activity for MRSA. It is a promising way to obtain natural nanoparticles from medicinal plants and apply them to antibacterial therapy.
C1 [Han, Nana; Huang, Xuemei; Tian, Xuehao; Li, Tong; Liu, Xiaojing; Li, Wen; Huo, Su; Wu, Qianwen; Gu, Yuhao; Dai, Ziqi; Xu, Bing; Wang, Penglong; Lei, Haimin] Beijing Univ Chinese Med, Sch Chinese Pharm, Beijing 102488, Peoples R China.
C3 Beijing University of Chinese Medicine
RP Wang, PL; Lei, HM (通讯作者)，Univ Chinese Med, Sch Beijing, Beijing, Peoples R China.
EM wpl581@126.com; hm_lei@126.com
RI Gu, Yuhao/HNI-0045-2023; wu, jun/ISB-8607-2023
FU National Natural Science Foundation of China [82073974, 81603256];
   Beijing Nova Program [Z201100006820026]; Beijing Municipal Natural
   Science Foundation [7202116]; China Association of Chinese Medicine
   [CACM-2018-QNRC2-B08]; Fundamental Research Funds for the Central
   Universities (China) [2020JYB-ZDGG-044, BUCM-2019-JCRC002,
   2019-JYB-TD005]; Beijing Key Laboratory for Basic and Development
   Research on Chinese Medicine (Beijing)
FX This research was supported by, National Natural Science Foundation of
   China (No. 82073974 and No. 81603256),Beijing Nova Program (No.
   Z201100006820026), the Beijing Municipal Natural Science Foundation (No.
   7202116), project of China Association of Chinese Medicine
   (CACM-2018-QNRC2-B08), the Fundamental Research Funds for the Central
   Universities (2020JYB-ZDGG-044, BUCM-2019-JCRC002, and 2019-JYB-TD005,
   China), Beijing Key Laboratory for Basic and Development Research on
   Chinese Medicine (Beijing, 100102).
CR Abd-Elsalam WH, 2019, INT J PHARMACEUT, V560, P235, DOI 10.1016/j.ijpharm.2019.01.070
   Abdel-Aty AM, 2019, J APPL MICROBIOL, V127, P1454, DOI 10.1111/jam.14394
   Alekshun MN, 2007, CELL, V128, P1037, DOI 10.1016/j.cell.2007.03.004
   Allen TM, 2004, SCIENCE, V303, P1818, DOI 10.1126/science.1095833
   Bag BG, 2015, LANGMUIR, V31, P13664, DOI 10.1021/acs.langmuir.5b03730
   Bag BG, 2012, RSC ADV, V2, P8623, DOI 10.1039/c2ra21051g
   Barai L., 2017, BANGLADESH J MICROBI, V34, P15
   Barakat AZ, 2020, J FOOD MEAS CHARACT, V14, P1064, DOI 10.1007/s11694-019-00356-5
   Cowan MM, 1999, CLIN MICROBIOL REV, V12, P564, DOI 10.1128/CMR.12.4.564
   ElShagea HN, 2019, AAPS PHARMSCITECH, V20, DOI 10.1208/s12249-019-1472-2
   Gong R, 2019, ASIAN PAC J TROP MED, V12, P14, DOI 10.4103/1995-7645.250339
   Hong Le, 2019, Pharmaceutical Nanotechnology, V7, P129, DOI 10.2174/2211738507666190320160802
   Huang XM, 2020, ACS APPL MATER INTER, V12, P227, DOI 10.1021/acsami.9b17722
   Ishikawa K, 2019, J ANTIBIOT, V72, P71, DOI 10.1038/s41429-018-0114-3
   Azucena RCI, 2019, ANTIBIOTICS-BASEL, V8, DOI 10.3390/antibiotics8020043
   Lee BK, 2015, CHEM ENG SCI, V125, P158, DOI 10.1016/j.ces.2014.06.042
   Lei H.M., 2019, ACTA PHARM SIN B
   Li T, 2019, ACS NANO, V13, P6770, DOI 10.1021/acsnano.9b01346
   Liu Y, 2019, CHEM SOC REV, V48, P428, DOI 10.1039/c7cs00807d
   Ma WR, 2015, INT J BIOL SCI, V11, P860, DOI 10.7150/ijbs.12059
   Malvern P., 2005, AZONANO
   Díez-Pascual AM, 2018, NANOMATERIALS-BASEL, V8, DOI 10.3390/nano8060359
   Mittal A, 2019, INDIAN J MICROBIOL, V59, P336, DOI 10.1007/s12088-019-00811-3
   Moussaoui F, 2016, ASIAN PAC J TROP BIO, V6, P32, DOI 10.1016/j.apjtb.2015.09.024
   Naghshineh N, 2019, J POLYM ENVIRON, V27, P2819, DOI 10.1007/s10924-019-01559-z
   Pendleton JN, 2013, EXPERT REV ANTI-INFE, V11, P297, DOI [10.1586/eri.13.12, 10.1586/ERI.13.12]
   Philp D, 1996, ANGEW CHEM INT EDIT, V35, P1154, DOI 10.1002/anie.199611541
   Pignatello R, 2018, NANOMATERIALS-BASEL, V8, DOI 10.3390/nano8050304
   Qian Y, 2017, IND CROP PROD, V101, P54, DOI 10.1016/j.indcrop.2017.03.001
   Salah HA, 2019, J FOOD MEAS CHARACT, V13, P1333, DOI 10.1007/s11694-019-00048-0
   Shahat AA, 2013, ELSEV INSIGHT, P479, DOI 10.1016/B978-0-12-405927-6.00013-8
   Subramani R, 2017, 3 BIOTECH, V7, DOI 10.1007/s13205-017-0848-9
   Sweet MJ, 2011, ADV APPL MICROBIOL, V77, P115, DOI 10.1016/B978-0-12-387044-5.00005-4
   Takrami SR, 2019, MOL BIOL REP, V46, P2395, DOI 10.1007/s11033-019-04700-2
   Tang SH, 2018, ADV HEALTHC MATER, V7, DOI 10.1002/adhm.201701503
   Wang LL, 2017, INT J NANOMED, V12, P1227, DOI 10.2147/IJN.S121956
   Zellweger RM, 2017, J ANTIMICROB CHEMOTH, V72, P2963, DOI 10.1093/jac/dkx260
   Zhang Tianxu, 2017, Pharmaceutical Nanotechnology, V5, P83, DOI 10.2174/2211738505666170424122722
NR 38
TC 9
Z9 9
U1 16
U2 85
PU BENTHAM SCIENCE PUBL LTD
PI SHARJAH
PA EXECUTIVE STE Y-2, PO BOX 7917, SAIF ZONE, 1200 BR SHARJAH, U ARAB
   EMIRATES
SN 1567-2018
EI 1875-5704
J9 CURR DRUG DELIV
JI Curr. Drug Deliv.
PY 2021
VL 18
IS 7
BP 902
EP 909
DI 10.2174/1567201817666201124121918
PG 8
WC Pharmacology & Pharmacy
WE Science Citation Index Expanded (SCI-EXPANDED)
SC Pharmacology & Pharmacy
GA US8NP
UT WOS:000697682900007
PM 33234104
DA 2023-11-06
ER

PT J
AU Mohammadzadeh, V
   Barani, M
   Amiri, MS
   Yazdi, MET
   Hassanisaadi, M
   Rahdar, A
   Varma, RS
AF Mohammadzadeh, Vahideh
   Barani, Mahmood
   Amiri, Mohammad Sadegh
   Yazdi, Mohammad Ehsan Taghavizadeh
   Hassanisaadi, Mohadeseh
   Rahdar, Abbas
   Varma, Rajender S.
TI Applications of plant-based nanoparticles in nanomedicine: A review
SO SUSTAINABLE CHEMISTRY AND PHARMACY
LA English
DT Review
DE Nanoparticles; Plant extracts; Sustainable chemistry; Nanomedicine
ID SYNTHESIZED GOLD NANOPARTICLES; ZINC-OXIDE NANOPARTICLES; SILVER
   NANOPARTICLES; GREEN SYNTHESIS; ANTICANCER ACTIVITY; ANTIBACTERIAL
   ACTIVITY; MEDICINAL-PLANTS; BREAST-CANCER; ANTIMICROBIAL ACTIVITY;
   BIOLOGICAL SYNTHESIS
AB Plants encompass numerous phytochemicals like flavonoids, alkaloids, tannins, saponins, and other metabolites that have a major impact on the generation of nanomaterials with chief im-plications in current therapeutic methods for a variety of diseases including cancers; herbal ex-tracts serve as potential means for the generation of nanomaterial via safer pathways. Various secondary metabolites embodying the extracts function as stabilizing and or reducing agents to form nanoparticles (NPs) and such plant extract-derived NPs have diverse applications in assorted fields particularly in nanomedicine. Numerous groups have recently generated, green-synthesized metal nanoparticles deploying various bio-resources such as plant, bacteria, fungus, etc. Herein, prominent recent advancements for various biomedical applications of such nanomaterials, namely for cancer and other treatment of diseases are reviewed with discussions on in vivo and in vitro toxicity experiments pertaining to the potential intriguing pharmaceutical appliances.
C1 [Mohammadzadeh, Vahideh] Mashhad Univ Med Sci, Sch Pharm, Dept Pharmaceut Nanotechnol, Mashhad, Razavi Khorasan, Iran.
   [Barani, Mahmood] Kerman Univ Med Sci, Med Mycol & Bacteriol Res Ctr, Kerman, Iran.
   [Amiri, Mohammad Sadegh] Payame Noor Univ, Dept Biol, Tehran, Iran.
   [Yazdi, Mohammad Ehsan Taghavizadeh] Mashhad Univ Med Sci, Appl Biomed Res Ctr, Mashhad, Razavi Khorasan, Iran.
   [Hassanisaadi, Mohadeseh] Shahid Bahonar Univ Kerman, Fac Agr, Dept Plant Protect, Kerman, Iran.
   [Rahdar, Abbas] Univ Zabol, Dept Phys, POB 98613-35856, Zabol, Iran.
   [Varma, Rajender S.] Palacky Univ Olomouc, Reg Ctr Adv Technol & Mat, Czech Adv Technol & Res Inst, Slechtitelu 27, Olomouc 78371, Czech Republic.
C3 Mashhad University Medical Science; Kerman University of Medical
   Sciences; Payame Noor University; Mashhad University Medical Science;
   Shahid Bahonar University of Kerman (SBUK); Palacky University Olomouc
RP Rahdar, A (通讯作者)，Univ Zabol, Dept Phys, POB 98613-35856, Zabol, Iran.
EM vahide581@gmail.com; mahmoodbarani7@gmail.com; amiriherb@gmail.com;
   metyazdi@gmail.com; mhassanisaadi@yahoo.com; a.rahdar@uoz.ac.ir;
   Varma.Rajender@epa.gov
RI Taghavizadeh Yazdi, Mohammad Ehsan/GQH-0947-2022; Rahdar,
   Abbas/S-1816-2019; Amiri, Mohammad Sadegh/AAA-1558-2022; Varma, Rajender
   S/M-8774-2013; Barani, Mahmood/N-5927-2018; Hassanisaadi,
   Mohadeseh/IAR-9736-2023
OI Rahdar, Abbas/0000-0003-4766-9214; Varma, Rajender
   S/0000-0001-9731-6228; Barani, Mahmood/0000-0002-1711-2522;
   Hassanisaadi, Mohadeseh/0000-0002-5626-6583; Amiri, Mohammad
   Sadegh/0000-0003-2892-4523
CR Ahmad N, 2010, COLLOID SURFACE B, V81, P81, DOI 10.1016/j.colsurfb.2010.06.029
   Ahmed RH, 2020, INT NANO LETT, V10, P1, DOI 10.1007/s40089-019-00291-9
   Alkhalaf MI, 2020, SAUDI J BIOL SCI, V27, P2410, DOI 10.1016/j.sjbs.2020.05.005
   Altaf M, 2021, MICROSC RES TECHNIQ, V84, P1638, DOI 10.1002/jemt.23724
   Amiri MS, 2021, MOLECULES, V26, DOI 10.3390/molecules26061770
   Amiri MS, 2021, PLANT SCI TODAY, V8, P95, DOI 10.14719/pst.2021.8.1.926
   Amiri MS, 2014, IRAN J PHARM RES, V13, P157
   Anjum F, 2020, GREEN PROCESS SYNTH, V9, P63, DOI 10.1515/gps-2020-0008
   Ardakani LS, 2021, HELIYON, V7, DOI 10.1016/j.heliyon.2021.e06159
   Arts EJ, 2012, CSH PERSPECT MED, V2, DOI 10.1101/cshperspect.a007161
   Ashna M, 2022, MATER TECHNOL, V37, P525, DOI 10.1080/10667857.2020.1863558
   Atoufi Z, 2019, INT J BIOL MACROMOL, V139, P1168, DOI 10.1016/j.ijbiomac.2019.08.101
   Awasthi R, 2018, CURR DRUG TARGETS, V19, P1696, DOI 10.2174/1389450119666180326122831
   Baghani M, 2020, BIOINSPIR BIOMIM NAN, V9, P129, DOI 10.1680/jbibn.18.00051
   Bagherzade G, 2017, ASIAN PAC J TROP BIO, V7, P227, DOI 10.1016/j.apjtb.2016.12.014
   Baruwati B, 2009, GREEN CHEM, V11, P926, DOI 10.1039/b902184a
   Benassai E, 2021, MAT SCI ENG C-MATER, V119, DOI 10.1016/j.msec.2020.111453
   Botteon CEA, 2021, SCI REP-UK, V11, DOI 10.1038/s41598-021-81281-w
   Brieger K, 2012, SWISS MED WKLY, V142, DOI 10.4414/smw.2012.13659
   Carvalho APA, 2021, GLOB CHALL, V5, DOI 10.1002/gch2.202000115
   Chauhan VP, 2013, NAT MATER, V12, P958, DOI 10.1038/nmat3792
   Chen L, 2020, INT J NANOMED, V15, P6097, DOI 10.2147/IJN.S249829
   Cheng XH, 2020, DRUG DELIV, V27, P1263, DOI 10.1080/10717544.2020.1809555
   Chinnathambi A, 2021, APPL NANOSCI, DOI 10.1007/s13204-021-01761-3
   Chitsazi MR, 2016, ARTIF CELL NANOMED B, V44, P328, DOI 10.3109/21691401.2014.949726
   Choudhary S, 2020, MAT SCI ENG C-MATER, V112, DOI 10.1016/j.msec.2020.110934
   Contreras JE, 2017, ELECTR POW SYST RES, V143, P573, DOI 10.1016/j.epsr.2016.10.058
   Cronin KA, 2018, CANCER-AM CANCER SOC, V124, P2785, DOI [10.1002/cncr.31551, 10.1002/cncr.32802]
   Daisy P, 2012, INT J NANOMED, V7, P1189, DOI 10.2147/IJN.S26650
   Darroudi M., 2020, 21 CENTURY NANOSCIEN
   Datkhile KD, 2021, J GENET ENG BIOTECHN, V19, DOI 10.1186/s43141-020-00113-y
   Del Buono D, 2021, NANOMATERIALS-BASEL, V11, DOI 10.3390/nano11051270
   Devikala S, 2021, MATER TODAY-PROC, V40, pS185, DOI 10.1016/j.matpr.2020.08.578
   Eftekhari A, 2018, BIOMED PHARMACOTHER, V103, P1018, DOI 10.1016/j.biopha.2018.04.126
   Eivazzadeh-Keihan R, 2020, J TISSUE ENG REGEN M, V14, P1687, DOI 10.1002/term.3131
   Elbagory AM, 2017, NANOMATERIALS-BASEL, V7, DOI 10.3390/nano7120417
   Es-haghi A., 2019, CARCINOMA CELL LINE, V7, P16
   Es-haghi A, 2021, BIOMIMETICS-BASEL, V6, DOI 10.3390/biomimetics6020034
   Fall A, 2021, MATER TODAY-PROC, V36, P349, DOI 10.1016/j.matpr.2020.04.131
   Feng QL, 2000, J BIOMED MATER RES, V52, P662, DOI 10.1002/1097-4636(20001215)52:4<662::AID-JBM10>3.0.CO;2-3
   Flieger J, 2021, MATERIALS, V14, DOI 10.3390/ma14154135
   Ghoreishi SM, 2011, PHYSICA E, V44, P97, DOI 10.1016/j.physe.2011.07.008
   Gomathi M., 2017, Resource-Efficient Technologies, V3, P280, DOI 10.1016/j.reffit.2016.12.005
   Govindan N, 2020, MATER ADV, V1, P3460, DOI 10.1039/d0ma00698j
   Greinert R, 2015, CANCER EPIDEMIOL, V39, pS75, DOI 10.1016/j.canep.2014.12.014
   Habibullah G, 2021, NANOSCALE RES LETT, V16, DOI 10.1186/s11671-021-03480-8
   Haggag EG, 2019, INT J NANOMED, V14, P6217, DOI 10.2147/IJN.S214171
   Hamdi O.H., MED LEG UPDATE, V21, P908
   Hamidi A, 2019, RES CHEM INTERMEDIAT, V45, P2915, DOI 10.1007/s11164-019-03770-y
   Hashemzadeh MR, 2021, TISSUE CELL, V71, DOI 10.1016/j.tice.2021.101504
   He ZJ, 2021, J DRUG TARGET, V29, P12, DOI 10.1080/1061186X.2020.1797051
   Hebbalalu D, 2013, ACS SUSTAIN CHEM ENG, V1, P703, DOI 10.1021/sc4000362
   Hemmati S, 2020, POLYHEDRON, V180, DOI 10.1016/j.poly.2020.114425
   Hong H, 2020, BIOMATERIALS, V232, DOI 10.1016/j.biomaterials.2019.119679
   Hou CY, 2021, CHEM BIOL TECHNOL AG, V8, DOI 10.1186/s40538-021-00214-x
   Huang SS, 2012, INT J MOL MED, V30, P1410, DOI 10.3892/ijmm.2012.1147
   Iravani S, 2021, NANO-MICRO LETT, V13, DOI 10.1007/s40820-021-00654-y
   Iravani S, 2020, GREEN CHEM, V22, P612, DOI 10.1039/c9gc02835h
   Iravani S, 2019, GREEN CHEM, V21, P4839, DOI [10.1039/C9GC02391G, 10.1039/c9gc02391g]
   Iravani S, 2019, ACS SUSTAIN CHEM ENG, V7, P8055, DOI 10.1021/acssuschemeng.9b00954
   Jahan I, 2021, J DRUG DELIV SCI TEC, V61, DOI 10.1016/j.jddst.2020.102172
   Mehata MS, 2017, SCI REP-UK, V7, DOI 10.1038/s41598-017-15724-8
   Farhangi MJ, 2021, J FUNCT BIOMATER, V12, DOI 10.3390/jfb12040053
   Javadi F, 2019, MATER RES EXPRESS, V6, DOI 10.1088/2053-1591/ab08ff
   Jemal A, 2005, CA-CANCER J CLIN, V55, P10, DOI 10.3322/canjclin.55.1.10
   Jha Minakshi, 2018, Journal of Genetic Engineering and Biotechnology, V16, P115, DOI 10.1016/j.jgeb.2017.12.001
   Ji XL, 2023, FOOD REV INT, V39, P307, DOI 10.1080/87559129.2021.1904973
   Kalaiarasi A, 2018, BIOTECHNOL LETT, V40, P249, DOI 10.1007/s10529-017-2463-6
   Kashi M, 2018, INT J BIOL MACROMOL, V107, P1567, DOI 10.1016/j.ijbiomac.2017.10.015
   Kasithevar Muthupandi, 2017, Journal of Interdisciplinary Nanomedicine, V2, P131, DOI 10.1002/jin2.26
   Katzung BG., 2009, BASIC CLIN PHARM, P885
   Khatami M, 2021, RSC ADV, V11, P3288, DOI 10.1039/d0ra08822f
   Khatami M, 2020, IRAN J BIOTECHNOL, V18, P1, DOI 10.30498/IJB.2020.119481.2196
   Khatami M, 2019, GEOMICROBIOL J, V36, P777, DOI 10.1080/01490451.2019.1621963
   Khatami M, 2018, SUSTAIN CHEM PHARM, V10, P9, DOI 10.1016/j.scp.2018.08.001
   Kipp JE, 2004, INT J PHARMACEUT, V284, P109, DOI 10.1016/j.ijpharm.2004.07.019
   Koons GL, 2020, NAT REV MATER, V5, P584, DOI 10.1038/s41578-020-0204-2
   Korbekandi H, 2016, ARTIF CELL NANOMED B, V44, P209, DOI 10.3109/21691401.2014.936064
   Kou JH, 2012, CHEMSUSCHEM, V5, P2435, DOI 10.1002/cssc.201200477
   Kralj S, 2015, ACS NANO, V9, P9700, DOI 10.1021/acsnano.5b02328
   Kumar SD, 2017, J CLUST SCI, V28, P359, DOI 10.1007/s10876-016-1100-1
   Kumari P, 2018, NANOMEDICINE-UK, V13, P2415, DOI 10.2217/nnm-2018-0175
   Kundu P., 2020, J MED PLANTS, V8, P26, DOI DOI 10.22271/PLANTS.2020.V8.I6A.1226
   Lakshmi P., 2017, INT J PHARMACOG PHYT, V9, P703
   Lefteh M. S., 2020, Journal of Mazandaran University of Medical Sciences, V30, P15
   Li L, 2021, MOLECULES, V26, DOI 10.3390/molecules26051271
   Li SQ, 2021, ARAB J CHEM, V14, DOI 10.1016/j.arabjc.2020.102931
   Liyanage PY, 2019, BBA-REV CANCER, V1871, P419, DOI 10.1016/j.bbcan.2019.04.006
   Madamsetty VS, 2019, FRONT PHARMACOL, V10, DOI 10.3389/fphar.2019.01264
   Mahabadi AG, 2021, INORG CHEM COMMUN, V127, DOI 10.1016/j.inoche.2021.108553
   Mani MP, 2019, INT J POLYM ANAL CH, V24, P571, DOI 10.1080/1023666X.2019.1630930
   Manikandan G, 2021, INDIAN J PHARM SCI, V83, P45, DOI 10.36468/pharmaceutical-sciences.748
   Marslin G, 2018, MATERIALS, V11, DOI 10.3390/ma11060940
   Marslin G, 2015, INT J NANOMED, V10, P5955, DOI 10.2147/IJN.S81271
   Mathew SS, 2021, INORG CHEM COMMUN, V126, DOI 10.1016/j.inoche.2021.108485
   Mazzotta E, 2020, PHARMACEUTICS, V12, DOI 10.3390/pharmaceutics12010026
   Miao RH, 2019, FORESTS, V10, DOI 10.3390/f10020188
   Mobaraki F, 2021, PROCESS BIOCHEM, V111, P167, DOI 10.1016/j.procbio.2021.09.010
   Modarres M., 2018, CYTOTECHNOLOGY, P1
   Modarres M, 2021, IRAN J SCI TECHNOL A, V45, P849, DOI 10.1007/s40995-021-01070-y
   Mohammadinejad R, 2019, GREEN CHEM, V21, P1845, DOI [10.1039/c9gc00335e, 10.1039/C9GC00335E]
   Mohammadinejad R, 2016, GREEN CHEM, V18, P20, DOI [10.1039/C5GC01403D, 10.1039/c5gc01403d]
   Mohana S, 2020, J CLUST SCI, V31, P391, DOI 10.1007/s10876-019-01652-2
   Mohler J, 2010, J NATL COMPR CANC NE, V8, P162, DOI 10.6004/jnccn.2010.0012
   Moradi F, 2021, INORG NANO-MET CHEM, V51, P133, DOI 10.1080/24701556.2020.1769662
   Mousavi-Kouhi S.M., 2021, CERAM INT
   Mousavi-Kouhi SM, 2022, RES CHEM INTERMEDIAT, V48, P167, DOI 10.1007/s11164-021-04600-w
   Munir T, 2019, J MOL STRUCT, V1196, P88, DOI 10.1016/j.molstruc.2019.06.067
   Muthulakshmi L, 2017, INT J BIOL MACROMOL, V95, P1064, DOI 10.1016/j.ijbiomac.2016.09.114
   Nadagouda MN, 2008, GREEN CHEM, V10, P859, DOI 10.1039/b804703k
   Nadagouda MN, 2007, CRYST GROWTH DES, V7, P2582, DOI 10.1021/cg070554e
   Nadagouda MN, 2006, GREEN CHEM, V8, P516, DOI 10.1039/b601271j
   Nadagouda MN, 2014, ACS SUSTAIN CHEM ENG, V2, P1717, DOI 10.1021/sc500237k
   Nadagouda MN, 2009, CRYST GROWTH DES, V9, P4979, DOI 10.1021/cg9007685
   Narath S, 2021, NANOMATERIALS-BASEL, V11, DOI 10.3390/nano11061558
   Nasr SM, 2020, INT J NANOMED, V15, P4205, DOI 10.2147/IJN.S245936
   Nasrollahzadeh M, 2021, CARBOHYD POLYM, V251, DOI 10.1016/j.carbpol.2020.116986
   Nasrollahzadeh M, 2019, ACS OMEGA, V4, P8985, DOI 10.1021/acsomega.9b00800
   Nayak S, 2018, J MICROB BIOTEC FOOD, V7, P641, DOI 10.15414/jmbfs.2018.7.6.641-645
   Nazar N, 2018, INT J BIOL MACROMOL, V106, P1203, DOI 10.1016/j.ijbiomac.2017.08.126
   Ngom I, 2021, MATER TODAY-PROC, V36, P526, DOI 10.1016/j.matpr.2020.05.323
   Oladimeji O, 2021, INT J MOL SCI, V22, DOI 10.3390/ijms22105072
   Ovais M, 2018, APPL MICROBIOL BIOT, V102, P6799, DOI 10.1007/s00253-018-9146-7
   Pal GD, 2015, FRONT NEUROSCI-SWITZ, V9, DOI 10.3389/fnins.2015.00306
   Parvathiraja C, 2021, APPL NANOSCI, V11, P477, DOI 10.1007/s13204-020-01585-7
   Periakaruppan R, 2021, J CLEAN PROD, V278, DOI 10.1016/j.jclepro.2020.123962
   Poewe W, 2017, NAT REV DIS PRIMERS, V3, DOI 10.1038/nrdp.2017.13
   Preeth DR, 2019, J BIOL INORG CHEM, V24, P633, DOI 10.1007/s00775-019-01676-z
   Priyadarshini S, 2019, CURR SCI INDIA, V117, P1300, DOI 10.18520/cs/v117/i8/1300-1307
   Rai A., INT J MULTIDISE RES, V4, P101
   Rajamma R, 2020, IET NANOBIOTECHNOL, V14, P833, DOI 10.1049/iet-nbt.2020.0088
   Rajeshkumar S., 2016, Journal of Genetic Engineering and Biotechnology, V14, P195, DOI 10.1016/j.jgeb.2016.05.007
   Rajitha B, 2021, SEMIN CANCER BIOL, V69, P376, DOI 10.1016/j.semcancer.2019.07.005
   Rajkumar R, 2021, ENVIRON TECHNOL INNO, V21, DOI 10.1016/j.eti.2020.101282
   Ramteke C, 2013, J CHEM-NY, V2013, DOI 10.1155/2013/278925
   Rao KJ, 2013, MATER RES BULL, V48, P628, DOI 10.1016/j.materresbull.2012.11.035
   Raveendran P, 2003, J AM CHEM SOC, V125, P13940, DOI 10.1021/ja029267j
   Rehana D, 2017, BIOMED PHARMACOTHER, V89, P1067, DOI 10.1016/j.biopha.2017.02.101
   Rezaei MR, 2020, MICRO NANO LETT, V15, P898, DOI 10.1049/mnl.2020.0269
   Ribeiro M, 2017, NANOMED-NANOTECHNOL, V13, P231, DOI 10.1016/j.nano.2016.08.026
   Saber MM, 2018, J DRUG DELIV SCI TEC, V47, P375, DOI 10.1016/j.jddst.2018.08.004
   Salem SS, 2021, BIOL TRACE ELEM RES, V199, P344, DOI 10.1007/s12011-020-02138-3
   Salmani MH, 2021, J ENVIRON HEALTH SCI, V19, P603, DOI 10.1007/s40201-021-00631-y
   Santhoshkumar J, 2020, INT J RECENT TECHNOL, V8, P5444, DOI [10.35940/ijrte.E6869.018520, DOI 10.35940/IJRTE.E6869.018520]
   Sardjono RE, 2018, J PHYS CONF SER, V1013, DOI 10.1088/1742-6596/1013/1/012195
   Selkoe DJ, 2001, J ALZHEIMERS DIS, V3, P75, DOI 10.3233/JAD-2001-3111
   Seyed Mousa Mousavi-kouhi A.B.-K., 2021, CERAM INT
   Shamasi Z, 2021, NANOMED J, V8, P65, DOI 10.22038/nmj.2021.08.07
   Shankar SS, 2003, BIOTECHNOL PROGR, V19, P1627, DOI 10.1021/bp034070w
   Sharma Lakshika, 2021, Materials Today: Proceedings, V43, P2915, DOI 10.1016/j.matpr.2021.01.208
   Sharma V, 2019, APPL MICROBIOL BIOT, V103, P881, DOI 10.1007/s00253-018-9488-1
   Shejawal KP, 2021, J MATER SCI-MATER M, V32, DOI 10.1007/s10856-021-06489-8
   Shejawal KP, 2020, J GENET ENG BIOTECHN, V18, DOI 10.1186/s43141-020-00058-2
   Shukla R, 2005, LANGMUIR, V21, P10644, DOI 10.1021/la0513712
   Sibuyi N.R.S., 2021, NANOBIOMEDICINE, V8
   Siegel RL, 2018, CA-CANCER J CLIN, V68, P7, DOI [10.3322/caac.21442, 10.3322/caac.21551]
   Silva GA, 2004, SURG NEUROL, V61, P216, DOI 10.1016/j.surneu.2003.09.036
   Singh AK, 2010, J NANOPART RES, V12, P1667, DOI 10.1007/s11051-009-9835-3
   Singh RK, 2021, J PLANT BIOCHEM BIOT, V30, P623, DOI 10.1007/s13562-021-00649-1
   Sivan SK, 2019, CLEAN TECHNOL ENVIR, V21, P1549, DOI 10.1007/s10098-019-01726-9
   Soltanian S, 2021, BIONANOSCIENCE, V11, P245, DOI 10.1007/s12668-020-00816-z
   Srivastava M., 2020, NANOMATERIALS BIOFUE
   Srivastava S, 2021, MINI-REV MED CHEM, V21, P245, DOI 10.2174/1389557520999201116163012
   Sudha Arumugam, 2017, Resource-Efficient Technologies, V3, P506, DOI 10.1016/j.reffit.2017.07.002
   Sulaiman GM, 2018, BIOTECHNOL PROGR, V34, P218, DOI 10.1002/btpr.2568
   Sun BT, 2019, ARTIF CELL NANOMED B, V47, P4012, DOI 10.1080/21691401.2019.1575844
   Sun SW, 2021, BIOINFORMATICS, V37, P1319, DOI 10.1093/bioinformatics/btaa832
   Swain S, 2016, BIONANOSCIENCE, V6, P205, DOI 10.1007/s12668-016-0208-y
   Taghavizadeh Yazdi ME., 2018, INT J BASIC SCI MED, V3, P99, DOI DOI 10.15171/IJBSM.2018.18
   Yazdi MET, 2021, ENVIRON SCI POLLUT R, V28, P26359, DOI 10.1007/s11356-021-13687-y
   Yazdi MET, 2021, RES CHEM INTERMEDIAT, V47, P1285, DOI 10.1007/s11164-020-04355-w
   Talebpour F., 2020, INT J PEPT RES THERA, P1
   Thandapani K, 2018, ENVIRON SCI POLLUT R, V25, P10328, DOI 10.1007/s11356-017-9177-0
   Ul Islam N, 2019, ARAB J CHEM, V12, P2914, DOI 10.1016/j.arabjc.2015.06.025
   Ullah I, 2020, OXID MED CELL LONGEV, V2020, DOI 10.1155/2020/1215395
   Vanaraj S, 2017, J CLUST SCI, V28, P227, DOI 10.1007/s10876-016-1081-0
   Varma RS, 2012, CURR OPIN CHEM ENG, V1, P123, DOI 10.1016/j.coche.2011.12.002
   Veisi H, 2021, SCI REP-UK, V11, DOI 10.1038/s41598-021-81320-6
   Venkatadri B, 2020, SAUDI J BIOL SCI, V27, P2980, DOI 10.1016/j.sjbs.2020.09.021
   Venkateshaiah A, 2019, MOLECULES, V24, DOI 10.3390/molecules24203643
   Vert M, 2012, PURE APPL CHEM, V84, P377, DOI 10.1351/PAC-REC-10-12-04
   Wang M, 2010, PHARMACOL RES, V62, P90, DOI 10.1016/j.phrs.2010.03.005
   Wang S, 2020, SOC COGN AFFECT NEUR, V15, P395, DOI 10.1093/scan/nsaa046
   Wang YF, 2021, FRONT PHARMACOL, V12, DOI 10.3389/fphar.2021.685011
   Wink Michael, 2015, Medicines (Basel), V2, P251, DOI 10.3390/medicines2030251
   Wu FL, 2019, ARTIF CELL NANOMED B, V47, P3297, DOI 10.1080/21691401.2019.1647224
   Xue JW, 2019, J PHOTOCH PHOTOBIO B, V200, DOI 10.1016/j.jphotobiol.2019.111635
   Yazdi M. E. T., 2020, Urmia Medical Journal, V31, P75
   Yazdi MET, 2022, IRAN J SCI TECHNOL A, V46, P1, DOI 10.1007/s40995-021-01226-w
   Yazdi MET, 2021, MOLECULES, V26, DOI 10.3390/molecules26061510
   Yazdi MET, 2019, MATER TECHNOL, V34, P490, DOI 10.1080/10667857.2019.1583408
   Yazdi MET, 2019, B MATER SCI, V42, DOI 10.1007/s12034-019-1855-8
   Yazdi MET, 2019, RES CHEM INTERMEDIAT, V45, P1105, DOI 10.1007/s11164-018-3666-8
   Yazdi MET, 2018, RES CHEM INTERMEDIAT, V44, P1325, DOI 10.1007/s11164-017-3169-z
   Yin Z, 2021, NAT COMMUN, V12, DOI 10.1038/s41467-021-20942-w
   Youssif KA, 2019, PLOS ONE, V14, DOI 10.1371/journal.pone.0223781
   Zamarchi F, 2021, J PHARMACEUT BIOMED, V196, DOI 10.1016/j.jpba.2021.113912
   Zarei M, 2021, NUTR CANCER, V73, P1511, DOI 10.1080/01635581.2020.1801780
   Zhang XJ, 2020, COLLOID SURFACE A, V605, DOI 10.1016/j.colsurfa.2020.125288
   Zheng YY, 2021, ADV HEALTHC MATER, V10, DOI 10.1002/adhm.202001743
NR 200
TC 50
Z9 53
U1 20
U2 51
PU ELSEVIER
PI AMSTERDAM
PA RADARWEG 29, 1043 NX AMSTERDAM, NETHERLANDS
EI 2352-5541
J9 SUSTAIN CHEM PHARM
JI SUSTAIN. CHEM. PHARM.
PD APR
PY 2022
VL 25
AR 100606
DI 10.1016/j.scp.2022.100606
EA JAN 2022
PG 22
WC Chemistry, Multidisciplinary; Green & Sustainable Science & Technology;
   Environmental Sciences
WE Science Citation Index Expanded (SCI-EXPANDED)
SC Chemistry; Science & Technology - Other Topics; Environmental Sciences &
   Ecology
GA 0X3RP
UT WOS:000789628300009
HC Y
HP N
DA 2023-11-06
ER

PT J
AU Cai, JY
   Sun, BL
   Gou, XD
   Gou, YQ
   Li, W
   Hu, FD
AF Cai, Jinying
   Sun, Bolu
   Gou, Xiaodan
   Gou, Yuqiang
   Li, Wen
   Hu, Fangdi
TI A novel way for analysis of calycosin via polyaniline functionalized
   graphene quantum dots fabricated electrochemical sensor
SO JOURNAL OF ELECTROANALYTICAL CHEMISTRY
LA English
DT Article
DE Polyaniline functionalized graphene quantum dots (PAGD); Electrochemical
   sensor; Calycosin; Differential pulse voltammetry (DPV)
ID OXIDATIVE STRESS; FENTON REACTION; OXIDE; COMPOSITE; PERFORMANCE;
   METABOLISM; MORPHOLOGY; REDUCTION; ASTRAGALI; BIOSENSOR
AB In this study, polyaniline functionalized graphene quantum dots composite with excellent performance was successfully prepared by situ polymerized, and it was applied to fabricate electrochemical sensor for analysis of calycosin in the complex samples of traditional Chinese medicine. The polyaniline functionalized graphene quantum dots composite was characterized by Fourier transform infrared spectroscopy and Raman analysis, to indicate that polyaniline functionalized graphene quantum dots composite was successfully synthesized. The morphology and microstructure of the modified electrodes were characterized by Scanning electron microscope and Transmission electron microscope. According to the results of cyclic voltammetry and electrochemical impedance spectroscope, the glassy carbon electrode modified with polyaniline functionalized graphene quantum dots composite significantly increased the electron transfer rate on the surface of sensor. Under the optimized conditions, the fabricated sensor was used for the analysis of calycosin in Radix Hedysari and Radix Astragali by differential pulse voltammetry, which displayed acceptable reproducibility, long-term stability, good selectivity and sensitivity. The proposed sensor exhibited a wide detection range (1.1 x 10(-5)-3.52 x 10(-4) mol/L) with a detection limit of 9.8 x 10(-6) mol/L (S/N = 3). This study provided a novel and convenient method for rapid evaluation of the quality of Radix Hedysari and Radix Asangali.
C1 [Cai, Jinying; Sun, Bolu; Li, Wen; Hu, Fangdi] Lanzhou Univ, Sch Pharm, Lanzhou 730000, Gansu, Peoples R China.
   [Gou, Xiaodan] Nanjing Univ, Sch Chem & Chem Engn, Nanjing 210046, Jiangsu, Peoples R China.
   [Gou, Yuqiang] Lanzhou Mil Command Ctr Dis Prevent & Control, Lanzhou 730000, Gansu, Peoples R China.
C3 Lanzhou University; Nanjing University
RP Li, W; Hu, FD (通讯作者)，Lanzhou Univ, Sch Pharm, Lanzhou 730000, Gansu, Peoples R China.
EM lwen@lzu.edu.cn; hufd@lzu.edu.cn
RI Sun, Bolu/HMU-9474-2023; Li, yu/HHZ-5236-2022
OI Sun, Bolu/0000-0001-8251-3659; 
FU Science and Technology support Project in Gansu Province [1504FKCA010];
   Planned Project of the Gansu Province Intellectual Property Office
   [17ZC1LA016]; Science and Technology support Project of Gansu Province
   [2016-2-80]
FX The authors acknowledge the Science and Technology support Project in
   Gansu Province (1504FKCA010), the Planned Project of the Gansu Province
   Intellectual Property Office (17ZC1LA016) and Science and Technology
   support Project of Gansu Province (2016-2-80).
CR Benítez-Martínez S, 2014, ANAL CHEM, V86, P12279, DOI 10.1021/ac5035083
   Bian CL, 2011, BIOSENS BIOELECTRON, V28, P216, DOI 10.1016/j.bios.2011.07.021
   Chen GJ, 2012, ADV MATER RES-SWITZ, V383-390, P213, DOI 10.4028/www.scientific.net/AMR.383-390.213
   Das J, 2006, J AM CHEM SOC, V128, P16022, DOI 10.1021/ja0672167
   Feng QL, 2014, SENSOR ACTUAT B-CHEM, V192, P1, DOI 10.1016/j.snb.2013.10.087
   Ferrari AC, 2006, PHYS REV LETT, V97, DOI 10.1103/PhysRevLett.97.187401
   [付娟 Fu Juan], 2013, [中国药学杂志, Chinese Pharmaceutical Journal], V48, P916
   Gao JQ, 2014, PHARM BIOL, V52, P1217, DOI 10.3109/13880209.2013.879188
   He Y., 2014, CHIN J PHARM ANAL, V34, P523
   Hou JY, 2013, J APPL ELECTROCHEM, V43, P689, DOI 10.1007/s10800-013-0554-1
   [胡芳弟 Hu Fangdi], 2004, [中成药, Chinese Traditional Patent Medicine], V26, P705
   Hu G, 2012, XENOBIOTICA, V42, P294, DOI 10.3109/00498254.2011.617015
   Huang QT, 2014, BIOSENS BIOELECTRON, V52, P277, DOI 10.1016/j.bios.2013.09.003
   HUANG WS, 1986, J CHEM SOC FARAD T 1, V82, P2385, DOI 10.1039/f19868202385
   Huang Y, 2017, J APPL POLYM SCI, V134, DOI 10.1002/app.45340
   Kang ZP, 2017, BIOSENS BIOELECTRON, V96, P367, DOI 10.1016/j.bios.2017.05.025
   Kumar KS, 2012, COMPUT THEOR CHEM, V985, P14, DOI 10.1016/j.comptc.2012.01.028
   LAVIRON E, 1979, J ELECTROANAL CHEM, V101, P19, DOI 10.1016/S0022-0728(79)80075-3
   Li JH, 2012, J HAZARD MATER, V201, P250, DOI 10.1016/j.jhazmat.2011.11.076
   Liu B, 2016, BIOORG MED CHEM LETT, V26, P181, DOI 10.1016/j.bmcl.2015.11.005
   Liu RL, 2011, J AM CHEM SOC, V133, P15221, DOI 10.1021/ja204953k
   Maity N, 2015, J MATER CHEM A, V3, P20736, DOI 10.1039/c5ta06576c
   McKellar ARW, 2012, J CHEM PHYS, V136, DOI 10.1063/1.3691101
   Mondal S, 2015, CHEM COMMUN, V51, P12365, DOI 10.1039/c5cc03981a
   Qiu RB, 2014, EXP MOL PATHOL, V97, P17, DOI 10.1016/j.yexmp.2014.04.014
   Razmi H, 2013, BIOSENS BIOELECTRON, V41, P498, DOI 10.1016/j.bios.2012.09.009
   Routh P, 2013, ACS APPL MATER INTER, V5, P12672, DOI 10.1021/am4040174
   Rustomji CS, 2016, J APPL ELECTROCHEM, V46, P59, DOI 10.1007/s10800-015-0859-3
   Sha R, 2017, IEEE SENS J, V17, P5038, DOI 10.1109/JSEN.2017.2720634
   Stejskal J, 2010, PROG POLYM SCI, V35, P1420, DOI 10.1016/j.progpolymsci.2010.07.006
   Sun BL, 2017, MAT SCI ENG C-MATER, V74, P515, DOI 10.1016/j.msec.2016.11.139
   [孙莉 Sun Li], 2015, [分析试验室, Chinese Journal of Analysis Laboratory], V34, P125
   Wang L, 2013, SCI REP-UK, V3, DOI 10.1038/srep03568
   Wang X, 2016, BIOCHEM BIOPH RES CO, V473, P428, DOI 10.1016/j.bbrc.2016.03.024
   Wen XD, 2009, J PHARMACEUT BIOMED, V50, P100, DOI 10.1016/j.jpba.2009.03.038
   Xu ML, 2017, SENSOR ACTUAT B-CHEM, V252, P1187, DOI 10.1016/j.snb.2017.07.147
   Yang NL, 2010, SYNTHETIC MET, V160, P1617, DOI 10.1016/j.synthmet.2010.05.029
   Zhang B, 2015, BIOSENS BIOELECTRON, V64, P6, DOI 10.1016/j.bios.2014.08.024
   Zhang ZP, 2012, ENERG ENVIRON SCI, V5, P8869, DOI 10.1039/c2ee22982j
   Zhao J, 2011, ELECTROCHEM COMMUN, V13, P31, DOI 10.1016/j.elecom.2010.11.005
   Zhou XJ, 2012, ACS NANO, V6, P6592, DOI 10.1021/nn301629v
NR 41
TC 26
Z9 26
U1 2
U2 82
PU ELSEVIER SCIENCE SA
PI LAUSANNE
PA PO BOX 564, 1001 LAUSANNE, SWITZERLAND
SN 1572-6657
EI 1873-2569
J9 J ELECTROANAL CHEM
JI J. Electroanal. Chem.
PD MAY 1
PY 2018
VL 816
BP 123
EP 131
DI 10.1016/j.jelechem.2018.03.035
PG 9
WC Chemistry, Analytical; Electrochemistry
WE Science Citation Index Expanded (SCI-EXPANDED)
SC Chemistry; Electrochemistry
GA GE4AO
UT WOS:000431156900017
DA 2023-11-06
ER

PT J
AU Qiu, Y
   Gao, D
   Yin, HG
   Zhang, KL
   Zeng, J
   Wang, LJ
   Xia, L
   Zhou, K
   Xia, ZN
   Fu, QF
AF Qiu, Yan
   Gao, Die
   Yin, Honggang
   Zhang, Kailian
   Zeng, Jing
   Wang, Lujun
   Xia, Lan
   Zhou, Kai
   Xia, Zhining
   Fu, Qifeng
TI Facile, green and energy-efficient preparation of fluorescent carbon
   dots from processed traditional Chinese medicine and their applications
   for on-site semi-quantitative visual detection of Cr(VI)
SO SENSORS AND ACTUATORS B-CHEMICAL
LA English
DT Article
DE Carbon dots; Processed traditional Chinese medicine; Rice fried
   Codonopsis pilosula; One-step solvent extraction; Chromium(VI); Visual
   detection
ID QUANTUM DOTS; SELECTIVE DETECTION; GRAPHENE OXIDE; FE(III) IONS;
   NITROGEN; NANOPARTICLES; TEMPERATURE; NANODOTS; SULFUR; WATER
AB Green synthesis of fluorescent carbon dots (CDs) from biological sources have attracted much attention because of their low cost, excellent bio-compatibility and renewability. However, previously reported synthesis strategies of biomass-derived CDs were commonly involved in the sophisticated equipment, high energy consumption and complicated synthetic conditions, restricting their practical application in various fields. In this work, a green, facile and low energy consumption method was demonstrated to prepare highly fluorescent CDs through room temperature one-step solvent extraction from rice fried Codonopsis pilosula (CP) which could be easily obtained commercially. The obtained CP-CDs exhibited outstanding fluorescence property (quantum yield up to 12.8 %) and high photostability. Besides, CP-CDs showed high selectivity and sensitivity of fluorescence response to Cr (VI) over a broad range of 0.03 50 mu M and a satisfactory detection limit of 15 nM. The developed sensing system was applied to quantitative determination of Cr(VI) in environment water samples and industrial sewage successfully with good recovery and high precision. More interestingly, CP-CDs based fluorescent hydrogel sensor was further fabricated for on-site semi-quantitative visual Cr(VI) detection in industrial sewage, demonstrating their tremendous potential for the fast and low-cost monitoring of Cr(VI) in industrial discharges.
C1 [Qiu, Yan; Gao, Die; Yin, Honggang; Zhang, Kailian; Zeng, Jing; Wang, Lujun; Xia, Lan; Fu, Qifeng] Southwest Med Univ, Sch Pharm, Luzhou 646000, Peoples R China.
   [Zhou, Kai] Chongqing Univ, Analyt & Testing Ctr, Chongqing 401331, Peoples R China.
   [Xia, Zhining] Chongqing Univ, Sch Pharmaceut Sci, Chongqing 401331, Peoples R China.
C3 Southwest Medical University; Chongqing University; Chongqing University
RP Fu, QF (通讯作者)，Southwest Med Univ, Sch Pharm, Luzhou 646000, Peoples R China.; Zhou, K (通讯作者)，Chongqing Univ, Analyt & Testing Ctr, Chongqing 401331, Peoples R China.
EM zhoukai2016@cqu.edu.cn; fuqifeng1990@163.com
RI zeng, jing/JDW-4350-2023; Fu, Qifeng/V-8619-2019
OI Fu, Qifeng/0000-0003-2632-8031
FU National Natural Science Foundation of China [21804113, 21974015];
   Science and Technology Strategic Cooperation Project of Luzhou Municipal
   People's Government and Southwest Medical University [2019LZXNYDC03];
   Talent Introduction Project of Southwest Medical University
   [090300040005]; Science and Technology Transformation Project of
   Southwest Medical University [411 2018001]
FX This work was supported by the National Natural Science Foundation of
   China (Grant No. 21804113 and 21974015), the Science and Technology
   Strategic Cooperation Project of Luzhou Municipal People's Government
   and Southwest Medical University (Grant No. 2019LZXNYDC03), the Talent
   Introduction Project of Southwest Medical University (Grant No.
   090300040005) and the Science and Technology Transformation Project of
   Southwest Medical University (Grant No. 411 2018001).
CR Algarra M, 2019, ACS SUSTAIN CHEM ENG, V7, P10493, DOI 10.1021/acssuschemeng.9b00969
   Ansi VA, 2018, SENSOR ACTUAT B-CHEM, V264, P67, DOI 10.1016/j.snb.2018.02.167
   Arayachukeat S, 2012, ACS APPL MATER INTER, V4, P6807, DOI 10.1021/am3019959
   Atchudan R, 2017, SENSOR ACTUAT B-CHEM, V246, P497, DOI 10.1016/j.snb.2017.02.119
   Bano D, 2019, ACS SUSTAIN CHEM ENG, V7, P1923, DOI 10.1021/acssuschemeng.8b04067
   Bhatt S, 2018, COLLOID SURFACE B, V167, P126, DOI 10.1016/j.colsurfb.2018.04.008
   Bian JC, 2014, ACS APPL MATER INTER, V6, P4883, DOI 10.1021/am4059183
   Biswas A, 2012, ADV COLLOID INTERFAC, V170, P2, DOI 10.1016/j.cis.2011.11.001
   Biswas S, 2018, CHEM COMMUN, V54, P168, DOI 10.1039/c7cc07692d
   Chen BS, 2013, NANOSCALE, V5, P1967, DOI 10.1039/c2nr32675b
   Chen YF, 2016, SENSOR ACTUAT B-CHEM, V223, P689, DOI 10.1016/j.snb.2015.09.081
   Dang H, 2016, IND ENG CHEM RES, V55, P5335, DOI 10.1021/acs.iecr.6b00894
   Devi S, 2018, INTEGR FERROELECTR, V186, P32, DOI 10.1080/10584587.2017.1369322
   Dong XW, 2014, J MATER CHEM C, V2, P7477, DOI 10.1039/c4tc01139b
   Dong YQ, 2013, ANGEW CHEM INT EDIT, V52, P7800, DOI 10.1002/anie.201301114
   Du FF, 2018, SENSOR ACTUAT B-CHEM, V277, P492, DOI 10.1016/j.snb.2018.09.027
   Han S, 2015, APPL SURF SCI, V328, P368, DOI 10.1016/j.apsusc.2014.12.074
   Hosseini MS, 2016, J FLUORESC, V26, P867, DOI 10.1007/s10895-016-1774-7
   Hsu PC, 2012, GREEN CHEM, V14, P917, DOI 10.1039/c2gc16451e
   Huang S, 2015, SENSOR ACTUAT B-CHEM, V221, P1215, DOI 10.1016/j.snb.2015.07.099
   Issa MA, 2020, CHINESE J CHEM ENG, V28, P584, DOI 10.1016/j.cjche.2019.04.003
   Jiang HQ, 2010, LANGMUIR, V26, P1991, DOI 10.1021/la9022163
   Jing SS, 2019, ACS SUSTAIN CHEM ENG, V7, P7833, DOI 10.1021/acssuschemeng.9b00027
   Phan LMT, 2018, MAT SCI ENG C-MATER, V93, P429, DOI 10.1016/j.msec.2018.08.024
   Li CL, 2014, J MATER CHEM B, V2, P4564, DOI 10.1039/c4tb00216d
   Li D, 2018, ADV MATER, V30, DOI 10.1002/adma.201705913
   Lu F, 2017, CARBON, V120, P95, DOI 10.1016/j.carbon.2017.05.039
   Mehta VN, 2015, SENSOR ACTUAT B-CHEM, V213, P434, DOI 10.1016/j.snb.2015.02.104
   Mewada A, 2013, MAT SCI ENG C-MATER, V33, P2914, DOI 10.1016/j.msec.2013.03.018
   Mohapatra S, 2015, ANALYST, V140, P1221, DOI [10.1039/c4an01386g, 10.1039/C4AN01386G]
   Nandi S, 2015, ANALYST, V140, P4232, DOI 10.1039/c5an00471c
   Nie H, 2014, CHEM MATER, V26, P3104, DOI 10.1021/cm5003669
   Pan LL, 2015, ADV MATER, V27, P7782, DOI 10.1002/adma.201503821
   Paul S, 2018, CHEM COMMUN, V54, P4341, DOI 10.1039/c7cc09824c
   Petraki F, 2005, J PHYS CONF SER, V10, P135, DOI 10.1088/1742-6596/10/1/033
   Pooja D, 2019, SENSOR ACTUAT B-CHEM, V283, P363, DOI 10.1016/j.snb.2018.12.027
   Qin XY, 2013, CATAL SCI TECHNOL, V3, P1027, DOI 10.1039/c2cy20635h
   Qin YT, 2019, ANAL CHEM, V91, P12696, DOI 10.1021/acs.analchem.9b02123
   Ramanan V, 2016, ACS SUSTAIN CHEM ENG, V4, P4724, DOI 10.1021/acssuschemeng.6b00935
   Reckmeier CJ, 2016, J PHYS CHEM C, V120, P10591, DOI 10.1021/acs.jpcc.5b12294
   Roshni V, 2019, J PHOTOCH PHOTOBIO A, V373, P28, DOI 10.1016/j.jphotochem.2018.12.028
   Sharma V, 2017, J MATER CHEM B, V5, P8904, DOI 10.1039/c7tb02484c
   Shen J, 2017, SENSOR ACTUAT B-CHEM, V248, P92, DOI 10.1016/j.snb.2017.03.123
   Shen J, 2017, MAT SCI ENG C-MATER, V76, P856, DOI 10.1016/j.msec.2017.03.178
   Teng XY, 2014, J MATER CHEM B, V2, P4631, DOI 10.1039/c4tb00368c
   Tian RB, 2016, RSC ADV, V6, P40422, DOI 10.1039/c6ra00780e
   Tian T, 2017, TALANTA, V162, P135, DOI 10.1016/j.talanta.2016.10.021
   Wang D, 2014, RSC ADV, V4, P51658, DOI 10.1039/c4ra11158c
   Wang Q, 2012, ANALYST, V137, P5392, DOI 10.1039/c2an36059d
   Wang QL, 2013, CARBON, V59, P192, DOI 10.1016/j.carbon.2013.03.009
   Wang R, 2017, J MATER CHEM A, V5, P3717, DOI 10.1039/c6ta08660h
   Wang XH, 2011, J MATER CHEM, V21, P2445, DOI 10.1039/c0jm02963g
   Wei XJ, 2019, ACS APPL MATER INTER, V11, P9832, DOI 10.1021/acsami.9b00074
   Xu HH, 2017, APPL SURF SCI, V414, P238, DOI 10.1016/j.apsusc.2017.04.092
   Xu JJ, 2015, LUMINESCENCE, V30, P420, DOI 10.1002/bio.2754
   Xue MY, 2016, NEW J CHEM, V40, P1698, DOI 10.1039/c5nj02181b
   Xue MY, 2015, J MATER CHEM B, V3, P6783, DOI 10.1039/c5tb01073j
   Yan FY, 2020, SPECTROCHIM ACTA A, V228, DOI 10.1016/j.saa.2019.117843
   Yin HG, 2020, NANOSCALE ADV, V2, P1483, DOI 10.1039/c9na00806c
   Yu CH, 2019, ACS SUSTAIN CHEM ENG, V7, P16112, DOI 10.1021/acssuschemeng.9b02886
   Zhang X, 2013, J MATER CHEM A, V1, P11529, DOI 10.1039/c3ta12568h
   Zhang XY, 2017, CHEM ENG J, V315, P621, DOI 10.1016/j.cej.2017.01.067
   Zhang ZY, 2015, J FLUORESC, V25, P335, DOI 10.1007/s10895-015-1514-4
   Zhao XY, 2019, TALANTA, V201, P1, DOI 10.1016/j.talanta.2019.03.095
   Zhou L, 2013, CHEM COMMUN, V49, P8078, DOI 10.1039/c3cc43295e
   Zong J, 2011, CHEM COMMUN, V47, P764, DOI 10.1039/c0cc03092a
   Zu FL, 2017, MICROCHIM ACTA, V184, P1899, DOI 10.1007/s00604-017-2318-9
NR 67
TC 28
Z9 30
U1 10
U2 180
PU ELSEVIER SCIENCE SA
PI LAUSANNE
PA PO BOX 564, 1001 LAUSANNE, SWITZERLAND
EI 0925-4005
J9 SENSOR ACTUAT B-CHEM
JI Sens. Actuator B-Chem.
PD DEC 1
PY 2020
VL 324
AR 128722
DI 10.1016/j.snb.2020.128722
PG 10
WC Chemistry, Analytical; Electrochemistry; Instruments & Instrumentation
WE Science Citation Index Expanded (SCI-EXPANDED)
SC Chemistry; Electrochemistry; Instruments & Instrumentation
GA OG0ZE
UT WOS:000581622600022
DA 2023-11-06
ER

PT J
AU Guo, SR
   Jiang, WL
   Shen, LF
   Zhang, GY
   Gao, YM
   Yang, YY
   Yu, DG
AF Guo, Shiri
   Jiang, Wenlai
   Shen, Liangfei
   Zhang, Gaoyi
   Gao, Yiman
   Yang, Yaoyao
   Yu, Deng-Guang
TI Electrospun Hybrid Films for Fast and Convenient Delivery of Active Herb
   Extracts
SO MEMBRANES
LA English
DT Article
DE medicated film; hybrid film; herb medicine; electrospinning; drug
   delivery; fast dissolution
ID IN-VITRO; NANOFIBERS; RELEASE
AB Herb medicines are popular for safe application due to being a source of natural herbs. However, how to deliver them in an efficacious and convenient manner poses a big challenge to researchers. In this study, a new concept is demonstrated that the electrospun polymer-based hybrid films can be a platform for promoting the delivery of a mixture of active herb extract, i.e., Lianhua Qingwen Keli (LQK), also a commercial traditional Chinese patent medicine. The LQK can be co-dissolved with the filament-forming polymeric polyvinylpyrrolidone K60 and a sweeter sucralose to prepare an electrospinnable solution. A handheld electrospinning apparatus was explored to transfer the solution into solid nanofibers, i.e., the LQK-loaded medicated films. These films were demonstrated to be composed of linear nanofibers. A puncher was utilized to transfer the mat into circular membrane a diameter of 15 mm. Two self-created methods were developed for disclosing the dissolution performances of the electrospun mats. Both the water droplet experiments and the wet paper (mimic tongue) experiments verified that the hybrid films can rapidly disintegrate when they encounter water and release the loaded LQK in an immediate manner. Based on the reasonable selections of polymeric excipients, the present protocols pave a way for delivering many types of active herb extracts in an effective and convenient manner.
C1 [Guo, Shiri; Jiang, Wenlai; Shen, Liangfei; Gao, Yiman; Yang, Yaoyao; Yu, Deng-Guang] Univ Shanghai Sci & Technol, Sch Mat & Chem, Shanghai 200093, Peoples R China.
   [Zhang, Gaoyi] Univ Shanghai Sci & Technol, Sch Opt Elect & Comp Engn, Shanghai 200093, Peoples R China.
   [Yu, Deng-Guang] Shanghai Engn Technol Res Ctr High Performance Me, Shanghai 200093, Peoples R China.
C3 University of Shanghai for Science & Technology; University of Shanghai
   for Science & Technology
RP Yang, YY; Yu, DG (通讯作者)，Univ Shanghai Sci & Technol, Sch Mat & Chem, Shanghai 200093, Peoples R China.; Yu, DG (通讯作者)，Shanghai Engn Technol Res Ctr High Performance Me, Shanghai 200093, Peoples R China.
EM 1935023610@st.usst.edu.cn; 203613110@st.usst.edu.cn;
   1935023519@st.usst.edu.cn; 1935040829@st.usst.edu.cn;
   1935040304@st.usst.edu.cn; yyyang@usst.edu.cn; ydg017@usst.edu.cn
RI Liu, Yuxin/JCP-4002-2023; Wang, Jinguo/JED-9233-2023
OI Yu, Deng-Guang/0000-0001-7825-4498
FU Natural Science Foundation of Shanghai [20ZR1439000]; Shanghai
   Innovation Projects for College Students [SH2021253, 2021257, 2021259]
FX The following financial supports are appreciated: The Natural Science
   Foundation of Shanghai (No.20ZR1439000) and Shanghai Innovation Projects
   for College Students (No. SH2021253, 2021257, and 2021259).
CR Abdullah MF, 2021, POLYMER, V237, DOI 10.1016/j.polymer.2021.124378
   Aljohani M, 2021, REACT FUNCT POLYM, V167, DOI 10.1016/j.reactfunctpolym.2021.104999
   [Anonymous], 2021, DRUG ADM INSTR LIANH
   Bae Y, 2021, MOLECULES, V26, DOI 10.3390/molecules26123547
   Bertani R, 2021, MOLECULES, V26, DOI 10.3390/molecules26175426
   Bhusnure OG, 2021, J DRUG DELIV SCI TEC, V64, DOI 10.1016/j.jddst.2021.102654
   Brimo N, 2022, CURR DRUG DELIV, V19, P904, DOI 10.2174/1567201819666211216140947
   Bukhary H, 2020, ADV FIBER MATER, V2, P194, DOI 10.1007/s42765-020-00031-1
   Cervantes MYG, 2021, REACT FUNCT POLYM, V168, DOI 10.1016/j.reactfunctpolym.2021.105058
   Chen JL, 2022, ADV COMPOS HYBRID MA, V5, P1111, DOI 10.1007/s42114-022-00439-w
   Chi ZM, 2020, INT J PHARMACEUT, V588, DOI 10.1016/j.ijpharm.2020.119800
   Darbasizadeh B, 2021, J DRUG DELIV SCI TEC, V64, DOI 10.1016/j.jddst.2021.102576
   Ding CB, 2022, J APPL POLYM SCI, V139, DOI 10.1002/app.51716
   Ebhodaghe SO, 2023, INT J POLYM MATER PO, V72, P589, DOI 10.1080/00914037.2022.2032708
   El-Shanshory AA, 2022, POLYMERS-BASEL, V14, DOI 10.3390/polym14030454
   Feng XC, 2021, CURR DRUG DELIV, V18, P1052, DOI 10.2174/1567201818666210111101257
   Ghosal K, 2021, REACT FUNCT POLYM, V163, DOI 10.1016/j.reactfunctpolym.2021.104895
   Haidar MK, 2021, FIBER POLYM, V22, P334, DOI 10.1007/s12221-021-0228-2
   Hajjari MM, 2021, FOOD BIOPROD PROCESS, V128, P166, DOI 10.1016/j.fbp.2021.05.003
   Hardt JC, 2021, J MOL LIQ, V339, DOI 10.1016/j.molliq.2021.116694
   He H, 2022, ADV FIBER MATER, V4, P305, DOI 10.1007/s42765-021-00112-9
   Hou ZZ, 2021, POLYMERS-BASEL, V13, DOI 10.3390/polym13162776
   Huang CX, 2021, MATER DESIGN, V212, DOI 10.1016/j.matdes.2021.110240
   Ismail I, 2021, J MATER RES, V36, P4317, DOI 10.1557/s43578-021-00408-x
   Kalous T, 2021, POLYMERS-BASEL, V13, DOI 10.3390/polym13132098
   Kamath SM, 2020, SCI REP-UK, V10, DOI 10.1038/s41598-020-74885-1
   Kang SX, 2022, ADV FIBER MATER, V4, P404, DOI 10.1007/s42765-021-00129-0
   Kang SX, 2020, POLYMERS-BASEL, V12, DOI 10.3390/polym12102421
   Karki S, 2016, ASIAN J PHARM SCI, V11, P559, DOI 10.1016/j.ajps.2016.05.004
   Kazsoki A, 2022, INT J PHARMACEUT, V611, DOI 10.1016/j.ijpharm.2021.121354
   Khalid GM, 2021, CURR DRUG DELIV, V18, P941, DOI 10.2174/1567201818999201210212557
   Kiss K, 2022, INT J PHARMACEUT, V611, DOI 10.1016/j.ijpharm.2021.121327
   Kumar D, 2021, INT J BIOL MACROMOL, V183, P962, DOI 10.1016/j.ijbiomac.2021.05.022
   Kyselica R, 2021, J MECH BEHAV BIOMED, V113, DOI 10.1016/j.jmbbm.2020.104151
   Lee BJ, 2021, POLYMERS-BASEL, V13, DOI 10.3390/polym13091505
   Lee J, 2022, MACROMOL RAPID COMM, V43, DOI 10.1002/marc.202100560
   Leonarta F, 2021, MEMBRANES-BASEL, V11, DOI 10.3390/membranes11120997
   Li JK, 2021, CURR DRUG DELIV, V18, P836, DOI 10.2174/1567201817666201202094513
   Li Y, 2021, FRONT CHEM, V9, DOI 10.3389/fchem.2021.810861
   Liu XK, 2021, MEMBRANES-BASEL, V11, DOI 10.3390/membranes11100770
   Liu YJ, 2022, PROG MATER SCI, V124, DOI 10.1016/j.pmatsci.2021.100888
   Liu YB, 2022, POLYMERS-BASEL, V14, DOI 10.3390/polym14030469
   Liu YB, 2021, MOL PHARMACEUT, V18, P4170, DOI 10.1021/acs.molpharmaceut.1c00559
   Lukiev IV, 2021, MEMBRANES-BASEL, V11, DOI 10.3390/membranes11120986
   Lv H, 2021, POLYMERS-BASEL, V13, DOI 10.3390/polym13244286
   Lyszczarz E, 2021, PHARMACEUTICS, V13, DOI 10.3390/pharmaceutics13081122
   Terra ALM, 2021, LWT-FOOD SCI TECHNOL, V142, DOI 10.1016/j.lwt.2021.111020
   Malihe G., 2022, COLLOID SURFACE A, V636
   Manakhov AM, 2021, MEMBRANES-BASEL, V11, DOI 10.3390/membranes11120965
   Mehdi M, 2021, MATER RES EXPRESS, V8, DOI 10.1088/2053-1591/abff0b
   Mehta P, 2021, ADV DRUG DELIVER REV, V175, DOI 10.1016/j.addr.2021.05.033
   Meneguin AB, 2021, PHARMACEUTICS, V13, DOI 10.3390/pharmaceutics13091515
   Miranda CS, 2022, PHARMACEUTICS, V14, DOI 10.3390/pharmaceutics14010164
   Mirzaie Z, 2021, J PHARM SCI-US, V110, P3715, DOI 10.1016/j.xphs.2021.07.016
   Moreira A, 2021, J CONTROL RELEASE, V329, P1172, DOI 10.1016/j.jconrel.2020.10.046
   Mouro C, 2020, POLYMERS-BASEL, V12, DOI 10.3390/polym12112653
   Naidoo S, 2022, INT J MOL SCI, V23, DOI 10.3390/ijms23031492
   Ning TB, 2021, MEMBRANES-BASEL, V11, DOI 10.3390/membranes11110802
   Peres RM, 2021, SCI REP-UK, V11, DOI 10.1038/s41598-021-94325-y
   Qi HN, 2022, J MATER SCI-MATER EL, V33, P4438, DOI 10.1007/s10854-021-07635-2
   Qi HN, 2021, APPL MATER TODAY, V24, DOI 10.1016/j.apmt.2021.101086
   Rostamabadi H, 2021, ADV COLLOID INTERFAC, V290, DOI 10.1016/j.cis.2021.102384
   Sa'adon S, 2021, POLYMERS-BASEL, V13, DOI 10.3390/polym13152459
   Sahoo SK, 2021, J MOL LIQ, V326, DOI 10.1016/j.molliq.2021.115364
   Salim Samar A, 2021, Int J Nanomedicine, V16, P6937, DOI 10.2147/IJN.S332920
   Saraogi GK, 2022, GELS-BASEL, V8, DOI 10.3390/gels8020081
   Sivan M, 2022, MATER DESIGN, V213, DOI 10.1016/j.matdes.2021.110308
   Song XN, 2022, ACTA BIOMATER, V140, P247, DOI 10.1016/j.actbio.2021.11.033
   Song YD, 2021, CHEM RES CHINESE U, V37, P450, DOI 10.1007/s40242-021-0014-0
   Tanhaei A, 2021, J CONTROL RELEASE, V330, P851, DOI 10.1016/j.jconrel.2020.10.059
   Tubtimsri S, 2021, POLYMERS-BASEL, V13, DOI 10.3390/polym13172963
   Ullah A, 2021, INT J BIOL MACROMOL, V166, P1009, DOI 10.1016/j.ijbiomac.2020.10.257
   Vass P, 2020, WIRES NANOMED NANOBI, V12, DOI 10.1002/wnan.1611
   Vineis C, 2021, INT J BIOL MACROMOL, V190, P375, DOI 10.1016/j.ijbiomac.2021.09.007
   Vu QM, 2021, INT J POLYM SCI, V2021, DOI 10.1155/2021/9960233
   Wable V, 2021, COMPOS SCI TECHNOL, V213, DOI 10.1016/j.compscitech.2021.108941
   Wang KL, 2022, COMPOS PART B-ENG, V233, DOI 10.1016/j.compositesb.2022.109648
   Wang LY, 2022, COLLOID SURFACE B, V209, DOI 10.1016/j.colsurfb.2021.112218
   Wang ML, 2020, J ALLOY COMPD, V846, DOI 10.1016/j.jallcom.2020.156471
   Wang MY, 2021, ADV FIBER MATER, V3, P192, DOI 10.1007/s42765-021-00075-x
   Wang Y., 2021, FOOD AGROFOR, V7, P1, DOI [10.30919/esfaf598, DOI 10.30919/ESFAF598]
   Wlodarczyk J, 2022, J MECH BEHAV BIOMED, V126, DOI 10.1016/j.jmbbm.2021.105050
   Wu C, 2021, CERAM INT, V47, P17550, DOI 10.1016/j.ceramint.2021.03.073
   Xu XZ, 2022, SEP PURIF TECHNOL, V288, DOI 10.1016/j.seppur.2022.120643
   Yu DG, 2022, CURR DRUG DELIV, V19, P1
   Yu DG, 2022, WIRES NANOMED NANOBI, V14, DOI 10.1002/wnan.1772
   Yu DG, 2021, CURR DRUG DELIV, V18, P2, DOI 10.2174/156720181801201203091653
   Yuan ZC, 2022, ACTA BIOMATER, V140, P233, DOI 10.1016/j.actbio.2021.11.040
   Zare M, 2021, NANOMATERIALS-BASEL, V11, DOI 10.3390/nano11081968
   Zhang L, 2020, APPL SURF SCI, V515, DOI 10.1016/j.apsusc.2020.145962
   Zhang MX, 2022, POLYMERS-BASEL, V14, DOI 10.3390/polym14020351
   Zhang X, 2021, ADV FUNCT MATER, V31, DOI 10.1002/adfm.202009258
   Zhang XL, 2021, CHEM RES CHINESE U, V37, P379, DOI 10.1007/s40242-021-1123-5
   Zhang Y, 2022, NANO RES, V15, P5556, DOI 10.1007/s12274-022-4160-6
   Zhang ZY, 2022, ADV COMPOS HYBRID MA, V5, P513, DOI 10.1007/s42114-021-00350-w
   Zhao K, 2021, CHEM ENG J, V425, DOI 10.1016/j.cej.2021.131455
   Zhou KC, 2022, ADV COMPOS HYBRID MA, V5, P907, DOI 10.1007/s42114-021-00389-9
NR 97
TC 25
Z9 25
U1 12
U2 75
PU MDPI
PI BASEL
PA ST ALBAN-ANLAGE 66, CH-4052 BASEL, SWITZERLAND
EI 2077-0375
J9 MEMBRANES-BASEL
JI Membranes
PD APR
PY 2022
VL 12
IS 4
AR 398
DI 10.3390/membranes12040398
PG 13
WC Biochemistry & Molecular Biology; Chemistry, Physical; Engineering,
   Chemical; Materials Science, Multidisciplinary; Polymer Science
WE Science Citation Index Expanded (SCI-EXPANDED)
SC Biochemistry & Molecular Biology; Chemistry; Engineering; Materials
   Science; Polymer Science
GA 0Q9QE
UT WOS:000785242800001
PM 35448368
OA gold, Green Published
DA 2023-11-06
ER

PT J
AU Islam, R
   Sun, LM
   Zhang, LB
AF Islam, Rehmat
   Sun, Leming
   Zhang, Lianbing
TI Biomedical Applications of Chinese Herb-Synthesized Silver Nanoparticles
   by Phytonanotechnology
SO NANOMATERIALS
LA English
DT Review
DE Chinese herbal; silver nanoparticles; phytonanotechnology; bioactive
   molecules; biomedical applications
ID PLANT-MEDIATED SYNTHESIS; ASSISTED GREEN SYNTHESIS; LEAF EXTRACT;
   ANTIBACTERIAL ACTIVITY; ANTIFUNGAL ACTIVITY; ANTIMICROBIAL ACTIVITIES;
   ANTIOXIDANT ACTIVITY; MEDICINAL-PLANTS; CONTROLLABLE SYNTHESIS;
   ELEPHANTOPUS-SCABER
AB Recent advances in nanotechnology have opened up new avenues for the controlled synthesis of nanoparticles for biomedical and pharmaceutical applications. Chinese herbal medicine is a natural gift to humanity, and it has long been used as an antibacterial and anticancer agent. This study will highlight recent developments in the phytonanotechnological synthesis of Chinese herbal medicines to utilize their bioactive components in biomedical and therapeutic applications. Biologically synthesized silver nanoparticles (AgNPs) have emerged as a promising alternative to chemical and physical approaches for various biomedical applications. The comprehensive rationale of combinational or synergistic effects of Chinese herb-based AgNPs synthesis was investigated with superior physicochemical and biological properties, and their biomedical applications, including antimicrobial and anticancer activity and wound healing properties. AgNPs can damage the cell ultrastructure by triggering apoptosis, which includes the formation of reactive oxygen species (ROS), DNA disintegration, protein inactivation, and the regulation of various signaling pathways. However, the anticancer mechanism of Chinese herbal medicine-based AgNPs is more complicated due to the potential toxicity of AgNPs. Further in-depth studies are required to address Chinese herbs' various bioactive components and AgNPs as a synergistic approach to combat antimicrobial resistance, therapeutic efficiency of drug delivery, and control and prevention of newly emerged diseases.</p>
C1 [Islam, Rehmat; Sun, Leming; Zhang, Lianbing] Northwestern Polytech Univ, Sch Life Sci, Key Lab Space Biosci & Biotechnol, Xian 710072, Peoples R China.
C3 Northwestern Polytechnical University
RP Sun, LM (通讯作者)，Northwestern Polytech Univ, Sch Life Sci, Key Lab Space Biosci & Biotechnol, Xian 710072, Peoples R China.
EM lmsun@nwpu.edu.cn
RI Islam, Rehmat/AAU-4378-2021; Sun, Leming/AAG-7969-2019; Zhang,
   Lianbing/C-6958-2008
OI Islam, Rehmat/0000-0003-1445-1833; Sun, Leming/0000-0002-3188-9557;
   Zhang, Lianbing/0000-0001-7803-6028
FU National Natural Science Foundation of China [31900984]; Natural Science
   Basic Research Plan in Shaanxi Province of China; China Postdoctoral
   Science Foundation; Shaanxi Postdoctoral Science Foundation; Fundamental
   Research Funds for the Central Universities
FX This work was supported by the National Natural Science Foundation of
   China (31900984 and 31971315), the Natural Science Basic Research Plan
   in Shaanxi Province of China (2019JQ-231), the China Postdoctoral
   Science Foundation (2018M631197), the Shaanxi Postdoctoral Science
   Foundation (2018BSHQYXMZZ42), the Fundamental Research Funds for the
   Central Universities (31020180QD063).
CR Adoni M., 2020, LETT APPL NANOBIOSCI, V10, P1981, DOI [10.33263/LIANBS101.19811992, DOI 10.33263/LIANBS101.19811992]
   Ahidjo BA, 2020, ACS INFECT DIS, V6, P1624, DOI 10.1021/acsinfecdis.0c00236
   Ahmed S, 2016, J ADV RES, V7, P17, DOI 10.1016/j.jare.2015.02.007
   Ahn EY, 2019, ARCH PHARM RES, V42, P926, DOI 10.1007/s12272-019-01152-x
   Ali K, 2015, PLOS ONE, V10, DOI 10.1371/journal.pone.0131178
   AlSalhi MS, 2019, SAUDI J BIOL SCI, V26, P970, DOI 10.1016/j.sjbs.2019.04.001
   Alsammarraie FK, 2018, COLLOID SURFACE B, V171, P398, DOI 10.1016/j.colsurfb.2018.07.059
   Arokiyaraj S, 2017, ARTIF CELL NANOMED B, V45, P372, DOI 10.3109/21691401.2016.1160403
   Arokiyaraj S, 2014, INT J NANOMED, V9, P379, DOI 10.2147/IJN.S53546
   Ashraf H, 2020, FRONT MICROBIOL, V11, DOI 10.3389/fmicb.2020.00238
   Aygün A, 2020, J PHARMACEUT BIOMED, V179, DOI 10.1016/j.jpba.2019.113012
   Azhar NA, 2020, TOXICOL IN VITRO, V67, DOI 10.1016/j.tiv.2020.104910
   Balachandar R, 2019, J CLUST SCI, V30, P1481, DOI 10.1007/s10876-019-01591-y
   Benelli G, 2016, PARASITOL RES, V115, P23, DOI 10.1007/s00436-015-4800-9
   Bian ZX, 2012, ACTA PHARM SIN B, V2, P1, DOI 10.1016/j.apsb.2011.12.007
   Cai YZ, 2004, LIFE SCI, V74, P2157, DOI 10.1016/j.lfs.2003.09.047
   Chan BC-L, 2011, SCI MICROBIAL PATHOG, V1, P773, DOI DOI 10.1016/j.jep.2011.06.039
   Chan E, 2010, CURR OPIN DRUG DISC, V13, P50
   Chen L, 2020, APPL PHYS A-MATER, V126, DOI 10.1007/s00339-020-03603-5
   Chen MY, 2019, CHIN J NAT MEDICINES, V17, P187, DOI 10.1016/S1875-5364(19)30021-4
   Chung IM, 2016, NANOSCALE RES LETT, V11, DOI 10.1186/s11671-016-1257-4
   Cui Y, 2019, CHINESE CHEM LETT, V30, P1078, DOI 10.1016/j.cclet.2018.10.017
   Das K, 2022, J HERB MED, V32, DOI 10.1016/j.hermed.2021.100501
   Delshad Elahe, 2018, Electron Physician, V10, P6672, DOI 10.19082/6672
   Devi J. S., 2014, Biosciences, Biotechnology Research Asia, V11, P235
   Ding L, 2017, CARBOHYD POLYM, V157, P1538, DOI 10.1016/j.carbpol.2016.11.040
   Dobrucka R, 2015, INDIAN J MICROBIOL, V55, P168, DOI 10.1007/s12088-015-0516-x
   Dong CF, 2016, OPTIK, V127, P10378, DOI 10.1016/j.ijleo.2016.08.055
   Duhan Joginder Singh, 2017, Biotechnol Rep (Amst), V15, P11, DOI 10.1016/j.btre.2017.03.002
   Fahimirad S, 2019, ECOTOX ENVIRON SAFE, V168, P260, DOI 10.1016/j.ecoenv.2018.10.017
   Fang Y, 2021, ACTA PHARM SIN B, V11, P621, DOI 10.1016/j.apsb.2020.06.007
   Filip GA, 2019, J PHOTOCH PHOTOBIO B, V191, P26, DOI 10.1016/j.jphotobiol.2018.12.006
   Francis S, 2018, ARTIF CELL NANOMED B, V46, P795, DOI 10.1080/21691401.2017.1345921
   Fu J, 2014, PHYTOTHER RES, V28, P1275, DOI 10.1002/ptr.5188
   Gao LZ, 2017, THERANOSTICS, V7, P3207, DOI 10.7150/thno.19738
   García-Barrasa J, 2011, CENT EUR J CHEM, V9, P7, DOI 10.2478/s11532-010-0124-x
   Gherasim O, 2020, NANOMATERIALS-BASEL, V10, DOI 10.3390/nano10112318
   Gomathi AC, 2020, J DRUG DELIV SCI TEC, V55, DOI 10.1016/j.jddst.2019.101376
   Gomes HIO, 2021, NANOMATERIALS-BASEL, V11, DOI 10.3390/nano11040964
   Gopinath V, 2012, COLLOID SURFACE B, V96, P69, DOI 10.1016/j.colsurfb.2012.03.023
   Gurunathan S, 2014, NANOSCALE RES LETT, V9, DOI 10.1186/1556-276X-9-373
   Haggag EG, 2019, INT J NANOMED, V14, P6217, DOI 10.2147/IJN.S214171
   Hao PP, 2015, NAT REV CARDIOL, V12, P115, DOI 10.1038/nrcardio.2014.177
   He Y, 2013, INT J NANOMED, V8, P1809, DOI 10.2147/IJN.S43289
   He YQ, 2017, ENVIRON TOXICOL PHAR, V56, P56, DOI 10.1016/j.etap.2017.08.035
   Hembram KC, 2018, ARTIF CELL NANOMED B, V46, pS38, DOI 10.1080/21691401.2018.1489262
   Hong EJ, 2016, ACTA PHARM SIN B, V6, P297, DOI 10.1016/j.apsb.2016.01.007
   Hu TY, 2020, NAT NANOTECHNOL, V15, P247, DOI 10.1038/s41565-020-0674-9
   Huang JL, 2011, IND ENG CHEM RES, V50, P9095, DOI 10.1021/ie200858y
   Huang WD, 2020, J NANOMATER, V2020, DOI 10.1155/2020/9535432
   Huang WD, 2017, INT J AGRIC BIOL, V19, P668, DOI 10.17957/IJAB/15.0322
   Ituen E, 2021, SN APPL SCI, V3, DOI 10.1007/s42452-021-04670-w
   Ivanova N, 2018, NANOMEDICINES, DOI [DOI 10.5772/INTECHOPEN.80238, 10.5772/intechopen.80238]
   Jain Siddhant, 2017, Sci Rep, V7, P15867, DOI 10.1038/s41598-017-15724-8
   Ji Q, 2016, J INTEGR MED-JIM, V14, P12, DOI 10.1016/S2095-4964(16)60237-6
   Karimzadeh K, 2019, J DRUG DELIV SCI TEC, V54, DOI 10.1016/j.jddst.2019.101263
   Kaur Malkiet, 2020, Pharmaceutical Nanotechnology, V8, P437, DOI 10.2174/2211738508666201016151850
   Kharat SN, 2016, MAT SCI ENG C-MATER, V62, P719, DOI 10.1016/j.msec.2016.02.024
   Khatoon N, 2019, J MYCOL MED, V29, P201, DOI 10.1016/j.mycmed.2019.07.005
   Khatoon N., 2017, J NANOSCI CURR RES, V2, P2572, DOI [10.4172/2572-0813.1000107, DOI 10.4172/2572-0813.1000107]
   Ko HC, 2006, J ETHNOPHARMACOL, V107, P205, DOI 10.1016/j.jep.2006.03.004
   Koduru JR, 2018, ADV COLLOID INTERFAC, V256, P326, DOI 10.1016/j.cis.2018.03.001
   Kuppusamy Palaniselvam, 2016, Saudi Pharm J, V24, P473, DOI 10.1016/j.jsps.2014.11.013
   Kwon HJ, 2010, VIROL J, V7, DOI 10.1186/1743-422X-7-307
   Lal M, 2020, FUNCTIONAL AND PRESERVATIVE PROPERTIES OF PHYTOCHEMICALS, P119, DOI 10.1016/B978-0-12-818593-3.00004-X
   Lee KS, 2006, J PHYS CHEM B, V110, P19220, DOI 10.1021/jp062536y
   Lee SH, 2019, INT J MOL SCI, V20, DOI 10.3390/ijms20040865
   Li FS, 2017, NAT PLANTS, V3, DOI 10.1038/nplants.2017.109
   Li MH, 2013, ACTA PHARM SIN B, V3, P273, DOI 10.1016/j.apsb.2013.06.001
   Li WR, 2017, INT BIODETER BIODEGR, V123, P304, DOI 10.1016/j.ibiod.2017.07.015
   Liao HF, 2021, BIOMED PHARMACOTHER, V133, DOI 10.1016/j.biopha.2020.110917
   Liu C, 2018, CHINESE CHEM LETT, V29, P1824, DOI 10.1016/j.cclet.2018.10.025
   Liu MZ, 2020, AQUACULTURE, V519, DOI 10.1016/j.aquaculture.2019.734882
   Liu QF, 2012, J ETHNOPHARMACOL, V143, P772, DOI 10.1016/j.jep.2012.06.019
   Liu XY, 2019, CHINESE CHEM LETT, V30, P2021, DOI 10.1016/j.cclet.2019.04.031
   Loo YY, 2012, INT J NANOMED, V7, P4263, DOI 10.2147/IJN.S33344
   Lü FF, 2014, CHINESE J CHEM ENG, V22, P706, DOI 10.1016/S1004-9541(14)60086-0
   Lü SW, 2015, J ETHNOPHARMACOL, V176, P177, DOI 10.1016/j.jep.2015.10.010
   Lu Y, 2015, NANO TODAY, V10, P417, DOI 10.1016/j.nantod.2015.04.010
   Luo H, 2019, CHIN MED-UK, V14, DOI 10.1186/s13020-019-0270-9
   Ma LL, 2015, EVID-BASED COMPL ALT, V2015, DOI 10.1155/2015/367250
   Ma W, 2020, ADV HEALTHC MATER, V9, DOI 10.1002/adhm.201901100
   Ma YS, 2019, CHINESE CHEM LETT, V30, P183, DOI 10.1016/j.cclet.2018.04.034
   Ma YH, 2017, BIOMED PHARMACOTHER, V89, P351, DOI 10.1016/j.biopha.2017.02.009
   Ma YX, 2019, APMIS, V127, P372, DOI 10.1111/apm.12928
   Mani JS, 2020, VIRUS RES, V284, DOI 10.1016/j.virusres.2020.197989
   Mao CY, 2017, ACS NANO, V11, P9010, DOI 10.1021/acsnano.7b03513
   Markus J, 2017, NANOSCALE RES LETT, V12, DOI 10.1186/s11671-017-1833-2
   Mathur P, 2018, ARTIF CELL NANOMED B, V46, pS115, DOI 10.1080/21691401.2017.1414825
   Medda S, 2015, APPL NANOSCI, V5, P875, DOI 10.1007/s13204-014-0387-1
   Mohammadi M, 2019, IET NANOBIOTECHNOL, V13, P114, DOI 10.1049/iet-nbt.2018.5146
   Mousavi SM, 2018, ARTIF CELL NANOMED B, V46, pS855, DOI 10.1080/21691401.2018.1517769
   Namdari M, 2017, BIOMED PHARMACOTHER, V87, P321, DOI 10.1016/j.biopha.2016.12.099
   Naskar A, 2020, PHARMACEUTICS, V12, DOI 10.3390/pharmaceutics12060499
   Ni LQ, 2020, ACTA PHARM SIN B, V10, P1149, DOI 10.1016/j.apsb.2020.06.009
   Nugent-Head J.A., 2014, J CHIN MED, V104, P22
   Oh KH, 2018, ARTIF CELL NANOMED B, V46, P599, DOI 10.1080/21691401.2017.1332636
   Ooi LSM, 2006, AM J CHINESE MED, V34, P511, DOI 10.1142/S0192415X06004041
   Ovais M, 2018, APPL MICROBIOL BIOT, V102, P4305, DOI 10.1007/s00253-018-8939-z
   Pal S, 2007, APPL ENVIRON MICROB, V73, P1712, DOI 10.1128/AEM.02218-06
   Paladini F, 2019, MATERIALS, V12, DOI 10.3390/ma12162540
   Pan BY, 2020, COMPUT STRUCT BIOTEC, V18, P3518, DOI 10.1016/j.csbj.2020.11.010
   Panácek A, 2009, BIOMATERIALS, V30, P6333, DOI 10.1016/j.biomaterials.2009.07.065
   Pang JX, 2020, J CLIN MED, V9, DOI 10.3390/jcm9030623
   Park SY, 2020, NANOMATERIALS-BASEL, V10, DOI 10.3390/nano10071350
   Patra JK, 2020, PHYTOTHER RES, V34, P1248, DOI 10.1002/ptr.6614
   Pei JW, 2019, INT J NANOMED, V14, P1969, DOI 10.2147/IJN.S188235
   Peng H, 2013, CARBOHYD POLYM, V91, P348, DOI 10.1016/j.carbpol.2012.08.073
   Perugu S, 2016, APPL NANOSCI, V6, P747, DOI 10.1007/s13204-015-0486-7
   Pirtarighat S, 2019, MAT SCI ENG C-MATER, V98, P250, DOI 10.1016/j.msec.2018.12.090
   Qu D, 2014, INT J NANOMED, V9, P1871, DOI 10.2147/IJN.S58732
   Rajakumar G, 2011, ACTA TROP, V118, P196, DOI 10.1016/j.actatropica.2011.03.003
   Rajendran NK, 2018, J DRUG DELIV SCI TEC, V44, P421, DOI 10.1016/j.jddst.2018.01.009
   Rajeshkumar S, 2017, CHEM-BIOL INTERACT, V273, P219, DOI 10.1016/j.cbi.2017.06.019
   Rashid S, 2019, COLLOID SURFACE B, V179, P317, DOI 10.1016/j.colsurfb.2019.04.016
   Rashid S, 2016, J TRADIT CHIN MED, V36, P689, DOI 10.1016/S0254-6272(16)30091-7
   Ren YY, 2016, PHYS LETT A, V380, P3773, DOI 10.1016/j.physleta.2016.09.029
   Rónavari A, 2021, MOLECULES, V26, DOI 10.3390/molecules26040844
   Roy A, 2019, RSC ADV, V9, P2673, DOI 10.1039/c8ra08982e
   Saidu FK, 2019, SN APPL SCI, V1, DOI 10.1007/s42452-019-1302-x
   Sánchez-López E, 2020, NANOMATERIALS-BASEL, V10, DOI 10.3390/nano10020292
   Sankar R, 2013, COLLOID SURFACE B, V108, P80, DOI 10.1016/j.colsurfb.2013.02.033
   Savithramma N., 2011, International Journal of ChemTech Research, V3, P1394
   Scandorieiro S, 2016, FRONT MICROBIOL, V7, DOI 10.3389/fmicb.2016.00760
   Selvan DA, 2018, J PHOTOCH PHOTOBIO B, V180, P243, DOI 10.1016/j.jphotobiol.2018.02.014
   Semaltianos NG, 2010, CRIT REV SOLID STATE, V35, P105, DOI 10.1080/10408431003788233
   Seo MD, 2012, MOLECULES, V17, P12276, DOI 10.3390/molecules171012276
   Sharma G, 2018, MOLECULES, V23, DOI [10.3390/molecules23092268, 10.3390/molecules23092269]
   Sharma V, 2019, APPL MICROBIOL BIOT, V103, P881, DOI 10.1007/s00253-018-9488-1
   Singh R, 2009, EXP MOL PATHOL, V86, P215, DOI 10.1016/j.yexmp.2008.12.004
   Song FL, 2010, INT J MOL SCI, V11, P2362, DOI 10.3390/ijms11062362
   Soni N, 2017, CHIN HERB MED, V9, P289, DOI 10.1016/S1674-6384(17)60106-0
   Sreekanth TVM, 2018, J PHOTOCH PHOTOBIO B, V188, P6, DOI 10.1016/j.jphotobiol.2018.08.013
   Su DL, 2019, MATER LETT, V244, P35, DOI 10.1016/j.matlet.2019.02.059
   Sun LM, 2018, CURR PHARM DESIGN, V24, P2394, DOI 10.2174/1381612824666180524103341
   Sun L, 2018, RSC ADV, V8, P3964, DOI 10.1039/c7ra13650a
   Sun M, 2020, CHINESE CHEM LETT, V31, P1729, DOI 10.1016/j.cclet.2020.02.035
   Tan BKH, 2004, CURR MED CHEM, V11, P1423, DOI 10.2174/0929867043365161
   Tang JL, 2008, LANCET, V372, P1938, DOI 10.1016/S0140-6736(08)61354-9
   Tang XC, 2018, ACTA PHARM SIN B, V8, P587, DOI 10.1016/j.apsb.2018.05.011
   Tian J, 2007, CHEMMEDCHEM, V2, P129, DOI 10.1002/cmdc.200600171
   Tian XH, 2020, ACTA PHARMACOL SIN B, V10, P1784, DOI 10.1016/j.apsb.2019.12.014
   Tripathi D, 2019, MAT SCI ENG C-MATER, V100, P152, DOI 10.1016/j.msec.2019.02.113
   Tsuji T, 2008, APPL SURF SCI, V254, P5224, DOI 10.1016/j.apsusc.2008.02.048
   Valverde-Alva MA, 2015, APPL SURF SCI, V355, P341, DOI 10.1016/j.apsusc.2015.07.133
   Verma A, 2016, J RADIAT RES APPL SC, V9, P109, DOI 10.1016/j.jrras.2015.11.001
   Wan GQ, 2016, INT J NANOMED, V11, P3789, DOI 10.2147/IJN.S104166
   Wang DD, 2017, ARTIF CELL NANOMED B, V45, P1548, DOI 10.1080/21691401.2016.1260580
   Wang QH, 2013, J ETHNOPHARMACOL, V146, P9, DOI 10.1016/j.jep.2012.12.013
   Wang YH, 2009, COLLOID SURFACE B, V73, P75, DOI 10.1016/j.colsurfb.2009.04.027
   Wang YL, 2012, J BIOMED NANOTECHNOL, V8, P751, DOI 10.1166/jbn.2012.1437
   Wei LY, 2015, DRUG DISCOV TODAY, V20, P595, DOI 10.1016/j.drudis.2014.11.014
   Wei SM, 2020, NEW J CHEM, V44, P9304, DOI 10.1039/d0nj01335h
   Wen L, 2016, INT J NANOMED, V11, P2757, DOI 10.2147/IJN.S106662
   Weng JR, 2019, VIRUS RES, V273, DOI 10.1016/j.virusres.2019.197767
   Williamson EM, 2013, J ETHNOPHARMACOL, V149, P453, DOI 10.1016/j.jep.2013.06.050
   Wolfbeis OS, 2015, CHEM SOC REV, V44, P4743, DOI 10.1039/c4cs00392f
   Wu QZ, 2008, INORG CHEM, V47, P5882, DOI 10.1021/ic8002228
   Xiao YF, 2019, SMALL, V15, DOI 10.1002/smll.201903121
   Xin LT, 2017, RSC ADV, V7, P31807, DOI 10.1039/c7ra04322h
   Xiong XJ, 2020, PHARMACOL RES, V160, DOI 10.1016/j.phrs.2020.105056
   Xu L, 2020, THERANOSTICS, V10, P8996, DOI 10.7150/thno.45413
   Xu QH, 2013, BMC COMPLEM ALTERN M, V13, DOI 10.1186/1472-6882-13-132
   Yang B, 2019, CHINESE CHEM LETT, V30, P1969, DOI 10.1016/j.cclet.2019.08.054
   Yang DP, 2018, SENSOR ACTUAT B-CHEM, V260, P642, DOI 10.1016/j.snb.2018.01.096
   Yang L, 2016, SCI BULL, V61, P3, DOI 10.1007/s11434-015-0929-2
   Yang L, 2016, IET NANOBIOTECHNOL, V10, P28, DOI 10.1049/iet-nbt.2015.0027
   Yang N, 2017, ACTA OCEANOL SIN, V36, P95, DOI 10.1007/s13131-017-1099-7
   Yang R, 2014, CHIN HERB MED, V6, P274, DOI 10.1016/S1674-6384(14)60042-3
   Yao ZH, 2016, CHIN J NAT MEDICINES, V14, P481, DOI 10.1016/S1875-5364(16)30058-9
   Yong DWY, 2021, CHEM-ASIAN J, V16, P237, DOI 10.1002/asia.202001146
   Yu L, 2014, COMPLEMENT THER MED, V22, P814, DOI 10.1016/j.ctim.2014.05.001
   Yu T, 2019, CHINESE CHEM LETT, V30, P660, DOI 10.1016/j.cclet.2018.10.001
   Zhang JH, 2015, ACTA PHARMACOL SIN, V36, P654, DOI 10.1038/aps.2015.8
   Zhang K, 2018, CHINESE CHEM LETT, V29, P1367, DOI 10.1016/j.cclet.2017.10.040
   Zhang K, 2019, ARTIF CELL NANOMED B, V47, P2846, DOI 10.1080/21691401.2019.1638792
   Zhang L, 2020, J MED VIROL, V92, P479, DOI 10.1002/jmv.25707
   Zhang XF, 2016, INT J MOL SCI, V17, DOI 10.3390/ijms17091534
   Zhang ZY, 2019, CHINESE CHEM LETT, V30, P779, DOI 10.1016/j.cclet.2018.10.019
   Zhang ZR, 2015, EVID-BASED COMPL ALT, V2015, DOI 10.1155/2015/919616
   Zhao CQ, 2014, J INTEGR MED-JIM, V12, P401, DOI 10.1016/S2095-4964(14)60039-X
   Zhong SL, 2017, BIOSENS BIOELECTRON, V96, P26, DOI 10.1016/j.bios.2017.04.038
   Zhou W, 2011, INT J NANOMED, V6, P381, DOI 10.2147/IJN.S13249
   Zhou Xian, 2019, Medicines (Basel), V6, DOI 10.3390/medicines6010014
   Zhou XD, 2014, J ETHNOPHARMACOL, V151, P27, DOI 10.1016/j.jep.2013.10.050
   Zou YW, 2019, CHINESE CHEM LETT, V30, P481, DOI 10.1016/j.cclet.2018.06.016
NR 186
TC 7
Z9 9
U1 1
U2 36
PU MDPI
PI BASEL
PA ST ALBAN-ANLAGE 66, CH-4052 BASEL, SWITZERLAND
EI 2079-4991
J9 NANOMATERIALS-BASEL
JI Nanomaterials
PD OCT
PY 2021
VL 11
IS 10
AR 2757
DI 10.3390/nano11102757
PG 27
WC Chemistry, Multidisciplinary; Nanoscience & Nanotechnology; Materials
   Science, Multidisciplinary; Physics, Applied
WE Science Citation Index Expanded (SCI-EXPANDED)
SC Chemistry; Science & Technology - Other Topics; Materials Science;
   Physics
GA WR6IT
UT WOS:000714602000001
PM 34685197
OA Green Published, gold
DA 2023-11-06
ER

PT J
AU Chen, YY
   Jiang, WP
   Chen, HL
   Huang, HC
   Huang, GJ
   Chiang, HM
   Chang, CC
   Huang, CL
   Juang, TY
AF Chen, Yu-Yu
   Jiang, Wen-Ping
   Chen, Huan-Luen
   Huang, Hui-Chi
   Huang, Guan-Jhong
   Chiang, Hsiu-Mei
   Chang, Chang-Cheng
   Huang, Cheng-Liang
   Juang, Tzong-Yuan
TI Cytotoxicity and cell imaging of six types of carbon nanodots prepared
   through carbonization and hydrothermal processing of natural plant
   materials
SO RSC ADVANCES
LA English
DT Article
ID GRAPHENE QUANTUM DOTS; LABEL-FREE DETECTION; GREEN SYNTHESIS;
   ANTIINFLAMMATORY ACTIVITIES; SILVER NANOPARTICLES; MAHONIA-OIWAKENSIS;
   FACILE SYNTHESIS; DRUG-DELIVERY; IN-VITRO; NITROGEN
AB In this study we prepared six types of carbon nanodots (CNDs) from natural plant materials - through carbonization of two species of bamboo (Bamboo-I, Bamboo-II) and one type of wood (Wood), and through hydrothermal processing of the stem and root of the herb Mahonia oiwakensis Hayata (MO) and of the agricultural waste of two species of pineapple root (PA, PB). The resulting CNDs were spherical with dimensions on the nanoscale (3-7 nm); furthermore, CND-Bamboo I, CND-Wood, CND-Bamboo II, CND-MO, CND-PA, and CND-PB displayed fluorescence quantum yields of 9.63, 12.34, 0.90, 10.86, 0.35, and 0.71%, respectively. X-ray diffraction revealed that the carbon nanostructures possessed somewhat ordered and disordered lattices, as evidenced by broad signals at values of 2 theta between 20 and 30 degrees. CND-Bamboo I, CND-Wood, and CND-Bamboo II were obtained in yields of 2-3%; CND-MO, CND-PA, and CND-PB were obtained in yields of 17.64, 9.36, and 22.47%, respectively. Cytotoxicity assays for mouse macrophage RAW264.7 cells treated with the six types of CNDs and a commercial sample of Ag nanoparticles (NPs) revealed that each of our CNDs provided a cell viability of 90% at 2000 mu g mL(-1), whereas it was only 20% after treatment with the Ag NPs at 62.5 mu g mL(-1). The six types of CNDs also displayed low cytotoxicity toward human keratinocyte HacaT cells, human MCF-7 breast cancer cells, and HT-29 colon adenocarcinoma cells when treated at 500 mu g mL(-1). Moreover, confocal microscopic cell imaging revealed that the fluorescent CND-Bamboo I particles were located on the MCF-7 cell membrane and inside the cells after treatment for 6 and 24 h, respectively. We have thoroughly investigated the photoluminescence properties and carbon nanostructures of these highly dispersed CNDs. Because of the facile green synthesis of these six types of CNDs and their sourcing from abundant natural plants, herbs, and agriculture waste, these materials provide a cost-effective method, with low cytotoxicity and stable fluorescence, for biolabeling and for developing cell nanocarriers.
C1 [Chen, Yu-Yu; Chen, Huan-Luen; Chiang, Hsiu-Mei; Juang, Tzong-Yuan] China Med Univ, Dept Cosmeceut, Taichung, Taiwan.
   [Jiang, Wen-Ping] Asia Univ, Dept Occupat Therapy, Taichung, Taiwan.
   [Jiang, Wen-Ping] Chia Nan Univ Pharm & Sci, Dept Pharm, Tainan, Taiwan.
   [Huang, Hui-Chi; Huang, Guan-Jhong] China Med Univ, Dept Chinese Pharmaceut Sci & Chinese Med Resourc, Taichung, Taiwan.
   [Huang, Hui-Chi] China Med Univ, Master Program Food & Drug Safety, Taichung, Taiwan.
   [Chang, Chang-Cheng] China Med Univ Hosp, Aesthet Med Ctr, Taichung, Taiwan.
   [Chang, Chang-Cheng] China Med Univ, Sch Med, Taichung, Taiwan.
   [Huang, Cheng-Liang] Natl Chiayi Univ, Dept Appl Chem, Chiayi, Taiwan.
C3 China Medical University Taiwan; Asia University Taiwan; Chia Nan
   University of Pharmacy & Science; China Medical University Taiwan; China
   Medical University Taiwan; China Medical University Taiwan; China
   Medical University Hospital - Taiwan; China Medical University Taiwan;
   National Chiayi University
RP Juang, TY (通讯作者)，China Med Univ, Dept Cosmeceut, Taichung, Taiwan.
EM tyjuang@mail.cmu.edu.tw
RI Juang, Tzong-Yuan/AAU-1641-2021
OI Huang, Guan-Jhong/0000-0002-9822-3485; Juang,
   Tzong-Yuan/0000-0001-6373-9687
FU National Science Council of Taiwan; MOST [106-2113-M-039-007, MOST
   108-2113-M-039-003]; China Medical University [CMU108-AWARD-01,
   CMU-108-MF-122]
FX This study was supported by research grants from the National Science
   Council of Taiwan (grant nos. MOST 106-2113-M-039-007 and MOST
   108-2113-M-039-003) and China Medical University (grant nos.
   CMU108-AWARD-01 and CMU-108-MF-122).
CR Arul V, 2019, ACS OMEGA, V4, P3449, DOI 10.1021/acsomega.8b03674
   Bankoti K, 2017, J MATER CHEM B, V5, P6579, DOI 10.1039/c7tb00869d
   Bogireddy NKR, 2020, CHEM ENG J, V401, DOI 10.1016/j.cej.2020.126097
   Carolan D, 2017, SUSTAIN ENERG FUELS, V1, P1611, DOI 10.1039/c7se00158d
   Chao J, 2009, J ETHNOPHARMACOL, V125, P297, DOI 10.1016/j.jep.2009.06.024
   Chen J, 2016, SENSOR ACTUAT B-CHEM, V224, P298, DOI 10.1016/j.snb.2015.10.046
   Chong Y, 2014, BIOMATERIALS, V35, P5041, DOI 10.1016/j.biomaterials.2014.03.021
   Chu KW, 2019, POLYMERS-BASEL, V11, DOI 10.3390/polym11040689
   Dager A, 2019, SCI REP-UK, V9, DOI 10.1038/s41598-019-50397-5
   Dehghani A, 2018, CARBON, V131, P238, DOI 10.1016/j.carbon.2018.02.006
   Ding H, 2020, J APPL PHYS, V127, DOI 10.1063/1.5143819
   Ding H, 2014, NANOSCALE, V6, P13817, DOI 10.1039/c4nr04267k
   Ding H, 2013, NEW J CHEM, V37, P2515, DOI 10.1039/c3nj00366c
   Feng T, 2019, METHODS MOL BIOL, V2000, P227, DOI 10.1007/978-1-4939-9516-5_15
   Ghosh AK, 2015, J MED CHEM, V58, P2895, DOI 10.1021/jm501371s
   Gong J, 2017, RSC ADV, V7, P33486, DOI 10.1039/c7ra06222b
   Grabchev I, 2009, J PHOTOCH PHOTOBIO A, V201, P75, DOI 10.1016/j.jphotochem.2008.10.008
   Habiba K, 2013, CARBON, V64, P341, DOI 10.1016/j.carbon.2013.07.084
   Han Z, 2019, SENSOR ACTUAT B-CHEM, V298, DOI 10.1016/j.snb.2019.126842
   Hettiarachchi SD, 2019, NANOSCALE, V11, P6192, DOI 10.1039/c8nr08970a
   Hsu HL, 2018, ADV ENERGY MATER, V8, DOI 10.1002/aenm.201802323
   Jarosz A, 2016, OXID MED CELL LONGEV, V2016, DOI 10.1155/2016/5851035
   Jian HJ, 2017, ACS NANO, V11, P6703, DOI 10.1021/acsnano.7b01023
   Jijie R, 2018, COLLOID SURFACE B, V170, P347, DOI 10.1016/j.colsurfb.2018.06.040
   Joo T, 2014, SAUDI J BIOL SCI, V21, P427, DOI 10.1016/j.sjbs.2014.04.003
   Joseph J, 2016, J LUMIN, V178, P128, DOI 10.1016/j.jlumin.2016.05.051
   Juang TY, 2018, ADV MATER INTERFACES, V5, DOI 10.1002/admi.201800031
   Kainth S, 2020, RSC ADV, V10, P36253, DOI 10.1039/d0ra06512a
   Kottam N, 2021, METHODS APPL FLUORES, V9, DOI 10.1088/2050-6120/abc008
   Kurdekar A, 2016, MICROFLUID NANOFLUID, V20, DOI 10.1007/s10404-016-1763-9
   Lee C, 2016, ADV POLYM SCI, V271, P115, DOI 10.1007/12_2015_320
   Lee YH, 2017, J BIOMED NANOTECHNOL, V13, P778, DOI 10.1166/jbn.2017.2395
   Lee YH, 2014, BIOMATERIALS, V35, P4706, DOI 10.1016/j.biomaterials.2014.02.021
   Li HT, 2012, J MATER CHEM, V22, P24230, DOI 10.1039/c2jm34690g
   Li WC, 2016, ACTA BIOMATER, V40, P254, DOI 10.1016/j.actbio.2016.04.006
   Li YJ, 2016, ADV HEALTHC MATER, V5, P2545, DOI 10.1002/adhm.201600297
   Liao J, 2016, ACS SUSTAIN CHEM ENG, V4, P3053, DOI 10.1021/acssuschemeng.6b00018
   Linehan K, 2014, RSC ADV, V4, P12094, DOI 10.1039/c3ra47770c
   Liu ML, 2019, GREEN CHEM, V21, P449, DOI 10.1039/c8gc02736f
   Liu ML, 2017, GREEN CHEM, V19, P3611, DOI 10.1039/c7gc01236e
   Liu WJ, 2016, J MATER CHEM B, V4, P5772, DOI 10.1039/c6tb00976j
   Liu YH, 2020, MATER CHEM FRONT, V4, P1586, DOI 10.1039/d0qm00090f
   Liu YC, 2018, J MED FOOD, V21, P654, DOI 10.1089/jmf.2017.4084
   Lu SS, 2016, INT J NANOMED, V11, P6325, DOI 10.2147/IJN.S119252
   Luo PJG, 2013, J MATER CHEM B, V1, P2116, DOI 10.1039/c3tb00018d
   Mohammadinejad R, 2016, GREEN CHEM, V18, P20, DOI [10.1039/C5GC01403D, 10.1039/c5gc01403d]
   Nair SSP, 2020, J FLUORESC, V30, P357, DOI 10.1007/s10895-020-02505-2
   Namdari P, 2017, BIOMED PHARMACOTHER, V87, P209, DOI 10.1016/j.biopha.2016.12.108
   Nicolae SA, 2020, GREEN CHEM, V22, P4747, DOI [10.1039/d0gc00998a, 10.1039/D0GC00998A]
   Oh HG, 2014, MATER LETT, V131, P328, DOI 10.1016/j.matlet.2014.06.013
   Omidi M, 2017, RSC ADV, V7, P10638, DOI 10.1039/c6ra25340g
   Ouyang Z, 2019, NANOSCALE RES LETT, V14, DOI 10.1186/s11671-019-3045-4
   Paul A, 2015, NANOSCALE RES LETT, V10, DOI 10.1186/s11671-015-0848-9
   Peng ZL, 2017, COORDIN CHEM REV, V343, P256, DOI 10.1016/j.ccr.2017.06.001
   Ramachandran P, 2020, RSC ADV, V10, P21795, DOI 10.1039/d0ra02907f
   Semeniuk M, 2019, ACS NANO, V13, P6224, DOI 10.1021/acsnano.9b00688
   Sharma A, 2019, J NANOBIOTECHNOL, V17, DOI 10.1186/s12951-019-0525-8
   Sharma V, 2017, J MATER CHEM B, V5, P8904, DOI 10.1039/c7tb02484c
   Shi R, 2017, CHEMSUSCHEM, V10, P4650, DOI 10.1002/cssc.201700943
   Si MY, 2018, GREEN CHEM, V20, P3414, DOI 10.1039/c8gc00744f
   Sun TT, 2017, MATER CHEM FRONT, V1, P354, DOI 10.1039/c6qm00042h
   Tadesse A, 2020, ACS OMEGA, V5, P3889, DOI 10.1021/acsomega.9b03175
   Tong GS, 2015, J MATER CHEM B, V3, P700, DOI 10.1039/c4tb01643b
   Toy R, 2019, BIOMATERIALS, V225, DOI 10.1016/j.biomaterials.2019.119512
   Vasimalai N, 2018, BEILSTEIN J NANOTECH, V9, P530, DOI 10.3762/bjnano.9.51
   Wang L, 2018, ACS SUSTAIN CHEM ENG, V6, P12668, DOI 10.1021/acssuschemeng.8b01625
   Wang Q, 2014, J NANOBIOTECHNOL, V12, DOI 10.1186/s12951-014-0058-0
   Wang ZY, 2015, ANAL METHODS-UK, V7, P8911, DOI [10.1039/C5AY01978H, 10.1039/c5ay01978h]
   Wei XM, 2014, RSC ADV, V4, P44504, DOI 10.1039/c4ra08523j
   Wu FS, 2017, INT J NANOMED, V12, P7375, DOI 10.2147/IJN.S147165
   Xu Q, 2016, NANOSCALE, V8, P17919, DOI 10.1039/c6nr05434j
   Xu XY, 2004, J AM CHEM SOC, V126, P12736, DOI 10.1021/ja040082h
   Yang WN, 2018, CARBON, V128, P78, DOI 10.1016/j.carbon.2017.11.069
   Yang W, 2011, BIOMACROMOLECULES, V12, P1523, DOI 10.1021/bm1014816
   Yuan XC, 2014, NANOSCALE RES LETT, V9, DOI 10.1186/1556-276X-9-108
   Zhang HQ, 2014, ANAL METHODS-UK, V6, P2687, DOI 10.1039/c4ay00140k
   Zhang H, 2014, PLANT BIOTECHNOL J, V12, P797, DOI 10.1111/pbi.12200
   Zhang M, 2017, RSC ADV, V7, P9347, DOI 10.1039/c6ra28345d
   Zhang WQ, 2015, SCI REP-UK, V5, DOI 10.1038/srep08382
   Zhou J, 2014, RSC ADV, V4, P5465, DOI 10.1039/c3ra45294h
   Zhou N, 2014, RSC ADV, V4, P62086, DOI 10.1039/c4ra09525a
NR 81
TC 16
Z9 16
U1 4
U2 17
PU ROYAL SOC CHEMISTRY
PI CAMBRIDGE
PA THOMAS GRAHAM HOUSE, SCIENCE PARK, MILTON RD, CAMBRIDGE CB4 0WF, CAMBS,
   ENGLAND
EI 2046-2069
J9 RSC ADV
JI RSC Adv.
PD MAY 15
PY 2021
VL 11
IS 27
BP 16661
EP 16674
DI 10.1039/d1ra01318a
PG 14
WC Chemistry, Multidisciplinary
WE Science Citation Index Expanded (SCI-EXPANDED)
SC Chemistry
GA SA8FJ
UT WOS:000649534900053
PM 35479143
OA gold, Green Published
DA 2023-11-06
ER

PT J
AU Sun, R
   Dai, JY
   Ling, MJ
   Yu, L
   Yu, ZQ
   Tang, LG
AF Sun, Rui
   Dai, Jingyue
   Ling, Mingjian
   Yu, Ling
   Yu, Zhiqiang
   Tang, Longguang
TI Delivery of triptolide: a combination of traditional Chinese medicine
   and nanomedicine
SO JOURNAL OF NANOBIOTECHNOLOGY
LA English
DT Review
DE Triptolide; Traditional Chinese medicine; Nanomedicine; Passive
   targeting; Active targeting; Stimuli-responsive targeting
ID POLYMER HYBRID NANOPARTICLES; SOLID LIPID NANOPARTICLES; NF-KAPPA-B;
   DRUG-DELIVERY; IN-VITRO; TARGETED DELIVERY; SURFACE-CHARGE;
   GALACTOSYLATED CHITOSAN; MOLECULAR-MECHANISMS; LUNG ADENOCARCINOMA
AB As a natural product with various biological activities, triptolide (TP) has been reported in anti-inflammatory, anti-tumor and anti-autoimmune studies. However, the narrow therapeutic window, poor water solubility, and fast metabolism limit its wide clinical application. To reduce its adverse effects and enhance its efficacy, research and design of targeted drug delivery systems (TDDS) based on nanomaterials is one of the most viable strategies at present. This review summarizes the reports and studies of TDDS combined with TP in recent years, including passive and active targeting of drug delivery systems, and specific delivery system strategies such as polymeric micelles, solid lipid nanoparticles, liposomes, and stimulus-responsive polymer nanoparticles. The reviewed literature presented herein indicates that TDDS is a multifunctional and efficient method for the delivery of TP. In addition, the advantages and disadvantages of TDDS are sorted out, aiming to provide reference for the combination of traditional Chinese medicine and advanced nano drug delivery systems (NDDS) in the future.
C1 [Sun, Rui; Ling, Mingjian; Yu, Zhiqiang] Southern Med Univ, Sch Pharmaceut Sci, Guangdong Prov Key Lab New Drug Screening, Guangzhou 510515, Peoples R China.
   [Tang, Longguang] Peoples Hosp Gaozhou, Maoming 525200, Peoples R China.
   [Dai, Jingyue] Southeast Univ, Zhongda Hosp, Med Sch, Dept Radiol,Jiangsu Key Lab Mol & Funct Imaging, Nanjing 210009, Peoples R China.
   [Yu, Ling] Guangzhou Univ Chinese Med, Clin Coll 2, Guangzhou 510120, Peoples R China.
C3 Southern Medical University - China; Southeast University - China;
   Guangzhou University of Chinese Medicine
RP Yu, ZQ (通讯作者)，Southern Med Univ, Sch Pharmaceut Sci, Guangdong Prov Key Lab New Drug Screening, Guangzhou 510515, Peoples R China.; Tang, LG (通讯作者)，Peoples Hosp Gaozhou, Maoming 525200, Peoples R China.
EM yuzq@smu.edu.cn; tanglongguang@zju.edu.cn
RI Yu, Ling/HTL-5542-2023; Ling, Mingjian/HDO-5577-2022
OI Ling, Mingjian/0000-0002-9444-757X; tang, Longguang/0000-0002-9517-1325
FU Postdoctoral Research Foundation of China [2020TQ0253, 2020M682927]
FX This work was funded by the Postdoctoral Research Foundation of China
   (2020TQ0253 and 2020M682927).
CR Abdollahi A, 2010, DRUG RESIST UPDATE, V13, P16, DOI 10.1016/j.drup.2009.12.001
   Alex SM, 2011, INT J PHARMACEUT, V410, P125, DOI 10.1016/j.ijpharm.2011.02.067
   Alsaied OA, 2014, SURGERY, V156, P270, DOI 10.1016/j.surg.2014.04.055
   Batty CJ, 2021, TRENDS MOL MED, V27, P516, DOI 10.1016/j.molmed.2021.04.002
   Bertrand N, 2012, J CONTROL RELEASE, V161, P152, DOI 10.1016/j.jconrel.2011.09.098
   Birk SE, 2021, ADV DRUG DELIVER REV, V174, P30, DOI 10.1016/j.addr.2021.04.005
   Böttger R, 2020, ADV DRUG DELIVER REV, V154, P79, DOI 10.1016/j.addr.2020.06.017
   Bruschi Marcos L, 2017, Recent Pat Drug Deliv Formul, V11, P89, DOI 10.2174/1872211311666170328151455
   Cai XZ, 2021, J NANOBIOTECHNOL, V19, DOI 10.1186/s12951-021-01001-4
   Cai YY, 2013, ASIAN PAC J CANCER P, V14, P4267, DOI 10.7314/APJCP.2013.14.7.4267
   Carter BZ, 2006, BLOOD, V108, P630, DOI 10.1182/blood-2005-09-3898
   Chakraborty SP, 2012, INT J PHARMACEUT, V436, P659, DOI 10.1016/j.ijpharm.2012.07.033
   Chang WT, 2001, J BIOL CHEM, V276, P2221, DOI 10.1074/jbc.M009713200
   Chen C, 2013, NATURE, V500, P486, DOI 10.1038/nature12327
   Chen G, 2020, NANO LETT, V20, P8141, DOI 10.1021/acs.nanolett.0c03127
   Chen G, 2015, ACTA PHARM SIN B, V5, P569, DOI 10.1016/j.apsb.2015.09.006
   Chen HJ, 2014, DRUG DISCOV TODAY, V19, P502, DOI 10.1016/j.drudis.2014.01.010
   Chen SR, 2018, FRONT PHARMACOL, V9, DOI 10.3389/fphar.2018.00104
   Chen S, 2016, BIOMATERIALS, V77, P149, DOI 10.1016/j.biomaterials.2015.11.013
   Cheng LL, 2021, BIOMATERIALS, V275, DOI 10.1016/j.biomaterials.2021.120964
   Cheow WS, 2011, COLLOID SURFACE A, V389, P158, DOI 10.1016/j.colsurfa.2011.08.035
   Cheow WS, 2010, J BIOMED NANOTECHNOL, V6, P391, DOI 10.1166/jbn.2010.1116
   Chertow GM, 2005, J AM SOC NEPHROL, V16, P3365, DOI 10.1681/ASN.2004090740
   Cressey P, 2021, BIOMATERIALS, V271, DOI 10.1016/j.biomaterials.2021.120758
   Cui MH, 2020, INT J NANOMED, V15, P3563, DOI 10.2147/IJN.S241577
   Daglioglu C, 2018, J PHARM SCI-US, V107, P934, DOI 10.1016/j.xphs.2017.10.029
   Dai YN, 2021, BIOMATERIALS, V275, DOI 10.1016/j.biomaterials.2021.120935
   de Paz LEC, 2011, APPL ENVIRON MICROB, V77, P3892, DOI 10.1128/AEM.02941-10
   Di Tommaso L, 2009, J HEPATOL, V50, P746, DOI 10.1016/j.jhep.2008.11.014
   Ding BY, 2017, NANOSCALE, V9, P11739, DOI 10.1039/c7nr03016a
   Du YQ, 2019, ACS NANO, V13, P13809, DOI 10.1021/acsnano.9b04071
   El-azem N, 2019, EUR J NUTR, V58, P1203, DOI 10.1007/s00394-018-1638-9
   El-Samaligy MS, 2006, INT J PHARMACEUT, V319, P121, DOI 10.1016/j.ijpharm.2006.04.023
   El-Samaligy MS, 2006, INT J PHARMACEUT, V308, P140, DOI 10.1016/j.ijpharm.2005.11.006
   Feng LH, 2013, CHEM SOC REV, V42, P6620, DOI 10.1039/c3cs60036j
   Forier K, 2014, J CONTROL RELEASE, V190, P607, DOI 10.1016/j.jconrel.2014.03.055
   Ganipineni LP, 2019, J DRUG TARGET, V27, P614, DOI 10.1080/1061186X.2019.1567738
   Grimm JB, 2020, NAT METHODS, V17, P815, DOI 10.1038/s41592-020-0909-6
   Gu YW, 2018, J NANOBIOTECHNOL, V16, DOI 10.1186/s12951-018-0389-3
   Guan TP, 2017, BIOCONJUGATE CHEM, V28, P1221, DOI 10.1021/acs.bioconjchem.7b00065
   Guo BH, 2021, J BIOMAT SCI-POLYM E, V32, P1288, DOI 10.1080/09205063.2021.1912976
   Guo DB, 2021, BIOMATERIALS, V266, DOI 10.1016/j.biomaterials.2020.120400
   Guo ST, 2014, BIOMATERIALS, V35, P7647, DOI 10.1016/j.biomaterials.2014.05.045
   Hadinoto K, 2013, EUR J PHARM BIOPHARM, V85, P427, DOI 10.1016/j.ejpb.2013.07.002
   Han R, 2012, BRIT J CLIN PHARMACO, V74, P424, DOI 10.1111/j.1365-2125.2012.04221.x
   He MX, 2020, CHINESE CHEM LETT, V31, P3178, DOI 10.1016/j.cclet.2020.05.034
   He MF, 2010, INT J CANCER, V126, P266, DOI 10.1002/ijc.24694
   Hong OY, 2021, ONCOL LETT, V22, DOI 10.3892/ol.2021.12823
   Hu XL, 2015, DALTON T, V44, P3904, DOI 10.1039/c4dt03609c
   Huang BN, 2018, NANOMATERIALS-BASEL, V8, DOI 10.3390/nano8020102
   Huang CL, 2019, ACS BIOMATER SCI ENG, V5, P2877, DOI 10.1021/acsbiomaterials.9b00119
   Iannitelli A, 2011, INT J MOL SCI, V12, P5039, DOI 10.3390/ijms12085039
   Jiang N, 2016, MOL MED REP, V13, P153, DOI 10.3892/mmr.2015.4493
   Jiang X, 2021, J CELL PHYSIOL, V236, P193, DOI 10.1002/jcp.29833
   Kang R, 2018, TOXICOL PATHOL, V46, P925, DOI 10.1177/0192623318800688
   Kawano K, 2006, J CONTROL RELEASE, V112, P329, DOI 10.1016/j.jconrel.2006.03.012
   Kedar U, 2010, NANOMED-NANOTECHNOL, V6, P714, DOI 10.1016/j.nano.2010.05.005
   Kotchey GP, 2013, ADV DRUG DELIVER REV, V65, P1921, DOI 10.1016/j.addr.2013.07.007
   KUPCHAN SM, 1972, J AM CHEM SOC, V94, P7194, DOI 10.1021/ja00775a078
   Lang LW, 2019, J HEMATOL ONCOL, V12, DOI 10.1186/s13045-019-0827-1
   Li J, 2021, J NANOBIOTECHNOL, V19, DOI 10.1186/s12951-021-01048-3
   Li JF, 2021, COLLOID SURFACE B, V205, DOI 10.1016/j.colsurfb.2021.111852
   Li LC, 2020, BIOMED PHARMACOTHER, V130, DOI 10.1016/j.biopha.2020.110641
   Li RC, 2019, J AM CHEM SOC, V141, P19542, DOI 10.1021/jacs.9b10205
   Li XJY, 2014, J ETHNOPHARMACOL, V155, P67, DOI 10.1016/j.jep.2014.06.006
   Li Y, 2013, INT IMMUNOPHARMACOL, V16, P268, DOI 10.1016/j.intimp.2013.04.018
   Li YF, 2019, BIOMATERIALS, V188, P160, DOI 10.1016/j.biomaterials.2018.10.019
   Liang M, 2008, CANCER LETT, V270, P337, DOI 10.1016/j.canlet.2008.05.025
   Ling D, 2014, ACS NANO, V8, P8027, DOI 10.1021/nn502074x
   Liu J, 2018, DRUG DES DEV THER, V12, P3199, DOI 10.2147/DDDT.S172199
   Liu L, 2018, J BIOMED NANOTECHNOL, V14, P1761, DOI 10.1166/jbn.2018.2633
   Liu MX, 2008, J NANOSCI NANOTECHNO, V8, P3493, DOI 10.1166/jnn.2008.136
   Liu MX, 2005, J ETHNOPHARMACOL, V97, P219, DOI 10.1016/j.jep.2004.10.031
   Llovet JM, 2021, NAT REV GASTRO HEPAT, V18, P293, DOI 10.1038/s41575-020-00395-0
   Lü SW, 2015, J ETHNOPHARMACOL, V176, P177, DOI 10.1016/j.jep.2015.10.010
   Luo HM, 2021, J NANOBIOTECHNOL, V19, DOI 10.1186/s12951-021-00966-6
   Luo KY, 2021, COLLOID SURFACE B, V200, DOI 10.1016/j.colsurfb.2021.111591
   Luo YY, 2020, ACTA PHARMACOL SIN B, V10, P2227, DOI 10.1016/j.apsb.2020.05.011
   Ma JX, 2012, ONCOL RES, V20, P359, DOI 10.3727/096504013X13657689382932
   Ma W, 2021, NANO RES, V14, P846, DOI 10.1007/s12274-020-3124-y
   Maeda H, 2013, ADV DRUG DELIVER REV, V65, P71, DOI 10.1016/j.addr.2012.10.002
   Maluccio M, 2012, CA-CANCER J CLIN, V62, P394, DOI 10.3322/caac.21161
   Mandal B, 2016, EUR J PHARM SCI, V81, P162, DOI 10.1016/j.ejps.2015.10.021
   Mármol I, 2017, INT J MOL SCI, V18, DOI 10.3390/ijms18010197
   Mazieres J, 2020, J CLIN ONCOL, V38, P271, DOI 10.1200/JCO.19.01348
   Mehnert W, 2001, ADV DRUG DELIVER REV, V47, P165, DOI 10.1016/S0169-409X(01)00105-3
   Mei ZN, 2005, PHARMACOL RES, V51, P345, DOI 10.1016/j.phrs.2004.10.007
   Meng CC, 2014, CHINESE J CANCER RES, V26, P622, DOI 10.3978/j.issn.1000-9604.2014.09.01
   Meng GM, 2015, INT J ONCOL, V46, P1007, DOI 10.3892/ijo.2015.2814
   Nishiyama N, 2006, PHARMACOL THERAPEUT, V112, P630, DOI 10.1016/j.pharmthera.2006.05.006
   Nwabuife JC, 2021, ADV DRUG DELIVER REV, V178, DOI 10.1016/j.addr.2021.113861
   Park SW, 2013, INT J ONCOL, V43, P1169, DOI 10.3892/ijo.2013.2033
   Qi BW, 2015, FITOTERAPIA, V103, P242, DOI 10.1016/j.fitote.2015.04.008
   Rao JP, 2011, PROG POLYM SCI, V36, P887, DOI 10.1016/j.progpolymsci.2011.01.001
   Razak ARA, 2016, J CLIN ONCOL, V34, P4142, DOI 10.1200/JCO.2015.65.3949
   Ren SJ, 2021, J NANOBIOTECHNOL, V19, DOI 10.1186/s12951-021-01157-z
   ROWINSKY EK, 1995, NEW ENGL J MED, V332, P1004, DOI 10.1056/NEJM199504133321507
   Salunkhe SA, 2021, ADV DRUG DELIVER REV, V173, P394, DOI 10.1016/j.addr.2021.04.003
   Santos-Magalhaes NS, 2010, ADV DRUG DELIVER REV, V62, P560, DOI 10.1016/j.addr.2009.11.024
   Satsangi A, 2015, BIOMATERIALS, V59, P88, DOI 10.1016/j.biomaterials.2015.03.039
   Scott RC, 2008, EXPERT OPIN DRUG DEL, V5, P459, DOI [10.1517/17425247.5.4.459, 10.1517/17425247.5.4.459 ]
   Sharp CN, 2017, AM J PHYSIOL-RENAL, V313, pF835, DOI 10.1152/ajprenal.00285.2017
   Shi Jin-Feng, 2019, Zhongguo Zhong Yao Za Zhi, V44, P3391, DOI 10.19540/j.cnki.cjcmm.20190610.402
   Shi JF, 2021, J NANOBIOTECHNOL, V19, DOI 10.1186/s12951-021-00934-0
   Shiokawa T, 2005, CLIN CANCER RES, V11, P2018, DOI 10.1158/1078-0432.CCR-04-1129
   Sun Z, 2021, FRONT PHARMACOL, V12, DOI 10.3389/fphar.2021.707205
   Takano S, 2012, BRAIN TUMOR PATHOL, V29, P73, DOI 10.1007/s10014-011-0077-6
   Tan BJ, 2013, INT J ONCOL, V42, P1605, DOI 10.3892/ijo.2013.1843
   Tang LG, 2020, ADV MATER, V32, DOI 10.1002/adma.202002739
   Tang LG, 2017, BIOMATERIALS, V129, P28, DOI 10.1016/j.biomaterials.2017.03.009
   Torchilin V, 2008, EXPERT OPIN DRUG DEL, V5, P1003, DOI 10.1517/17425247.5.9.1003 
   Vauthier C, 2009, PHARM RES-DORDR, V26, P1025, DOI 10.1007/s11095-008-9800-3
   Wang C, 2015, J BIOMED NANOTECHNOL, V11, P805, DOI 10.1166/jbn.2015.2016
   Wang J, 2018, ADV FUNCT MATER, V28, DOI 10.1002/adfm.201707360
   Wang JJ, 2017, BIOMED PHARMACOTHER, V96, P466, DOI 10.1016/j.biopha.2017.09.139
   Wang SP, 2012, J ETHNOPHARMACOL, V143, P412, DOI 10.1016/j.jep.2012.07.033
   Wang YC, 2018, SCI REP-UK, V8, DOI 10.1038/s41598-018-29692-0
   Wang Y, 2016, POLYM CHEM-UK, V7, P2253, DOI 10.1039/c5py01618e
   Wen Y, 2014, J PHARM INNOV, V9, P158, DOI 10.1007/s12247-014-9183-4
   Wen Y, 2014, BIOMATERIALS, V35, P5196, DOI 10.1016/j.biomaterials.2014.03.009
   Wu B, 2017, INT J NANOMED, V12, P1853, DOI 10.2147/IJN.S131235
   Xu C, 2018, INT J NANOMED, V13, P7229, DOI 10.2147/IJN.S182197
   Xu LY, 2008, EUR J PHARM BIOPHARM, V70, P741, DOI 10.1016/j.ejpb.2008.07.017
   Xu ZG, 2015, NANOSCALE, V7, P5859, DOI 10.1039/c5nr00297d
   Xue M, 2012, EUR J PHARM SCI, V47, P713, DOI 10.1016/j.ejps.2012.05.012
   Yaghmur A, 2021, ACTA PHARM SIN B, V11, P871, DOI 10.1016/j.apsb.2021.02.013
   Yang CX, 2019, SCI BULL, V64, P705, DOI 10.1016/j.scib.2019.04.019
   Yang C, 2020, SIGNAL TRANSDUCT TAR, V5, DOI 10.1038/s41392-020-00325-1
   Yang YY, 2020, ACS NANO, V14, P13536, DOI 10.1021/acsnano.0c05541
   Yi HX, 2021, J NANOBIOTECHNOL, V19, DOI 10.1186/s12951-021-00877-6
   Yu L, 2021, ACTA PHARM SIN B, V11, P2004, DOI 10.1016/j.apsb.2021.02.001
   Yuan YY, 2012, ADV MATER, V24, P5476, DOI 10.1002/adma.201202296
   Zhang HP, 2020, J CONTROL RELEASE, V320, P314, DOI 10.1016/j.jconrel.2020.01.026
   Zhang L, 2019, J NEURO-ONCOL, V143, P429, DOI 10.1007/s11060-019-03193-0
   Zhang L, 2018, INT J NANOMED, V13, P2051, DOI 10.2147/IJN.S151233
   Zhang PF, 2018, ADV MATER, V30, DOI 10.1002/adma.201705350
   Zhang PH, 2016, ACS NANO, V10, P3637, DOI 10.1021/acsnano.5b08145
   Zhang YQ, 2019, NANOMED-NANOTECHNOL, V15, P86, DOI 10.1016/j.nano.2018.09.002
   Zhang Y, 2021, COLLOID SURFACE B, V207, DOI 10.1016/j.colsurfb.2021.112025
   Zhang ZP, 2013, EXPERT OPIN DRUG DEL, V10, P325, DOI 10.1517/17425247.2013.752354
   Zhao XY, 2019, ACTA PHARM SIN B, V9, P1050, DOI 10.1016/j.apsb.2019.06.001
   Zheng DD, 2012, INT J PHARMACEUT, V436, P379, DOI 10.1016/j.ijpharm.2012.06.039
   Zheng SZ, 2011, TOXICOL IN VITRO, V25, P1557, DOI 10.1016/j.tiv.2011.05.020
   Zhou MM, 2017, J ETHNOPHARMACOL, V206, P363, DOI 10.1016/j.jep.2017.06.007
   Zhou ZL, 2012, NAT PROD REP, V29, P457, DOI 10.1039/c2np00088a
   Zhu ZJ, 2012, ENVIRON SCI TECHNOL, V46, P12391, DOI 10.1021/es301977w
   Zhu ZJ, 2011, NAT CHEM, V3, P963, DOI [10.1038/nchem.1177, 10.1038/NCHEM.1177]
   Zrazhevskiy P, 2010, CHEM SOC REV, V39, P4326, DOI 10.1039/b915139g
NR 148
TC 12
Z9 12
U1 17
U2 72
PU BMC
PI LONDON
PA CAMPUS, 4 CRINAN ST, LONDON N1 9XW, ENGLAND
EI 1477-3155
J9 J NANOBIOTECHNOL
JI J. Nanobiotechnol.
PD APR 20
PY 2022
VL 20
IS 1
AR 194
DI 10.1186/s12951-022-01389-7
PG 16
WC Biotechnology & Applied Microbiology; Nanoscience & Nanotechnology
WE Science Citation Index Expanded (SCI-EXPANDED)
SC Biotechnology & Applied Microbiology; Science & Technology - Other
   Topics
GA 0Q5WE
UT WOS:000784987800001
PM 35443712
OA Green Published, gold
DA 2023-11-06
ER

PT J
AU Sun, KX
   Wu, LGJ
   Wang, SY
   Deng, WL
AF Sun, Kexiang
   Wu, Linguangjin
   Wang, Shuyun
   Deng, Wanli
TI Antitumor effects of Chinese herbal medicine compounds and their
   nano-formulations on regulating the immune system microenvironment
SO FRONTIERS IN ONCOLOGY
LA English
DT Review
DE oncology; traditional Chinese medicine; TCM; tumor immune
   microenvironment; nano-formulation
ID TUMOR-ASSOCIATED MACROPHAGES; EPITHELIAL-MESENCHYMAL TRANSITION;
   CANCER-RELATED INFLAMMATION; NF-KAPPA-B; GINSENOSIDE RG3; ASTRAGALUS
   POLYSACCHARIDES; MOLECULAR-MECHANISMS; DENDRITIC CELLS; DOWN-REGULATION;
   METASTASIS
AB Traditional Chinese medicine (TCM), including herbal medicine, acupuncture and meditation, has a wide range of applications in China. In recent years, herbal compounding and active ingredients have been used to control tumor growth, reduce suffering, improve quality of life, and prolong the life span of cancer patients. To reduce side effects, herbal medicine can be used in conjunction with radiotherapy and chemotherapy or can be used as an adjuvant to strengthen the immune effect of anticancer vaccines. In particular, in the immunosuppressed tumor microenvironment, herbal medicine can have antitumor effects by stimulating the immune response. This paper reviews the advances in research on antitumor immunomodulation in Chinese herbal medicine, including the regulation of the innate immune system, which includes macrophages, MDSCs, and natural killer cells, and the adaptive immune system, which includes CD4+ T cells, CD8+ T cells, and regulatory T cells (Tregs), to influence tumor-associated inflammation. In addition, a combination of active ingredients of herbal medicine and modern nanotechnology alter the tumor immune microenvironment. In recent years, immunological antitumor therapy in TCM has been applied on a reasonably large scale both nationally and internationally, and there is potential for further clinical expansion. Investigation of immune modulation mechanisms in Chinese herbal medicine will provide novel perspectives of how herbal medicine controls tumor growth and metastasis, which will contribute to the evolution of tumor research. MethodologyExperimental research between the years of 2012-2022, meta-analysis and reviews for the period 2002-2022 found on the Databases including PubMed, Embase, and the Cochrane database were used. The inclusion criteria were experimental research literature addressing the anti-tumor immunological effects of active ingredients and nanoparticles in Chinese herbal medicine. Exclusion criteria were articles that addressed Chinese herbal medicine and nano-formulations without discussing anti-tumor immunological effects in innate, adaptive immune cells, MDSCs, and nuclear factors.
C1 [Sun, Kexiang; Wu, Linguangjin; Wang, Shuyun; Deng, Wanli] Shanghai Univ Tradit Chinese Med, Putuo Hosp, Dept Med Oncol, Shanghai, Peoples R China.
C3 Shanghai University of Traditional Chinese Medicine
RP Deng, WL (通讯作者)，Shanghai Univ Tradit Chinese Med, Putuo Hosp, Dept Med Oncol, Shanghai, Peoples R China.
EM tcmdwl@163.com
FU Health System Innovation Project of Shanghai Putuo Science and
   Technology Commission [ptzyzk2101]; Traditional Chinese Medicine
   Clinical Key Specialty Construction Project of Shanghai Putuo District
   [2021tszk01]; Clinical Specialized Discipline of Health System of Putuo
   District in Shanghai [ZY(2021-2023)-0302]; Construction of Colorectal
   Cancer Special Disease Alliance with Integrated Traditional Chinese and
   Western Medicine;  [ptkwws202002]
FX This work was supported by the Health System Innovation Project of
   Shanghai Putuo Science and Technology Commission (No.ptkwws202002),
   Traditional Chinese Medicine Clinical Key Specialty Construction Project
   of Shanghai Putuo District (No.ptzyzk2101), Clinical Specialized
   Discipline of Health System of Putuo District in Shanghai (No.
   2021tszk01) and Construction of Colorectal Cancer Special Disease
   Alliance with Integrated Traditional Chinese and Western Medicine (No.
   ZY(2021-2023)-0302).
CR Bingle L, 2002, J PATHOL, V196, P254, DOI 10.1002/path.1027
   Cai PP, 2019, BIOSCI TRENDS, V13, P367, DOI 10.5582/bst.2019.01244
   Cao M, 2019, J IMMUNOTHER CANCER, V7, DOI 10.1186/s40425-019-0817-4
   Chen R, 2020, ONCOTARGETS THER, V13, P3375, DOI 10.2147/OTT.S249046
   Cui TX, 2013, IMMUNITY, V39, P611, DOI 10.1016/j.immuni.2013.08.025
   Debelle FD, 2002, J AM SOC NEPHROL, V13, P431, DOI 10.1681/ASN.V132431
   Deng MD, 2020, CANCERS, V12, DOI 10.3390/cancers12071924
   Diakos CI, 2014, LANCET ONCOL, V15, pE493, DOI 10.1016/S1470-2045(14)70263-3
   Du XG, 2011, FEMS IMMUNOL MED MIC, V63, P228, DOI 10.1111/j.1574-695X.2011.00845.x
   Fu LQ, 2020, CELL IMMUNOL, V353, DOI 10.1016/j.cellimm.2020.104119
   Gil M, 2019, J CLIN MED, V8, DOI 10.3390/jcm8111993
   Greten FR, 2019, IMMUNITY, V51, P27, DOI 10.1016/j.immuni.2019.06.025
   Guillerey C, 2016, NAT IMMUNOL, V17, P1025, DOI 10.1038/ni.3518
   Guo JF, 2020, INT IMMUNOPHARMACOL, V88, DOI [10.1016/j.intimp.2020.106831, 10.1016/J.intimp.2020.106831]
   Haggag YA, 2020, INT J NANOMED, V15, P1625, DOI 10.2147/IJN.S241428
   Han SL, 2022, J CONTROL RELEASE, V348, P250, DOI 10.1016/j.jconrel.2022.05.057
   He XJ, 2011, MOLECULES, V16, P8343, DOI 10.3390/molecules16108343
   Hoesel B, 2013, MOL CANCER, V12, DOI 10.1186/1476-4598-12-86
   Hou JJ, 2021, NAT REV CLIN ONCOL, V18, P261, DOI 10.1038/s41571-020-00459-9
   Huang HX, 2018, J ETHNOPHARMACOL, V225, P103, DOI 10.1016/j.jep.2018.04.037
   Huang SQ, 2019, EVID-BASED COMPL ALT, V2019, DOI 10.1155/2019/8423037
   Jewett A, 2018, SEMIN CANCER BIOL, V53, P178, DOI 10.1016/j.semcancer.2018.08.001
   Kim DG, 2014, ONCOTARGET, V5, P4438, DOI 10.18632/oncotarget.2034
   Lamouille S, 2014, NAT REV MOL CELL BIO, V15, P178, DOI 10.1038/nrm3758
   Le CP, 2016, NAT COMMUN, V7, DOI 10.1038/ncomms10634
   Lee J, 2014, CELL IMMUNOL, V289, P1, DOI 10.1016/j.cellimm.2014.03.002
   Li AM, 2015, J TRANSL MED, V13, DOI 10.1186/s12967-015-0465-5
   Li BL, 2020, JCI INSIGHT, V5, DOI 10.1172/jci.insight.136570
   Li CY, 2009, J LEUKOCYTE BIOL, V85, P987, DOI 10.1189/jlb.0908573
   Li HN, 2019, PHARMACOEPIDEM DR S, V28, P1002, DOI 10.1002/pds.4805
   Li KT, 2016, CANCER MED-US, V5, P361, DOI 10.1002/cam4.584
   Li Q, 2012, CHINESE MED J-PEKING, V125, P786, DOI 10.3760/cma.j.issn.0366-6999.2012.05.012
   Li X, 2014, FOOD CHEM, V152, P531, DOI 10.1016/j.foodchem.2013.12.010
   Li X, 2021, AM J CHINESE MED, V49, P217, DOI 10.1142/S0192415X21500129
   Lin JW, 2014, PLOS ONE, V9, DOI 10.1371/journal.pone.0094040
   Liu H, 2021, CELL DEATH DIS, V12, DOI 10.1038/s41419-021-03788-4
   Liu J, 2019, CANCER J, V25, P367, DOI 10.1097/PPO.0000000000000404
   Liu Q, 2020, THERANOSTICS, V10, P8365, DOI 10.7150/thno.45395
   Liu QY, 2011, J ETHNOPHARMACOL, V136, P457, DOI 10.1016/j.jep.2010.06.041
   Liu RP, 2020, ADV PHARMACOL, V87, P301, DOI 10.1016/bs.apha.2019.08.001
   Liu XX, 2017, BIOMED PHARMACOTHER, V92, P429, DOI 10.1016/j.biopha.2017.05.102
   Liu X, 2022, DRUG DELIV, V29, P138, DOI 10.1080/10717544.2021.2021324
   Liu ZY, 2019, INT IMMUNOPHARMACOL, V74, DOI 10.1016/j.intimp.2019.105699
   López-Soto A, 2017, CANCER CELL, V32, P135, DOI 10.1016/j.ccell.2017.06.009
   Lu YP, 2018, INT J NANOMED, V13, P5937, DOI 10.2147/IJN.S175418
   Lu YR, 2021, EUR J PHARMACOL, V907, DOI 10.1016/j.ejphar.2021.174275
   Luo YB, 2016, MEDIAT INFLAMM, V2016, DOI 10.1155/2016/3541283
   Ma WD, 2021, OXID MED CELL LONGEV, V2021, DOI 10.1155/2021/6614574
   Ma Z, 2019, INT J NANOMED, V14, P2029, DOI 10.2147/IJN.S197889
   Mantovani A, 2008, NATURE, V454, P436, DOI 10.1038/nature07205
   Mantovani A, 2017, NAT REV CLIN ONCOL, V14, P399, DOI 10.1038/nrclinonc.2016.217
   Marigo I, 2010, IMMUNITY, V32, P790, DOI 10.1016/j.immuni.2010.05.010
   Mirzaei A, 2022, TISSUE CELL, V74, DOI 10.1016/j.tice.2021.101684
   Nolz JC, 2015, CELL MOL LIFE SCI, V72, P2461, DOI 10.1007/s00018-015-1835-0
   Noy R, 2014, IMMUNITY, V41, P49, DOI 10.1016/j.immuni.2014.06.010
   Ohue Y, 2019, CANCER SCI, V110, P2080, DOI 10.1111/cas.14069
   Ostroumov D, 2018, CELL MOL LIFE SCI, V75, P689, DOI 10.1007/s00018-017-2686-7
   Park JJ, 2012, BIOCHEM BIOPH RES CO, V426, P461, DOI 10.1016/j.bbrc.2012.08.091
   Pourhajibagher M, 2021, PHOTODIAGN PHOTODYN, V34, DOI 10.1016/j.pdpdt.2021.102253
   Qi FH, 2013, DRUG DISCOV THER, V7, P212, DOI 10.5582/ddt.2013.v7.6.212
   Ren ZG, 2020, SMALL, V16, DOI 10.1002/smll.201905233
   Rogerio AP, 2010, PHARMACOL RES, V61, P288, DOI 10.1016/j.phrs.2009.10.005
   Rossi A, 2016, EXPERT REV ANTICANC, V16, P653, DOI 10.1586/14737140.2016.1170596
   Shojaei F, 2009, P NATL ACAD SCI USA, V106, P6742, DOI 10.1073/pnas.0902280106
   Sica A, 2008, CANCER LETT, V267, P204, DOI 10.1016/j.canlet.2008.03.028
   Su XL, 2020, CHINESE MED J-PEKING, V133, P2987, DOI 10.1097/CM9.0000000000001141
   Sui H, 2020, CELL COMMUN SIGNAL, V18, DOI 10.1186/s12964-020-00596-9
   Sun GX, 2021, DRUG DELIV, V28, P1132, DOI 10.1080/10717544.2021.1931559
   Sun Mengyao, 2018, Oncotarget, V9, P13462, DOI 10.18632/oncotarget.24008
   Sun Q, 2021, FRONT PHARMACOL, V12, DOI 10.3389/fphar.2021.685002
   Swanson KV, 2019, NAT REV IMMUNOL, V19, P477, DOI 10.1038/s41577-019-0165-0
   Takei M, 2004, BIOCHEM PHARMACOL, V68, P441, DOI 10.1016/j.bcp.2004.04.015
   Tanaka A, 2017, CELL RES, V27, P109, DOI 10.1038/cr.2016.151
   Thilakarathna SH, 2013, NUTRIENTS, V5, P3367, DOI 10.3390/nu5093367
   Ting HY, 2014, CARBOHYD POLYM, V101, P819, DOI 10.1016/j.carbpol.2013.10.021
   Torrealba N, 2020, AGING MALE, V23, P801, DOI 10.1080/13685538.2019.1597840
   Tosolini M, 2011, CANCER RES, V71, P1263, DOI 10.1158/0008-5472.CAN-10-2907
   Wang JQ, 2021, ACS NANO, V15, P14509, DOI 10.1021/acsnano.1c04029
   Wang JJ, 2018, CANCER LETT, V415, P73, DOI 10.1016/j.canlet.2017.11.037
   Wang X, 2020, BMC COMPLEMENT MED, V20, DOI 10.1186/s12906-020-02980-x
   Wei HM, 2021, J ETHNOPHARMACOL, V281, DOI 10.1016/j.jep.2020.113305
   Wu CY, 2017, ONCOTARGET, V8, P90925, DOI 10.18632/oncotarget.18767
   Wu CC, 2019, SCI CHINA LIFE SCI, V62, P640, DOI 10.1007/s11427-018-9461-5
   Wu RH, 2014, J FOOD SCI, V79, pH1430, DOI 10.1111/1750-3841.12518
   Wu XT, 2013, INT IMMUNOPHARMACOL, V16, P332, DOI 10.1016/j.intimp.2013.04.017
   Xu F, 2018, J EXP CLIN CANC RES, V37, DOI 10.1186/s13046-018-0878-0
   Xu H, 2020, BIOMATERIALS, V235, DOI 10.1016/j.biomaterials.2020.119769
   Yang XM, 2021, FRONT PHARMACOL, V12, DOI 10.3389/fphar.2021.771046
   Yin L, 2021, TOXICOL APPL PHARM, V432, DOI 10.1016/j.taap.2021.115755
   Yu Q, 2015, J AGR FOOD CHEM, V63, P517, DOI 10.1021/jf5041096
   Yuan RF, 2017, INT IMMUNOPHARMACOL, V49, P30, DOI 10.1016/j.intimp.2017.05.014
   Zhang C, 2021, J IMMUNOL RES, V2021, DOI 10.1155/2021/5569354
   Zhang LP, 2020, EXP THER MED, V20, DOI 10.3892/etm.2020.9299
   Zhang MZ, 2016, MOL THER, V24, P1783, DOI 10.1038/mt.2016.159
   Zhang WS, 2018, PHYTOTHER RES, V32, P1297, DOI 10.1002/ptr.6058
   Zhao L, 2020, PHARM BIOL, V58, P1085, DOI 10.1080/13880209.2020.1839513
   Zhao X, 2019, FRONT PHARMACOL, V10, DOI 10.3389/fphar.2019.00624
   Zheng XD, 2015, INT J RADIAT ONCOL, V93, P1118, DOI 10.1016/j.ijrobp.2015.08.034
   Zhou JM, 2011, INT IMMUNOPHARMACOL, V11, P890, DOI 10.1016/j.intimp.2011.01.007
   Zhou W, 2021, MED RES REV, V41, P1798, DOI 10.1002/med.21777
   Zhou Zhi-Dong, 2013, Zhongguo Zhong Yao Za Zhi, V38, P1056
   Zhu JY, 2020, DRUG DES DEV THER, V14, P1481, DOI 10.2147/DDDT.S236997
NR 102
TC 4
Z9 4
U1 13
U2 47
PU FRONTIERS MEDIA SA
PI LAUSANNE
PA AVENUE DU TRIBUNAL FEDERAL 34, LAUSANNE, CH-1015, SWITZERLAND
SN 2234-943X
J9 FRONT ONCOL
JI Front. Oncol.
PD SEP 23
PY 2022
VL 12
AR 949332
DI 10.3389/fonc.2022.949332
PG 20
WC Oncology
WE Science Citation Index Expanded (SCI-EXPANDED)
SC Oncology
GA 5Q6GQ
UT WOS:000873928000001
PM 36212483
OA gold, Green Published
DA 2023-11-06
ER

PT J
AU Zhang, KX
   Xu, JK
   Duan, XM
   Lu, LM
   Hu, DF
   Zhang, L
   Nie, T
   Brown, KB
AF Zhang, Kaixin
   Xu, Jingkun
   Duan, Xuemin
   Lu, Limin
   Hu, Dufen
   Zhang, Long
   Nie, Tao
   Brown, Kenneth B.
TI Controllable synthesis of multi-walled carbon
   nanotubes/poly(3,4-ethylenedioxythiophene) core-shell nanofibers with
   enhanced electrocatalytic activity
SO ELECTROCHIMICA ACTA
LA English
DT Article
DE Multi-walled carbon nanotubes; Poly(3,4-ethylenedioxythiophene);
   Determination; Magnolol
ID POLY(3,4-ETHYLENEDIOXYTHIOPHENE); MAGNOLOL; OXIDATION; NANOTUBES;
   HONOKIOL; NANOWIRES; PHENOLS; FILMS
AB Core-shell structured poly(3,4-ethylenedioxythiophene)/multi-walled carbon nanotubes (PEDOT/MWCNTs) nanofibers were synthesized through an interfacial polymerization technique. The interfacial polymerization at a liquid-liquid interface allowed PEDOT to grow uniformly on the surface of MWCNTs due to the presence of pi-pi interactions between PEDOT and MWCNTs walls. The morphology, structure and composition of the as-prepared PEDOT/MWCNTs were characterized by transmission electron microscopy (TEM), X-ray diffraction (XRD), Raman spectroscopy and Fourier transform infrared spectroscopy (FT-IR). In addition, the electrocatalytic properties of PEDOT/MWCNTs toward redox reactions of magnolol, a widely used traditional Chinese medicine, were systematically investigated. The results showed that the PEDOT/MWCNTs nanofibers exhibited a distinctly higher activity for the detection of magnolol compared with those of pure MWCNTs and PEDOT. The remarkably enhanced activity for the nanofibers can be attributed to the unique configuration and synergistic contribution between PEDOT and MWCNTs. The presented method is a general, facile and green approach for the synthesis of polymer/CNTs nanofibers, which is significant for the development of high performance electrocatalysts for biosensing and fuel cell applications. (C) 2014 Elsevier Ltd. All rights reserved.
C1 [Zhang, Kaixin; Xu, Jingkun; Duan, Xuemin; Hu, Dufen; Zhang, Long] Jiangxi Sci & Technol Normal Univ, Sch Pharm, Nanchang 330013, Peoples R China.
   [Zhang, Kaixin; Lu, Limin; Nie, Tao] Jiangxi Agr Univ, Coll Sci, Nanchang 330045, Peoples R China.
   [Brown, Kenneth B.] Univ Virginia, Dept Chem, Charlottesville, VA 22904 USA.
C3 Jiangxi Science & Technology Normal University; Jiangxi Agricultural
   University; University of Virginia
RP Duan, XM (通讯作者)，Jiangxi Sci & Technol Normal Univ, Sch Pharm, Nanchang 330013, Peoples R China.
EM duanxuemin@126.com; lulimin816@hotmail.com
RI xu, jing/GRR-8698-2022; xu, jingcheng/HJZ-3124-2023; Lu,
   Limin/V-2804-2019
OI Lu, Limin/0000-0001-6973-7877; Zhang, Long/0000-0002-1945-4964
FU National Natural Science Foundation of China [51272906, 51263010,
   51302117]; Natural Science Foundation of Jiangxi Province
   [20114BAB203015, 20122BAB213007]; Jiangxi Provincial, Department of
   Education [GJJ11590, GJJ13258]; Postdoctoral Science Foundation of China
   [2014M551857]; Jiangxi Provincial Innovation Fund of Postgraduates
   [YC2013-S274]
FX This work was supported by the National Natural Science Foundation of
   China (51272906, 51263010, 51302117), Natural Science Foundation of
   Jiangxi Province (20114BAB203015, 20122BAB213007), Jiangxi Provincial,
   Department of Education (GJJ11590, GJJ13258), Postdoctoral Science
   Foundation of China (2014M551857) and Jiangxi Provincial Innovation Fund
   of Postgraduates (YC2013-S274).
CR Andreescu S, 2003, ELECTROCHEM COMMUN, V5, P681, DOI 10.1016/S1388-2481(03)00166-8
   Arter JA, 2010, NANO LETT, V10, P4858, DOI 10.1021/nl1025826
   Banerjee S., 2011, J APPL PHYS, V109
   Chen Z, 2011, NANOSCALE, V3, P1949, DOI 10.1039/c0nr01014f
   Chiu WW, 2006, J RAMAN SPECTROSC, V37, P1354, DOI 10.1002/jrs.1545
   Choi JW, 2004, SYNTHETIC MET, V141, P293, DOI 10.1016/S0379-6779(03)00419-3
   Dresselhaus MS, 2010, NANO LETT, V10, P751, DOI 10.1021/nl904286r
   Eickhoff H, 2001, TETRAHEDRON, V57, P353, DOI 10.1016/S0040-4020(00)00942-X
   Fan LZ, 2006, ELECTROCHEM COMMUN, V8, P937, DOI 10.1016/j.elecom.2006.03.035
   Faulkner L. R., 2000, ELECTROCHEMICAL METH
   Ferreira M, 2006, ELECTROCHIM ACTA, V52, P434, DOI 10.1016/j.electacta.2006.05.025
   Gao M, 2000, ANGEW CHEM INT EDIT, V39, P3664, DOI 10.1002/1521-3773(20001016)39:20<3664::AID-ANIE3664>3.0.CO;2-Y
   Groenendaal BL, 2000, ADV MATER, V12, P481, DOI 10.1002/(SICI)1521-4095(200004)12:7<481::AID-ADMA481>3.0.CO;2-C
   Ho KY, 2001, PHYTOTHER RES, V15, P139, DOI 10.1002/ptr.736
   Ikeda K, 2003, PHYTOTHER RES, V17, P933, DOI 10.1002/ptr.1264
   Jang J, 2005, ADV MATER, V17, P1616, DOI 10.1002/adma.200401909
   Jang J, 2005, ADV FUNCT MATER, V15, P494, DOI 10.1002/adfm.200400095
   Kim D, 2010, ACS NANO, V4, P513, DOI 10.1021/nn9013577
   Li C, 1999, J PHYS CHEM B, V103, P6653, DOI 10.1021/jp983819w
   Lin KC, 2010, BIOSENS BIOELECTRON, V26, P608, DOI 10.1016/j.bios.2010.07.019
   Liu T, 2008, COLLOID SURFACE B, V65, P226, DOI 10.1016/j.colsurfb.2008.04.008
   Luo XL, 2011, BIOMATERIALS, V32, P5551, DOI 10.1016/j.biomaterials.2011.04.051
   Mangu R, 2011, NANOTECHNOLOGY, V22, DOI 10.1088/0957-4484/22/21/215502
   Meng JR, 2011, CHEM COMMUN, V47, P11017, DOI 10.1039/c1cc14319k
   Ogata M, 1997, J AM OIL CHEM SOC, V74, P557, DOI 10.1007/s11746-997-0180-3
   PAPOUCHADO L, 1975, J ELECTROANAL CHEM, V65, P275, DOI 10.1016/0368-1874(75)85123-9
   Park J, 2004, EUR J PHARMACOL, V496, P189, DOI 10.1016/j.ejphar.2004.05.047
   Pyo MK, 2002, ARCH PHARM RES, V25, P325, DOI 10.1007/BF02976634
   Qi GJ, 2013, J MATER CHEM C, V1, P7102, DOI 10.1039/c3tc31340a
   Ramanathan K, 2004, NANO LETT, V4, P1237, DOI 10.1021/nl049477p
   Rosca ID, 2005, CARBON, V43, P3124, DOI 10.1016/j.carbon.2005.06.019
   Snook GA, 2011, J POWER SOURCES, V196, P1, DOI 10.1016/j.jpowsour.2010.06.084
   Tsai SK, 1999, PHARMACOLOGY, V59, P227, DOI 10.1159/000028324
   Tung TT, 2011, ORG ELECTRON, V12, P22, DOI 10.1016/j.orgel.2010.10.009
   Wang J, 2005, ELECTROANAL, V17, P7, DOI 10.1002/elan.200403113
   Yang XF, 2011, PHYTOCHEM ANALYSIS, V22, P291, DOI 10.1002/pca.1279
   Yoshida M, 2001, BIOSCI BIOTECH BIOCH, V65, P1444, DOI 10.1271/bbb.65.1444
   Zhang J, 2003, J PHYS CHEM B, V107, P3712, DOI 10.1021/jp027500u
   Zhao J, 2009, J APPL ELECTROCHEM, V39, P2415, DOI 10.1007/s10800-009-9929-8
   Zhao X, 2012, CHEM-EUR J, V18, P3687, DOI 10.1002/chem.201103259
NR 40
TC 21
Z9 22
U1 0
U2 60
PU PERGAMON-ELSEVIER SCIENCE LTD
PI OXFORD
PA THE BOULEVARD, LANGFORD LANE, KIDLINGTON, OXFORD OX5 1GB, ENGLAND
SN 0013-4686
EI 1873-3859
J9 ELECTROCHIM ACTA
JI Electrochim. Acta
PD AUG 10
PY 2014
VL 137
BP 518
EP 525
DI 10.1016/j.electacta.2014.06.053
PG 8
WC Electrochemistry
WE Science Citation Index Expanded (SCI-EXPANDED)
SC Electrochemistry
GA AO6LB
UT WOS:000341462500067
DA 2023-11-06
ER

PT J
AU Jahangir, MA
   Anand, C
   Muheem, A
   Gilani, SJ
   Taleuzzaman, M
   Zafar, A
   Jafar, M
   Verma, S
   Abul Barkat, M
AF Jahangir, Mohammed Asadullah
   Anand, Chettupalli
   Muheem, Abdul
   Gilani, Sadaf Jamal
   Taleuzzaman, Mohamad
   Zafar, Ameeduzzafar
   Jafar, Mohammed
   Verma, Surajpal
   Abul Barkat, Md
TI Nano Phytomedicine Based Delivery System for CNS Disease
SO CURRENT DRUG METABOLISM
LA English
DT Review
DE Nano formulation; phytomedicine; central nervous system;
   neurodegenerative disorder; nano-phytomedicines; herbal medicine
ID SOLID LIPID NANOPARTICLES; ACANTHOPANAX-SENTICOSUS HARMS; TRADITIONAL
   CHINESE MEDICINE; MODIFIED PLGA NANOPARTICLES; GREEN TEA POLYPHENOLS;
   BLOOD-BRAIN-BARRIER; CHRONIC MILD STRESS; ROSEA L. EXTRACT;
   DOUBLE-BLIND; PARKINSONS-DISEASE
AB Herbal medicines are being used since ancient times and are an important part of the alternative and traditional medicinal system. In recent decades, scientists are embracing herbal medicines based on the fact that a number of drugs that are currently in use are derived directly or indirectly from plant sources. Moreover, herbal drugs have lesser side effects, albeit are potentially strong therapeutic agents. The herbal medicine market is estimated to be around US $62 billion globally. Herbal medicine has gained widespread acceptance due to its low toxicity, low cost, ease of accessibility and efficacy in treating difficult diseases. Safety and efficacy are another important factors in the commercialization process of herbal medicines. Nanotechnology has been shown to be potentially effective in improving the bioactivity and bioavailability of herbal medicines. Development of nano-phytomedicines (or by reducing the size of phytomedicine), attaching polymers with phytomedicines and modifying the surface properties of herbal drugs, have increased the solubility, permeability and eventually the bioavailability of herbal formulations. Novel formulations such as niosomes, liposomes, nanospheres, phytosomes etc., can be exploited in this area. This article reviews herbal medicines, which have prominent activity in the Central Nervous System (CNS) disorders and reported nano-phytomedicines based delivery systems.
C1 [Jahangir, Mohammed Asadullah] Nibha Inst Pharmaceut Sci, Dept Pharmaceut, Nalanda 803116, Bihar, India.
   [Anand, Chettupalli] Sch Pharm, Anurag Grp Inst, Dept Pharmaceut, Ghatkesar 500088, Telangana, India.
   [Muheem, Abdul] Jamia Hamdard, Fac Pharm, Dept Pharmaceut, Sch Pharmaceut Educ & Res, New Delhi 110062, India.
   [Gilani, Sadaf Jamal] Princess Nourah Bint Abdulrahman Univ, Coll Basic Hlth Sci, Riyadh 11671, Saudi Arabia.
   [Taleuzzaman, Mohamad] Maulana Azad Univ, Fac Pharm, Jodhpur 342802, Rajasthan, India.
   [Zafar, Ameeduzzafar] Jouf Univ, Coll Pharm, Dept Pharmaceut, Sakaka, Saudi Arabia.
   [Jafar, Mohammed] Imam Abdulrahman Bin Faisal Univ, Coll Clin Pharm, Dept Pharmaceut, Dammam, Saudi Arabia.
   [Verma, Surajpal] Lovely Profess Univ, Sch Pharmaceut Sci, Phagwara 144411, Punjab, India.
   [Abul Barkat, Md] Univ Hafr Al Batin, Coll Pharm, Dept Pharmaceut, Hafar al Batin 39524, Saudi Arabia.
C3 Jamia Hamdard University; Princess Nourah bint Abdulrahman University;
   Al Jouf University; Imam Abdulrahman Bin Faisal University; Lovely
   Professional University; Hafr Albatin University
RP Gilani, SJ (通讯作者)，Princess Nourah Bint Abdulrahman Univ, Dept Basic Hlth Sci, POB 84428, Riyadh, Saudi Arabia.
EM gilanisadaf@gmail.com
RI Gilani, Sadaf Jamal/AAA-7180-2019; Barkat, Dr. Md. Abul/S-9210-2018;
   Taleuzzaman, Mohamad/AAN-9167-2020; ., Ameeduzzafar/AAD-7042-2021;
   CHETTUPALLI, ANANDA KUMAR/ABC-6828-2020; Jafar, Mohammed/A-4984-2015;
   verma, surajpal/AAC-7284-2022
OI Gilani, Sadaf Jamal/0000-0002-9590-3856; Barkat, Dr. Md.
   Abul/0000-0001-6009-5222; Taleuzzaman, Mohamad/0000-0002-5201-3503; .,
   Ameeduzzafar/0000-0003-0181-0278; CHETTUPALLI, ANANDA
   KUMAR/0000-0003-4359-7145; Jafar, Mohammed/0000-0002-3581-0877; verma,
   surajpal/0000-0002-4357-2995; JAHANGIR, MOHAMMED
   ASADULLAH/0000-0002-8607-8364
CR Aalinkeel R, 2018, J DRUG TARGET, V26, P182, DOI 10.1080/1061186X.2017.1354002
   Abhinav M., 2016, INTJ DRUG DELIVTECHN, V6, P7, DOI [10.25258/ijddt.v6i1.8884, DOI 10.25258/IJDDT.V6I1.8884]
   Akhondzadeh S, 2003, J CLIN PHARM THER, V28, P53, DOI 10.1046/j.1365-2710.2003.00463.x
   Alam MS, 2019, APPL ORGANOMET CHEM, V33, DOI 10.1002/aoc.5071
   Altas S, 2011, FOOD CHEM TOXICOL, V49, P2433, DOI 10.1016/j.fct.2011.06.064
   Amin F. U., 2017, NANOSCALE, V9, P10619
   Atanasov AG, 2015, BIOTECHNOL ADV, V33, P1582, DOI 10.1016/j.biotechadv.2015.08.001
   Barbara R, 2017, INT J PHARMACEUT, V526, P413, DOI 10.1016/j.ijpharm.2017.05.015
   Basti AA, 2007, PROG NEURO-PSYCHOPH, V31, P439, DOI 10.1016/j.pnpbp.2006.11.010
   Bent S, 2008, J GEN INTERN MED, V23, P854, DOI 10.1007/s11606-008-0632-y
   Bhosle V, 2013, REV BRAS FARMACOGN, V23, P692, DOI 10.1590/S0102-695X2013005000047
   BIRKS J, 2009, COCHRANE DB SYST REV, V1, DOI DOI 10.1002/14651858.CD003120.PUB3
   Chandramohan G, 2015, PROG NUTR, V17, P50
   Chen QG, 2009, PHYTOMEDICINE, V16, P830, DOI 10.1016/j.phymed.2009.03.011
   Chen XC, 2002, ACTA PHARMACOL SIN, V23, P829
   Chen Ying, 2002, Yaoxue Xuebao, V37, P249
   Chen ZL, 2016, NANOMED-NANOTECHNOL, V12, P421, DOI 10.1016/j.nano.2015.10.021
   Cheng KK, 2015, BIOMATERIALS, V44, P155, DOI 10.1016/j.biomaterials.2014.12.005
   Choi HS, 2010, MOLECULES, V15, P2814, DOI 10.3390/molecules15042814
   Choi JG, 2011, J ETHNOPHARMACOL, V134, P414, DOI 10.1016/j.jep.2010.12.030
   Chow HHS, 2005, CLIN CANCER RES, V11, P4627, DOI 10.1158/1078-0432.CCR-04-2549
   Cleren C, 2005, J NEUROCHEM, V94, P995, DOI 10.1111/j.1471-4159.2005.03253.x
   Costa JP, 2012, NEUROSCI LETT, V523, P115, DOI 10.1016/j.neulet.2012.06.055
   Darbinyan V, 2007, NORD J PSYCHIAT, V61, P343, DOI 10.1080/08039480701643290
   Davis L, 2002, J EXP CLIN CANC RES, V21, P585
   Deepak Yadav, 2011, International Journal of Pharmacy and Technology, V3, P3092
   Deshmukh A. R., 2015, Der Pharmacia Sinica, V6, P8
   Devi V Kusum, 2010, Pharmacogn Rev, V4, P27, DOI 10.4103/0973-7847.65322
   [杜静 DU Jing], 2011, [时珍国医国药, Lishizhen Medicine and Materia Medica Research], V22, P1564
   Dua K., 2014, BIOMED AGING PATHOL, V4, P29, DOI [10.1016/j.biomag.2013.10.005, DOI 10.1016/J.BIOMAG.2013.10.005]
   Effati-Daryani Fatemeh, 2015, J Caring Sci, V4, P63, DOI 10.5681/jcs.2015.007
   Ferruzzi MG, 2009, J ALZHEIMERS DIS, V18, P113, DOI 10.3233/JAD-2009-1135
   Fred-Jaiyesimi A. A., 2013, Pharmacognosy Journal, V5, P256, DOI 10.1016/j.phcgj.2013.10.004
   Fujikawa T, 2005, J ETHNOPHARMACOL, V97, P375, DOI 10.1016/j.jep.2004.11.031
   Ge KL, 2010, J ETHNOPHARMACOL, V127, P118, DOI 10.1016/j.jep.2009.09.038
   Geed M, 2014, PHARMACOL BIOCHEM BE, V117, P92, DOI 10.1016/j.pbb.2013.12.008
   Gensler H, 2012, BIOMED MICRODEVICES, V14, P483, DOI 10.1007/s10544-011-9625-4
   Goh R, 2015, FOOD CHEM, V180, P203, DOI 10.1016/j.foodchem.2015.02.054
   Guo SH, 2007, BIOL PSYCHIAT, V62, P1353, DOI 10.1016/j.biopsych.2007.04.020
   Gupta G, 2012, J ETHNOPHARMACOL, V141, P810, DOI 10.1016/j.jep.2012.03.013
   Hritcu L, 2012, PHYTOMEDICINE, V19, P529, DOI 10.1016/j.phymed.2012.02.002
   Iravani Siavash, 2014, Int Sch Res Notices, V2014, P359316, DOI 10.1155/2014/359316
   Iwasaki K, 2005, J CLIN PSYCHIAT, V66, P248, DOI 10.4088/JCP.v66n0214
   Iwasaki K, 2004, J AM GERIATR SOC, V52, P1518, DOI 10.1111/j.1532-5415.2004.52415.x
   Javed M. N., 2019, PHARM QUALITY DESIGN, P229, DOI DOI 10.1016/B978-0-12-815799-2.00013-7
   Jose S, 2014, EUR J PHARM SCI, V63, P29, DOI 10.1016/j.ejps.2014.06.024
   Ju MS, 2010, FOOD CHEM TOXICOL, V48, P2037, DOI 10.1016/j.fct.2010.05.002
   Jung UJ, 2014, J MED FOOD, V17, P599, DOI 10.1089/jmf.2013.2926
   Kakkar V, 2013, EUR J PHARM BIOPHARM, V85, P339, DOI 10.1016/j.ejpb.2013.02.005
   Kamal, 2019, SEMIN CANCER BIOL, V19
   Kang KS, 2013, BRAIN RES, V1497, P1, DOI 10.1016/j.brainres.2012.11.043
   Kang M, 2005, AM J CHINESE MED, V33, P205, DOI 10.1142/S0192415X05002874
   Kar DM, 2014, J ACUTE DIS, V3, P46, DOI 10.1016/S2221-6189(14)60010-X
   Kasper S, 2008, EUR NEUROPSYCHOPHARM, V18, P803, DOI 10.1016/j.euroneuro.2008.06.006
   Kim IS, 2009, J ETHNOPHARMACOL, V126, P447, DOI 10.1016/j.jep.2009.09.017
   Kumar B, 2014, EXP EYE RES, V125, P193, DOI 10.1016/j.exer.2014.06.009
   Kumar P, 2007, METHOD FIND EXP CLIN, V29, P19, DOI 10.1358/mf.2007.29.1.1063492
   Kumar P, 2010, BASIC CLIN PHARMACOL, V107, P577, DOI 10.1111/j.1742-7843.2010.00537.x
   Kumar P, 2009, J MED FOOD, V12, P591, DOI 10.1089/jmf.2008.0028
   Kumar P, 2009, J ASIAN NAT PROD RES, V11, P439, DOI 10.1080/10286020902862194
   Kumari A, 2011, COLLOID SURFACE B, V82, P224, DOI 10.1016/j.colsurfb.2010.08.046
   Kuo YC, 2018, J TAIWAN INST CHEM E, V87, P1, DOI 10.1016/j.jtice.2018.03.001
   Lal RK, 2015, IND CROP PROD, V77, P648, DOI 10.1016/j.indcrop.2015.09.035
   Lee ST, 2008, ALZ DIS ASSOC DIS, V22, P222, DOI 10.1097/WAD.0b013e31816c92e6
   Lee Y, 2015, J NEUROSCI RES, V93, P755, DOI 10.1002/jnr.23544
   Li, 2006, ZHONGCHENGYAO, V28, P219
   Li JJ, 2017, FOOD CHEM TOXICOL, V107, P68, DOI 10.1016/j.fct.2017.06.005
   Li S, 2011, BIOL PHARM BULL, V34, P1291, DOI 10.1248/bpb.34.1291
   Li ZR, 2012, INT J NANOMED, V7, P1163, DOI 10.2147/IJN.S27860
   Lima K.A., 2014, EPILEPSY BEHAV, V38, P197, DOI [10.1016/j. yebeh.2014.08.071, DOI 10.1016/J.YEBEH.2014.08.071]
   Liu DZ, 2007, J ETHNOPHARMACOL, V112, P327, DOI 10.1016/j.jep.2007.03.022
   Liu QA, 2011, NEUROCHEM INT, V58, P119, DOI 10.1016/j.neuint.2010.11.004
   Liu SM, 2012, PHYTOMEDICINE, V19, P631, DOI 10.1016/j.phymed.2012.02.006
   Liu ZD, 2015, INT J PHARMACEUT, V489, P131, DOI 10.1016/j.ijpharm.2015.04.049
   Lohan S, 2017, INT J PHARMACEUT, V530, P263, DOI 10.1016/j.ijpharm.2017.07.080
   Loverich JJ, 2006, LAB CHIP, V6, P1147, DOI 10.1039/b605525g
   Luo XB, 2014, NANOSCALE RES LETT, V9, DOI 10.1186/1556-276X-9-291
   Makulec A., 2016, PEDIATRIA POLSKA, V91, P574, DOI [10.1016/j.pepo.2016.06.001, DOI 10.1016/J.PEPO.2016.06.001]
   Matias M, 2016, PHYTOMEDICINE, V23, P1511, DOI 10.1016/j.phymed.2016.09.001
   Mattioli L, 2009, J PSYCHOPHARMACOL, V23, P130, DOI 10.1177/0269881108089872
   Mazza M, 2006, EUR J NEUROL, V13, P981, DOI 10.1111/j.1468-1331.2006.01409.x
   Meng QQ, 2018, INT J NANOMED, V13, P705, DOI 10.2147/IJN.S151474
   Metz KM, 2015, ACS SUSTAIN CHEM ENG, V3, P1610, DOI 10.1021/acssuschemeng.5b00304
   Mishra Supriya, 2019, Pharmaceutical Nanotechnology, V7, P206, DOI 10.2174/2211738507666190425121509
   Mittal AK, 2013, BIOTECHNOL ADV, V31, P346, DOI 10.1016/j.biotechadv.2013.01.003
   Mulik RS, 2010, MOL PHARMACEUT, V7, P815, DOI 10.1021/mp900306x
   Namdari M, 2017, BIOMED PHARMACOTHER, V87, P321, DOI 10.1016/j.biopha.2016.12.099
   Nazari QA, 2014, FOOD FUNCT, V5, P984, DOI 10.1039/c4fo00009a
   Nemeroff CB, 2007, J PSYCHIATR RES, V41, P189, DOI 10.1016/j.jpsychires.2006.05.008
   Ngoupaye GT, 2013, EPILEPSY BEHAV, V28, P450, DOI 10.1016/j.yebeh.2013.06.014
   Nigar S., 2016, J ADV MED PHARM SCI, V10, P1, DOI [10.9734/jamps/2016/24441, DOI 10.9734/JAMPS/2016/24441]
   Nortier JL, 2000, NEW ENGL J MED, V342, P1686, DOI 10.1056/NEJM200006083422301
   Okonogi S, 2015, INT J PHARMACEUT, V478, P726, DOI 10.1016/j.ijpharm.2014.12.002
   Pottoo FH, 2019, CURR NEUROPHARMACOL, V17, P214, DOI 10.2174/1570159X16666180628164432
   Pottoo FH, 2019, MOL NEUROBIOL, V56, P1233, DOI 10.1007/s12035-018-1121-x
   Priprem A, 2008, NANOMED-NANOTECHNOL, V4, P70, DOI 10.1016/j.nano.2007.12.001
   Ramalingam P, 2015, PHARM RES-DORDR, V32, P389, DOI 10.1007/s11095-014-1469-1
   Ramalingam P, 2014, J CHROMATOGR B, V969, P101, DOI 10.1016/j.jchromb.2014.08.009
   Robinson MM, 2011, WORLD MED SITUATION, P1
   Ross CA, 2011, LANCET NEUROL, V10, P83, DOI 10.1016/S1474-4422(10)70245-3
   Russo A, 2005, PHYTOMEDICINE, V12, P305, DOI 10.1016/j.phymed.2003.12.008
   Russo A, 2003, PHYTOTHER RES, V17, P870, DOI 10.1002/ptr.1061
   Sahu S, 2012, J ETHNOPHARMACOL, V141, P537, DOI 10.1016/j.jep.2012.02.039
   Sandhya S., 2010, HYGEIA J D MED, V2, P38
   Sanjay Jain, 2007, Pharmacognosy Reviews, V1, P119
   Sarris J, 2009, PSYCHOPHARMACOLOGY, V205, P399, DOI 10.1007/s00213-009-1549-9
   Sawa A, 2003, CYTOGENET GENOME RES, V100, P287, DOI 10.1159/000072864
   Sayyah M, 2006, PROG NEURO-PSYCHOPH, V30, P166, DOI 10.1016/j.pnpbp.2005.10.005
   Shao H, 2016, NEUROSCIENCE, V337, P355, DOI 10.1016/j.neuroscience.2016.09.029
   Sharma Shrestha, 2019, Pharmaceutical Nanotechnology, V7, P220, DOI 10.2174/2211738507666190429103814
   Shen JY, 2017, INT J NANOMED, V12, P6477, DOI 10.2147/IJN.S139602
   Shetty AK, 2016, NEUROSCI BIOBEHAV R, V62, P35, DOI 10.1016/j.neubiorev.2015.12.014
   Singh B, 2012, J ETHNOPHARMACOL, V139, P273, DOI 10.1016/j.jep.2011.11.011
   Singh P, 2014, EPILEPSY BEHAV, V41, P171, DOI 10.1016/j.yebeh.2014.10.002
   Soman S, 2013, EPILEPSY BEHAV, V27, P484, DOI 10.1016/j.yebeh.2013.01.007
   Su YL, 2008, POWDER TECHNOL, V184, P114, DOI 10.1016/j.powtec.2007.08.014
   Sucher NJ, 2015, EPILEPSY BEHAV, V52, P308, DOI 10.1016/j.yebeh.2015.05.012
   Sun DD, 2016, COLLOID SURFACE B, V148, P116, DOI 10.1016/j.colsurfb.2016.08.052
   Suresh Palle, 2017, Bulletin of the Faculty of Pharmacy, Cairo University, V55, P101, DOI 10.1016/j.bfopcu.2016.10.004
   Tamboli Abrar M., 2012, Asian Pacific Journal of Tropical Biomedicine, V2, P537, DOI 10.1016/S2221-1691(12)60092-6
   Tanaka K, 2011, PARKINSONISM RELAT D, V17, P446, DOI 10.1016/j.parkreldis.2011.02.016
   Tanaka Y, 2013, SENSOR ACTUAT B-CHEM, V184, P163, DOI 10.1016/j.snb.2013.04.025
   Ha TVA, 2015, FOOD CHEM, V178, P115, DOI 10.1016/j.foodchem.2015.01.048
   Thiyagarajan M, 2004, LIFE SCI, V74, P969, DOI 10.1016/j.lfs.2003.06.042
   Tiwari G, 2012, INT J PHARM INVESTIG, V2, P2, DOI 10.4103/2230-973X.96920
   Tiwari MN, 2013, FREE RADICAL BIO MED, V65, P704, DOI 10.1016/j.freeradbiomed.2013.07.042
   Tsai YM, 2011, FOOD CHEM, V127, P918, DOI 10.1016/j.foodchem.2011.01.059
   Van Kampen J, 2003, EXP NEUROL, V184, P521, DOI 10.1016/j.expneurol.2003.08.002
   Vitthal KH., 2013, INT J PHARM BIOL SCI, V3, P414
   Winters M, 2006, ALTERN MED REV, V11, P269
   Wu PF, 2010, ACTA PHARMACOL SIN, V31, P1523, DOI 10.1038/aps.2010.186
   Yadava S. A., 2011, Journal of Pharmacy Research, V4, P1428
   Yan R, 2012, CURR DRUG METAB, V13, P524, DOI 10.2174/1389200211209050524
   Yu K, 2012, CURR DRUG METAB, V13, P577, DOI 10.2174/1389200211209050577
   Yuan HD, 2016, MOLECULES, V21, DOI 10.3390/molecules21050559
   Yusuf M, 2013, J DRUG TARGET, V21, P300, DOI 10.3109/1061186X.2012.747529
   Zhang C, 2014, INT J PHARMACEUT, V461, P192, DOI 10.1016/j.ijpharm.2013.11.049
   Zhang HN, 2010, NEUROSCI LETT, V474, P99, DOI 10.1016/j.neulet.2010.03.016
   Zhang L, 2007, MOL PHARMACEUT, V4, P833, DOI 10.1021/mp700077z
   Zhang YQ, 2007, J MOL MED-JMM, V85, P1421, DOI 10.1007/s00109-007-0251-9
   Zhang ZJ, 2012, CELL MOL NEUROBIOL, V32, P27, DOI 10.1007/s10571-011-9731-0
   Zhang Zhenxin, 2002, Zhonghua Yi Xue Za Zhi, V82, P941
   Zhao G, 2007, J ETHNOPHARMACOL, V112, P498, DOI 10.1016/j.jep.2007.04.013
   [赵磊 ZHAO Lei], 2007, [中国药理学通报, Chinese Pharmacological Bulletin], V23, P42
   Zhao XL, 2010, DRUG DEV IND PHARM, V36, P773, DOI 10.3109/03639040903485716
   Zheng XY, 2017, INT J PHARMACEUT, V525, P237, DOI 10.1016/j.ijpharm.2017.04.033
   Zhu WL, 2012, PHARMACOL RES, V65, P74, DOI 10.1016/j.phrs.2011.09.007
NR 147
TC 6
Z9 6
U1 2
U2 18
PU BENTHAM SCIENCE PUBL LTD
PI SHARJAH
PA EXECUTIVE STE Y-2, PO BOX 7917, SAIF ZONE, 1200 BR SHARJAH, U ARAB
   EMIRATES
SN 1389-2002
EI 1875-5453
J9 CURR DRUG METAB
JI Curr. Drug Metab.
PY 2020
VL 21
IS 9
BP 661
EP 673
DI 10.2174/1389200221666200523161003
PG 13
WC Biochemistry & Molecular Biology; Pharmacology & Pharmacy
WE Science Citation Index Expanded (SCI-EXPANDED)
SC Biochemistry & Molecular Biology; Pharmacology & Pharmacy
GA PN3YR
UT WOS:000604418500003
PM 32445453
DA 2023-11-06
ER

PT J
AU Al Zarzour, RH
   Kamarulzaman, EE
   Saqallah, FG
   Zakaria, F
   Asif, M
   Razak, KNA
AF Al Zarzour, Raghdaa Hamdan
   Kamarulzaman, Ezatul Ezleen
   Saqallah, Fadi G.
   Zakaria, Fauziahanim
   Asif, Muhammad
   Razak, Khairul Niza Abdul
TI Medicinal plants' proposed nanocomposites for the management of
   endocrine disorders
SO HELIYON
LA English
DT Review
DE Endocrine disorders; Diabetes mellitus; Steroidal effects; Thyroid;
   Nanoparticles; Medicinal plants
ID ACTIVATES ESTROGEN-RECEPTOR; IRON-OXIDE NANOPARTICLES; SPICATA VAR.
   PROLIFERA; TRIBULUS-TERRESTRIS L.; GINKGO-BILOBA EXTRACT;
   EURYCOMA-LONGIFOLIA; MOMORDICA-CHARANTIA; ANTIDIABETIC ACTIVITY; SILVER
   NANOPARTICLES; GREEN SYNTHESIS
AB Extensive attention has been focused on herbal medicine for the treatment of different endocrine disorders. In fact, compelling scientific evidence indicates that natural compounds might act as endocrine modulators by mimicking, stimulating, or inhibiting the actions of different hormones, such as thyroid, sex, steroidal, and glucose regulating hormones. These potentials might be effectively employed for therapeutic purposes related to the endocrine system as novel complementary choices. Nevertheless, despite the remarkable therapeutic effects, inadequate targeting efficiency and low aqueous solubility of the bioactive components are still essential challenges in their clinical accreditation. On the other hand, nanotechnology has pushed the wheels of combining inorganic nanoparticles with biological structures of medicinal bioactive compounds as one of the utmost exciting fields of research. Nanoparticle conjugations create an inclusive array of applications that provide greater compliance, higher bioavailability, and lower dosage. This can safeguard the global availability of these wealthy natural sources, regardless of their biological occurrence. This review inspects future challenges of medicinal plants in various endocrine disorders for safe and alternative treatments with examples of their nanoparticle formulations.
C1 [Al Zarzour, Raghdaa Hamdan; Razak, Khairul Niza Abdul] Univ Sains Malaysia, Sch Pharmaceut Sci, Discipline Physiol & Pharmacol, George Town 11800, Malaysia.
   [Kamarulzaman, Ezatul Ezleen; Saqallah, Fadi G.; Zakaria, Fauziahanim] Univ Sains Malaysia, Sch Pharmaceut Sci, Discipline Pharmaceut Chem, George Town 11800, Malaysia.
   [Asif, Muhammad] Islamia Univ Bahawalpur, Fac Pharm, Dept Pharmacol, Bahawalpur 63100, Punjab, Pakistan.
   [Al Zarzour, Raghdaa Hamdan] Arab Int Univ, Fac Pharm, Dept Pharmacol, Daraa Highway, Ghabagheb, Syria.
C3 Universiti Sains Malaysia; Universiti Sains Malaysia; Islamia University
   of Bahawalpur
RP Al Zarzour, RH; Razak, KNA (通讯作者)，Univ Sains Malaysia, Sch Pharmaceut Sci, Discipline Physiol & Pharmacol, George Town 11800, Malaysia.; Al Zarzour, RH (通讯作者)，Arab Int Univ, Fac Pharm, Dept Pharmacol, Daraa Highway, Ghabagheb, Syria.
EM raghdaa.alzarzour@yahoo.com; niza@usm.my
RI Zakaria, Fauziahanim/AAB-3142-2019; Asif, Muhammad/IQS-5311-2023; Khan,
   Muhammad/IXN-8470-2023
OI Zakaria, Fauziahanim/0000-0001-6994-1851; Abdul Razak, Khairul
   Niza/0000-0001-9026-8083; Saqallah, Fadi G./0000-0002-9120-6631
FU Ministry of Higher Education, Malaysia [FRGS/1/2021/SKK0/USM/02/27]
FX Dr. Raghdaa Hamdan Al Zarzour was supported by Ministry of Higher
   Education, Malaysia [FRGS/1/2021/SKK0/USM/02/27].
CR Abd-Elhady RM, 2013, INT J DEV NEUROSCI, V31, P598, DOI 10.1016/j.ijdevneu.2013.07.006
   Abdel-Halim A. H., 2020, Journal of Applied Pharmaceutical Science, V10, P77, DOI 10.7324/JAPS.2020.10511
   Abdel-Wahhab KG, 2019, MOL BIOL REP, V46, P3637, DOI 10.1007/s11033-019-04721-x
   Abderrahim LA, 2019, IRAN J SCI TECHNOL A, V43, P409, DOI 10.1007/s40995-017-0411-x
   Abdou H.M., 2021, CHEM-BIOL INTERACT
   Abdul WM, 2018, ASIAN PAC J TROP MED, V11, P177, DOI 10.4103/1995-7645.228431
   Abid S, 2021, CARBOHYD POLYM, V267, DOI 10.1016/j.carbpol.2021.118195
   Ahmad A, 2019, SAUDI PHARM J, V27, P1113, DOI 10.1016/j.jsps.2019.09.008
   Ahmad N, 1999, Bangladesh Med Res Counc Bull, V25, P11
   Ahmad N, 2020, BMC CHEM, V14, DOI 10.1186/s13065-020-0664-x
   Ahmad Z, 2012, MOLECULES, V17, P9631, DOI 10.3390/molecules17089631
   Ahn S, 2017, ARTIF CELL NANOMED B, V45, P270, DOI 10.1080/21691401.2016.1228661
   Akbaribazm M, 2021, FOOD SCI NUTR, V9, P5869, DOI 10.1002/fsn3.2523
   Al-Attar Atef M, 2010, Saudi J Biol Sci, V17, P295, DOI 10.1016/j.sjbs.2010.05.007
   Al-Snafi AE., 2019, IOSR J PHARM, V9, P80
   Alam M, 2020, DRUG RES, V70, P206, DOI 10.1055/a-1131-7793
   Aldhahrani A, 2021, TOXICOL RES-UK, V10, P677, DOI 10.1093/toxres/tfab049
   Amaral M, 2021, CANCERS, V13, DOI 10.3390/cancers13061242
   [Anonymous], 2012, Drug Discov Today Technol, V9, pe71, DOI 10.1016/j.ddtec.2011.12.001
   [Anonymous], 2005, WHO TECHN REP SER
   Ashwini S, 2017, PHARMACOGN RES, V9, P51, DOI 10.4103/0974-8490.199766
   Avci G, 2022, J FOOD BIOCHEM, V46, DOI 10.1111/jfbc.13801
   Azouz AA, 2021, CHIN MED-UK, V16, DOI 10.1186/s13020-021-00444-z
   Baby Joseph, 2013, Asian Pacific Journal of Tropical Disease, V3, P93, DOI 10.1016/S2222-1808(13)60052-3
   Babylon L, 2021, ANTIOXIDANTS-BASEL, V10, DOI 10.3390/antiox10071003
   Bernela M, 2016, EUR J PHARM BIOPHARM, V105, P141, DOI 10.1016/j.ejpb.2016.06.003
   Bhat IA, 2019, AQUACULTURE, V510, P392, DOI 10.1016/j.aquaculture.2019.06.002
   Bhattacharya S, 2020, J CONTROL RELEASE, V322, P357, DOI 10.1016/j.jconrel.2020.03.033
   Cechinel-Zanchett CC, 2018, NAT PROD COMMUN, V13, P911
   Chen J, 2021, FRONT PHARMACOL, V12, DOI 10.3389/fphar.2021.664319
   Chen L, 2019, OPTIK, V184, P324, DOI 10.1016/j.ijleo.2019.03.051
   Chen XH, 2009, J ETHNOPHARMACOL, V122, P205, DOI 10.1016/j.jep.2009.01.016
   Chika A, 2010, J ETHNOPHARMACOL, V129, P34, DOI 10.1016/j.jep.2010.02.008
   Cho JY, 2004, J CLIN ENDOCR METAB, V89, P3510, DOI 10.1210/jc.2003-031823
   Elobeid M.A., 2016, PAKISTAN J ZOOL, V48
   Ersoz M, 2019, ARTIF CELL NANOMED B, V47, P319, DOI 10.1080/21691401.2018.1556213
   Fadholly A, 2020, INDIAN J PHARM EDUC, V54, P416, DOI 10.5530/ijper.54.2.47
   Fadzil NSM, 2021, DRUG DES DEV THER, V15, P2721, DOI 10.2147/DDDT.S299753
   Fahmy HM, 2020, PHYSIOL BEHAV, V222, DOI 10.1016/j.physbeh.2020.112934
   Fang JC, 2020, INT J BIOL MACROMOL, V162, P1897, DOI 10.1016/j.ijbiomac.2020.08.141
   Fang JC, 2018, INT J BIOL MACROMOL, V114, P1257, DOI 10.1016/j.ijbiomac.2018.04.022
   Farhangi MA, 2016, BMC COMPLEM ALTERN M, V16, DOI 10.1186/s12906-016-1432-2
   Fathy MM, 2020, J SUPERCOND NOV MAGN, V33, P2125, DOI 10.1007/s10948-020-05469-3
   Franco RR, 2020, BIOMED PHARMACOTHER, V123, DOI 10.1016/j.biopha.2019.109798
   Fung FY, 2017, SINGAP MED J, V58, P115, DOI 10.11622/smedj.2017016
   GANDY SE, 1982, J CLIN INVEST, V70, P650, DOI 10.1172/JCI110659
   Gayathri PK, 2021, MATER TECHNOL, V36, P440, DOI 10.1080/10667857.2020.1769260
   Ghanbari A, 2021, PHYTOMEDICINE, V84, DOI 10.1016/j.phymed.2021.153462
   Ghosh S, 2015, J NANOSCI NANOTECHNO, V15, P9464, DOI 10.1166/jnn.2015.11704
   Grover JK, 2004, J ETHNOPHARMACOL, V93, P123, DOI 10.1016/j.jep.2004.03.035
   Haidari F, 2013, IRAN J PHARM RES, V12, P109
   Hamidi A, 2019, RES CHEM INTERMEDIAT, V45, P2915, DOI 10.1007/s11164-019-03770-y
   Hamza Reham Z., 2021, Journal of Basic and Clinical Physiology and Pharmacology, V32, P979, DOI 10.1515/jbcpp-2020-0164
   Hannan MA, 2021, NUTRIENTS, V13, DOI 10.3390/nu13061784
   Hcini K, 2021, PLANTS-BASEL, V10, DOI 10.3390/plants10112312
   Huang JH, 2013, EVID-BASED COMPL ALT, V2013, DOI 10.1155/2013/938425
   Huang LP, 2020, J INORG ORGANOMET P, V30, P1653, DOI 10.1007/s10904-019-01313-x
   Im DS, 2020, BIOMOLECULES, V10, DOI 10.3390/biom10030444
   Isbrucker RA, 2006, REGUL TOXICOL PHARM, V46, P167, DOI 10.1016/j.yrtph.2006.06.002
   Jena J., 2012, INT J PHARM PHARM SC, V4, P25, DOI DOI 10.1111/CPR.12155
   Kaplan D., 2021, J ENDOCR SOC, V5, pA971
   Kasim Sumayah Faruq, 2020, Biochemical and Cellular Archives, V20, P1241, DOI 10.35124/bca.2020.20.1.1241
   Khan K, 2015, J NUTR BIOCHEM, V26, P1491, DOI 10.1016/j.jnutbio.2015.07.021
   Kim M, 2019, EVID-BASED COMPL ALT, V2019, DOI 10.1155/2019/3239649
   Kim Soon-Il, 2005, [Journal of Korean Medicine, 대한한의학회지], V26, P122
   Kouame K, 2019, BOSNIAN J BASIC MED, V19, P138, DOI 10.17305/bjbms.2019.3481
   Kpemissi M, 2020, TOXICOL REP, V7, P162, DOI 10.1016/j.toxrep.2020.01.007
   Krishnan G, 2017, ASIAN J PHARM SCI, V12, P442, DOI 10.1016/j.ajps.2017.04.001
   KUMAGAI AKIRA, 1957, ENDOCRINOL JAPON, V4, P17
   Kumar RP, 2016, CHEM-BIOL INTERACT, V257, P110, DOI 10.1016/j.cbi.2016.07.012
   Lee HS, 2002, J PHARM PHARM SCI, V5, P226
   Lee Y, 2003, J STEROID BIOCHEM, V84, P463, DOI 10.1016/S0960-0760(03)00067-0
   Leung KW, 2007, FEBS LETT, V581, P2423, DOI 10.1016/j.febslet.2007.04.055
   Li J, 2017, AM J CHINESE MED, V45, P667, DOI 10.1142/S0192415X17500380
   Liu YH, 2013, EVID-BASED COMPL ALT, V2013, DOI 10.1155/2013/349790
   Liu ZG, 2018, INT J BIOL MACROMOL, V120, P768, DOI 10.1016/j.ijbiomac.2018.08.108
   Low BS, 2013, J ETHNOPHARMACOL, V149, P201, DOI 10.1016/j.jep.2013.06.023
   Low BS, 2013, J ETHNOPHARMACOL, V145, P706, DOI 10.1016/j.jep.2012.11.013
   Lu YP, 2014, ACTA PHARMACEUT, V64, P211, DOI 10.2478/acph-2014-0012
   Luo Q, 2020, ANTIOXIDANTS-BASEL, V9, DOI 10.3390/antiox9090785
   Marakis G, 2018, EFSA J, V16, DOI 10.2903/j.efsa.2018.e16083
   Marles RJ, 1995, PHYTOMEDICINE, V2, P137, DOI 10.1016/S0944-7113(11)80059-0
   Mekkey A.M., 2021, J UNIV BABYLON PURE, P64
   Miler M, 2017, ACTA HISTOCHEM, V119, P292, DOI 10.1016/j.acthis.2017.02.005
   Molani F., 2021, ADV J CHEM, V4, P197, DOI DOI 10.22034/AJCA.2021.262453.1231
   Nagarathna P., 2013, INT J PHARM SCI REV, V23, P203
   Naik A, 2022, J TRADIT COMPL MED, V12, P269, DOI 10.1016/j.jtcme.2021.08.007
   Nakamura Y, 1999, J NUTR, V129, P1214, DOI 10.1093/jn/129.6.1214
   Nasri S, 2020, J NANOSTRUCTURE CHEM, V10, P19, DOI 10.1007/s40097-019-00325-w
   Negi P, 2020, CARBOHYD POLYM, V230, DOI 10.1016/j.carbpol.2019.115659
   Oh SM, 2006, J STEROID BIOCHEM, V100, P167, DOI 10.1016/j.jsbmb.2006.04.007
   Okafor F, 2013, INT J ENV RES PUB HE, V10, P5221, DOI 10.3390/ijerph10105221
   Ou-yang SH, 2018, CHEM CENT J, V12, DOI 10.1186/s13065-018-0423-4
   Pal R, 2020, DIABETES METAB SYND, V14, P767, DOI 10.1016/j.dsx.2020.05.050
   Panda S, 2007, PHYTOMEDICINE, V14, P799, DOI 10.1016/j.phymed.2006.12.001
   Parimal K. P., 2020, Research Journal of Pharmacy and Technology, V13, P5045, DOI 10.5958/0974-360X.2020.00884.7
   Park Yong Joo, 2015, Asian Pac J Cancer Prev, V16, P6317
   Pothuraju R, 2014, J SCI FOOD AGR, V94, P834, DOI 10.1002/jsfa.6458
   Rahman TU, 2022, MICROSC RES TECHNIQ, V85, P202, DOI 10.1002/jemt.23896
   Ramzy L, 2020, SCI REP-UK, V10, DOI 10.1038/s41598-020-67748-2
   Rani R, 2019, INT J NANOMED, V14, P4383, DOI 10.2147/IJN.S205319
   Rehman SU, 2016, MOLECULES, V21, DOI 10.3390/molecules21030331
   Ru Y, 2020, INT J BIOL MACROMOL, V152, P295, DOI 10.1016/j.ijbiomac.2020.02.288
   Saeedi P, 2019, DIABETES RES CLIN PR, V157, DOI 10.1016/j.diabres.2019.107843
   Sahin K., 2016, BMC Complementary and Alternative Medicine, V16
   Sahu NP, 1996, PHYTOCHEMISTRY, V41, P1181, DOI 10.1016/0031-9422(95)00782-2
   Salehi B, 2019, BIOMOLECULES, V9, DOI 10.3390/biom9100551
   Sanagoo S, 2019, COMPLEMENT THER MED, V42, P95, DOI 10.1016/j.ctim.2018.09.015
   Sanchez M, 2020, BIOMOLECULES, V10, DOI 10.3390/biom10040603
   Sangal A., 2011, Advances in Applied Science Research, V2, P440
   Selvakumarasamya S, 2021, FUTURE FOODS, V4, DOI 10.1016/j.fufo.2021.100068
   Shanker K, 2017, RSC ADV, V7, P37158, DOI 10.1039/c7ra05693a
   Shobha Kamble, 2013, Biomedical & Pharmacology Journal, V6, P83
   Shokeen P, 2008, FOOD CHEM TOXICOL, V46, P3458, DOI 10.1016/j.fct.2008.08.020
   Sibiya PN, 2018, DIG J NANOMATER BIOS, V13, P411
   Spadiene A, 2014, J FOOD DRUG ANAL, V22, P505, DOI 10.1016/j.jfda.2014.04.001
   Stansbury J., 2012, J RESTORATIVE MED, V1, P102
   Stefanescu R, 2020, BIOMOLECULES, V10, DOI 10.3390/biom10050752
   Sui XY, 2012, INT J PHARMACEUT, V423, P471, DOI 10.1016/j.ijpharm.2011.12.007
   Taborsky J, 2012, CENT EUR J CHEM, V10, P1899, DOI 10.2478/s11532-012-0114-2
   Taibi K, 2021, SAUDI PHARM J, V29, P43, DOI 10.1016/j.jsps.2020.12.004
   Tambi MIBM, 2012, ANDROLOGIA, V44, P226, DOI 10.1111/j.1439-0272.2011.01168.x
   Tambi MIB, 2010, ASIAN J ANDROL, V12, P376, DOI 10.1038/aja.2010.7
   Tian LY, 2010, PHYTOMEDICINE, V17, P533, DOI 10.1016/j.phymed.2009.10.007
   Trendafilova I, 2020, MATER TODAY COMMUN, V24, DOI 10.1016/j.mtcomm.2020.101198
   Tripathi AK, 2019, BIOCATAL AGR BIOTECH, V19, DOI 10.1016/j.bcab.2019.101142
   Umrani RD, 2014, NANOMEDICINE-UK, V9, P89, DOI 10.2217/nnm.12.205
   Varadharaj V, 2020, J CLUST SCI, V31, P1257, DOI 10.1007/s10876-019-01732-3
   Verma S, 2019, ENVIRON SCI POLLUT R, V26, P27148, DOI 10.1007/s11356-019-05743-5
   Walesiuk A, 2005, PHARMACOL REP, V57, P176
   Wang J., 2021, THESIS U TSUKUBA
   Welch C, 2018, J FOOD DRUG ANAL, V26, P487, DOI 10.1016/j.jfda.2017.05.009
   WINTERHOFF H, 1988, PLANTA MED, P101, DOI 10.1055/s-2006-962360
   Wuttke W, 2014, J STEROID BIOCHEM, V139, P302, DOI 10.1016/j.jsbmb.2013.02.007
   Xiao ZQ, 2014, J SCI FOOD AGR, V94, P975, DOI 10.1002/jsfa.6347
   Xiao ZQ, 2013, INT J BIOL MACROMOL, V61, P114, DOI 10.1016/j.ijbiomac.2013.06.047
   Xie QX, 2020, PHYTOTHER RES, V34, P1966, DOI 10.1002/ptr.6662
   Xu FF, 2016, J ETHNOPHARMACOL, V177, P148, DOI 10.1016/j.jep.2015.11.007
   Yan CY, 2013, PHARMACOGN MAG, V9, P23, DOI 10.4103/0973-1296.108132
   Yang F, 2019, SCI REP-UK, V9, DOI 10.1038/s41598-019-43518-7
   Yang JC, 2017, J INT MED RES, V45, P101, DOI 10.1177/0300060516676724
   Zafar S, 2018, CURR TRADIT MED, V4, P238, DOI 10.2174/2215083805666190118163152
   Zhang JW, 2020, TALANTA, V219, DOI 10.1016/j.talanta.2020.121350
   Zheng XC, 2020, FRONT MAR SCI, V7, DOI 10.3389/fmars.2020.00161
NR 144
TC 2
Z9 2
U1 1
U2 4
PU CELL PRESS
PI CAMBRIDGE
PA 50 HAMPSHIRE ST, FLOOR 5, CAMBRIDGE, MA 02139 USA
EI 2405-8440
J9 HELIYON
JI Heliyon
PD SEP
PY 2022
VL 8
IS 9
AR e10665
DI 10.1016/j.heliyon.2022.e10665
EA SEP 2022
PG 11
WC Multidisciplinary Sciences
WE Science Citation Index Expanded (SCI-EXPANDED)
SC Science & Technology - Other Topics
GA 5I9AX
UT WOS:000868641700004
PM 36185142
OA Green Published, gold
DA 2023-11-06
ER

PT J
AU Wang, WH
   Yang, ZQ
   Xiao, LX
   Guan, TZ
   Gong, XJ
   Hu, Q
AF Wang, Wenhui
   Yang, Zhen-quan
   Xiao, Lixia
   Guan, Tianzhu
   Gong, Xiaojuan
   Hu, Qin
TI Supersensitive detection of auramine O in food and drug samples by using
   carbon dots as sensing reagents
SO JOURNAL OF FOOD MEASUREMENT AND CHARACTERIZATION
LA English
DT Article
DE CDs; Auramine O; Fluorescence quenching
ID RHODAMINE-B; AZO DYES; FLUORESCENCE
AB This work present a highly sensitive fluorescence method for auramine O (AO) detection in food and drug samples based on carbon nanodots (CDs). The AO can effectively diminish the emission of CDs based on an integrated quenching mechanism of inner filter effect (IFE) and dynamic reaction. The CDs were prepared via a one-step hydrothermal method with citric acid and o-phenylenediamine as precursors. The good selectivity and high sensitivity feature of the proposed method for AO detection were validated. The fluorescence signals were linearly correlated with AO concentration over a range of 0.01-10.0 & mu;M with a detection limit of 36.3 nM was obtained. The proposed method was finally used for AO determination in traditional Chinese medicine, curry power, bean curb and candy samples with high accuracy. The recoveries ranged from 95.5 to 107.2% and relative standard deviations (RSDs) were less than 3.39%. This work provided a new insight and an operational access to AO detection in food and drug colorants monitoring. Thus, the CDs-based sensor demonstrated feasibility of rapid AO detection considering its appealing simplicity, rapidity and high sensitivity features.
C1 [Wang, Wenhui; Yang, Zhen-quan; Xiao, Lixia; Guan, Tianzhu; Hu, Qin] Yangzhou Univ, Coll Food Sci & Engn, Jiangsu 225001, Peoples R China.
   [Gong, Xiaojuan] Shanxi Univ, Inst Environm Sci, Taiyuan 030006, Peoples R China.
   [Gong, Xiaojuan] Shanxi Univ, Sch Chem & Chem Engn, Taiyuan 030006, Peoples R China.
C3 Yangzhou University; Shanxi University; Shanxi University
RP Hu, Q (通讯作者)，Yangzhou Univ, Coll Food Sci & Engn, Jiangsu 225001, Peoples R China.
EM qinhu@yzu.edu.cn
FU Natural Science Foundation of Jiangsu Province, China [BK20200949];
   China Postdoctoral Science Foundation [2020M671625]; Postdoctoral
   Research Funding Program of Jiangsu Province [2021K249B]; National
   Natural Science Foundation of China [21922202]; Natural Science Fund for
   Colleges and Universities in Jiangsu Province, China [19KJB150042]
FX AcknowledgementsThe financial supports from Natural Science Foundation
   of Jiangsu Province, China (BK20200949), China Postdoctoral Science
   Foundation (2020M671625), Postdoctoral Research Funding Program of
   Jiangsu Province (2021K249B), National Natural Science Foundation of
   China (21922202), Natural Science Fund for Colleges and Universities in
   Jiangsu Province, China (19KJB150042) are gratefully acknowledged.
CR Abraham JE, 2022, J FLUORESC, V32, P887, DOI 10.1007/s10895-022-02915-4
   Ali H, 2020, WIRES NANOMED NANOBI, V12, DOI 10.1002/wnan.1617
   Anilkumar P, 2011, NANOSCALE, V3, P2023, DOI 10.1039/c0nr00962h
   Calam TT, 2023, FOOD CHEM, V404, DOI 10.1016/j.foodchem.2022.134412
   Chen YQ, 2018, NANOSCALE, V10, P6734, DOI 10.1039/c8nr00204e
   Azevedo CCD, 2021, ENVIRON SCI POLLUT R, V28, P1866, DOI 10.1007/s11356-020-10462-3
   Dixit S, 2011, J AOAC INT, V94, P1874, DOI 10.5740/jaoacint.10-450
   Dordevic L, 2022, NAT NANOTECHNOL, V17, P112, DOI 10.1038/s41565-021-01051-7
   Gagliardi L, 1996, CHROMATOGRAPHIA, V43, P76, DOI 10.1007/BF02272825
   Gao J, 2017, SENSOR ACTUAT B-CHEM, V253, P27, DOI 10.1016/j.snb.2017.06.092
   Güner D, 2022, SPECTROCHIM ACTA A, V267, DOI 10.1016/j.saa.2021.120532
   Han SQ, 2016, ANAL METHODS-UK, V8, P8072, DOI 10.1039/c6ay02572b
   Hoa DTN, 2020, J MATER SCI-MATER EL, V31, P19741, DOI 10.1007/s10854-020-04499-w
   Hola K, 2014, NANO TODAY, V9, P590, DOI 10.1016/j.nantod.2014.09.004
   Hrha A., 2017, SENSOR ACTUAT B-CHEM, V241, P1153, DOI [10.1016/j.snb.2016.10.020, DOI 10.1016/J.SNB.2016.10.020]
   Hu Q, 2022, J FOOD MEAS CHARACT, V16, P4716, DOI 10.1007/s11694-022-01564-2
   Hu Q, 2021, J FOOD COMPOS ANAL, V102, DOI 10.1016/j.jfca.2021.104032
   Hu Q, 2021, FOOD ADDIT CONTAM A, V38, P731, DOI 10.1080/19440049.2021.1889045
   Hu Q, 2020, FOOD CHEM, V325, DOI 10.1016/j.foodchem.2020.126946
   I. A. F. R. O. J. B. J. o. C, 1978, J MED ENTOMOL, V39, P209
   Li JM, 2013, J SEP SCI, V36, P3608, DOI 10.1002/jssc.201300681
   Li J, 2013, J CHROMATOGR B, V942, P46, DOI 10.1016/j.jchromb.2013.10.010
   Liu LF, 2021, ANAL BIOANAL CHEM, V413, P1485, DOI 10.1007/s00216-020-03118-1
   Martelli A, 1998, MUTAT RES-GEN TOX EN, V414, P37, DOI 10.1016/S1383-5718(98)00037-0
   Mitra I, 2019, CHEM PHYS LETT, V726, P1, DOI 10.1016/j.cplett.2019.04.025
   Narvekar MS, 2002, CHROMATOGRAPHIA, V55, P729, DOI 10.1007/BF02491789
   PARODI S, 1982, J TOXICOL ENV HEALTH, V9, P941, DOI 10.1080/15287398209530216
   Qian J, 2017, SENSOR ACTUAT B-CHEM, V241, P1153, DOI 10.1016/j.snb.2016.10.020
   Sharma V, 2017, J MATER CHEM B, V5, P8904, DOI 10.1039/c7tb02484c
   Skoog D.A., 2017, PRINCIPLES INSTRUMEN, P361
   STRAUB RF, 1993, ANAL CHEM, V65, P2131, DOI 10.1021/ac00063a034
   Sun D, 2013, CARBON, V64, P424, DOI 10.1016/j.carbon.2013.07.095
   Syrjänpää M, 2019, ANAL CHIM ACTA, V1092, P93, DOI 10.1016/j.aca.2019.09.045
   Tatebe C, 2014, FOOD SCI NUTR, V2, P547, DOI 10.1002/fsn3.127
   Kim TNT, 2019, INT J ENDOCRINOL, V2019, DOI 10.1155/2019/8639528
   Thuong Nguyen TK., 2019, ANAL BIOANAL ELECTRO, V11
   Tran-Lam TT, 2020, FOOD ADDIT CONTAM B, V13, P171, DOI 10.1080/19393210.2020.1742208
   Tung JC, 2017, ENVIRON TOXICOL, V32, P2379, DOI 10.1002/tox.22451
   Wang J, 2020, TALANTA, V220, DOI 10.1016/j.talanta.2020.121377
   Xu JY, 2015, LUMINESCENCE, V30, P411, DOI 10.1002/bio.2752
   Yan JJ, 2016, ANAL SCI, V32, P819, DOI 10.2116/analsci.32.819
   Yu HJ, 2016, ADV MATER, V28, P9454, DOI 10.1002/adma.201602581
   [翟海云 Zhai Haiyun], 2013, [应用化学, Chinese Journal of Applied Chemistry], V30, P481
   Zhang WJ, 2020, ANAL LETT, V53, P1282, DOI 10.1080/00032719.2019.1702669
   Zhang YQ, 2020, MICROCHEM J, V159, DOI 10.1016/j.microc.2020.105571
   [赵纯玉 ZHAO Chunyu], 2007, [药物分析杂志, Chinese Journal of Pharmaceutical Analysis], V27, P1956
   Zhu JH, 2015, SENSOR ACTUAT B-CHEM, V219, P261, DOI 10.1016/j.snb.2015.05.032
NR 47
TC 0
Z9 0
U1 9
U2 9
PU SPRINGER
PI NEW YORK
PA ONE NEW YORK PLAZA, SUITE 4600, NEW YORK, NY, UNITED STATES
SN 2193-4126
EI 2193-4134
J9 J FOOD MEAS CHARACT
JI J. Food Meas. Charact.
PD OCT
PY 2023
VL 17
IS 5
BP 5360
EP 5370
DI 10.1007/s11694-023-02057-6
EA JUL 2023
PG 11
WC Food Science & Technology
WE Science Citation Index Expanded (SCI-EXPANDED)
SC Food Science & Technology
GA R8VN4
UT WOS:001029116500001
DA 2023-11-06
ER

PT J
AU Zhang, YL
   Wang, YL
   Yan, K
   Deng, QQ
   Li, FZ
   Liang, XJ
   Hua, Q
AF Zhang, Ya-Li
   Wang, Ya-Lei
   Yan, Ke
   Deng, Qi-Qi
   Li, Fang-Zhou
   Liang, Xing-Jie
   Hua, Qian
TI Nanostructures in Chinese herbal medicines (CHMs) for potential therapy
SO NANOSCALE HORIZONS
LA English
DT Review
ID CONJUGATED POLYMER NANOPARTICLES; GLYCYRRHETINIC ACID;
   HEPATOCELLULAR-CARCINOMA; ORAL DELIVERY; CARBON DOTS; COGNITIVE
   DEFICITS; PLGA NANOPARTICLES; ACTIVE INGREDIENTS; CELASTROL; MICELLES
AB With its long clinical history, traditional Chinese medicine (TCM) has gained acceptance for its specific efficacy and safety in the treatment of multiple diseases. Nano-sized materials study of Chinese herbal medicines (CHMs) leads to an increased understanding of assessing TCM therapies, which may be a promising way to illustrate the material basis of CHMs through their processing and extraction. In this review, we provide an overview of the nanostructures of natural and engineered CHMs, including extracted CHMs, polymer nanoparticles, liposomes, micelles, and nanofibers. Subsequently, the applications of these CHM-derived nanostructures to particular diseases are summarized and discussed. Additionally, we discuss the advantages of these nanostructures for studying the therapeutic efficacy of CHMs. Finally, the key challenges and opportunities for the development of these nanostructures are outlined.
C1 [Zhang, Ya-Li; Wang, Ya-Lei; Yan, Ke; Deng, Qi-Qi; Hua, Qian] Beijing Univ Chinese Med, Beijing, Peoples R China.
   [Zhang, Ya-Li; Li, Fang-Zhou; Liang, Xing-Jie] Chinese Acad Sci, Natl Ctr Nanosci & Technol, Lab Controllable Nanopharmaceut, Ctr Excellence Nanosci, Beijing, Peoples R China.
   [Zhang, Ya-Li; Li, Fang-Zhou; Liang, Xing-Jie] Natl Ctr Nanosci & Technol, CAS Key Lab Biomed Effects Nanomat & Nanosafety, Beijing, Peoples R China.
C3 Beijing University of Chinese Medicine; Chinese Academy of Sciences;
   National Center for Nanoscience & Technology - China; Chinese Academy of
   Sciences; National Center for Nanoscience & Technology - China
RP Hua, Q (通讯作者)，Beijing Univ Chinese Med, Beijing, Peoples R China.; Liang, XJ (通讯作者)，Chinese Acad Sci, Natl Ctr Nanosci & Technol, Lab Controllable Nanopharmaceut, Ctr Excellence Nanosci, Beijing, Peoples R China.; Liang, XJ (通讯作者)，Natl Ctr Nanosci & Technol, CAS Key Lab Biomed Effects Nanomat & Nanosafety, Beijing, Peoples R China.
EM liangxj@nanoctr.cn; huaq@bucm.edu.cn
FU National Key Research & Development Program of China [2021YFA1201000,
   2018YFE0117800]; National Natural Science Foundation of China (NSFC) key
   project [32030060]; NSFC international collaboration key project
   [51861135103]; NFSC Regional Innovation and Development Joint Fund
   Project [U21A20414]; "Beijing-Tianjin-Hebei Basic Research Cooperation
   Project" [19JCZDJC64100]; Science Fund for Creative Research Groups of
[truncated: 17,787,224 more chars]
