# Supplementary material for: Collision of herbal medicine and nanotechnology: a bibliometric analysis of herbal nanoparticles from 2004 to 2023
Source: J Nanobiotechnology. 2024 Apr 1;22:140. doi: 10.1186/s12951-024-02426-3 (PMC10983666; doi:10.1186/s12951-024-02426-3)
Supplement: Supplementary file 1 — Additional file 1: DAT. Data extracted from Web of Science. [file 12951_2024_2426_MOESM1_ESM.zip › Supplementary files/savedrecs.txt]

FN Clarivate Analytics Web of Science
VR 1.0
PT J
AU Liu, MJ
   Hao, XL
   Dai, SJ
   Wang, SY
   Wang, Y
   Zhang, H
AF Liu, Meijing
   Hao, Xiaoliang
   Dai, Shujuan
   Wang, Shaoyan
   Wang, Yong
   Zhang, Hao
TI Preparation of Fluorescent Carbon Dots from Chinese Herbal Medicine
   Alisma and Its Potential Applications in Photocatalytic Degradation of
   Malachite Green and Cell Imaging
SO CHEMICAL RESEARCH IN CHINESE UNIVERSITIES
LA English
DT Article
DE Alisma; Carbon dot; Degradation; Photocatalyst; Cell imaging
ID SENSITIVE DETECTION; NANODOTS; POLLUTION; REMOVAL; PROBE
AB Natural plants and Chinese herbal medicines are valuable resources. It is one of the new tasks for medical workers to study the new application fields of these resources. In this work, one kind of traditional Chinese herbal plant, Alisma, was chosen as a carbon source to synthesize the carbon dots(CDs). This kind of CDs has an amorphous carbon structure and shows strong stability to time, temperature, and ion strength. The results show that the degradation efficiency of malachite green dye can reach 100% in 4.5 h without illumination, and the degradation efficiency is better than that in dark environment. In addition, the CDs have also been successfully applied to HeLa cell imaging. Simple synthesis method, stable properties, good photodegradation and bioimaging applications make this material of great application value.
C1 [Liu, Meijing; Hao, Xiaoliang; Wang, Shaoyan; Wang, Yong; Zhang, Hao] Univ Sci & Technol Liaoning, Sch Chem Engn, Anshan 114051, Peoples R China.
   [Dai, Shujuan] Univ Sci & Technol Liaoning, Sch Min Engn, Anshan 114051, Peoples R China.
C3 University of Science & Technology Liaoning; University of Science &
   Technology Liaoning
RP Hao, XL (通讯作者)，Univ Sci & Technol Liaoning, Sch Chem Engn, Anshan 114051, Peoples R China.
EM haoxiaoliang1980@163.com
FU National Natural Science Foundation of China [U1860112]
FX This work was supported by the National Natural Science Foundation of
   China(No. U1860112).
CR Ahmad S, 2019, J CHEM-NY, V2019, DOI 10.1155/2019/9010289
   Ai L, 2021, SCI BULL, V66, P839, DOI 10.1016/j.scib.2020.12.015
   Ashraf MW, 2019, INT J CHEM ENG, V2019, DOI 10.1155/2019/9728156
   Baker SN, 2010, ANGEW CHEM INT EDIT, V49, P6726, DOI 10.1002/anie.200906623
   Bao L, 2015, ADV MATER, V27, P1663, DOI 10.1002/adma.201405070
   Bao L, 2011, ADV MATER, V23, P5801, DOI 10.1002/adma.201102866
   Cao L, 2013, ACCOUNTS CHEM RES, V46, P171, DOI 10.1021/ar300128j
   Coskun YI, 2019, ACTA CHIM SLOV, V66, P402, DOI 10.17344/acsi.2018.4881
   Ding H, 2016, ACS NANO, V10, P484, DOI 10.1021/acsnano.5b05406
   Galedari M, 2019, CHEM ENG RES DES, V145, P323, DOI 10.1016/j.cherd.2019.03.031
   Gao N, 2017, BIOSENS BIOELECTRON, V96, P300, DOI 10.1016/j.bios.2017.05.019
   Gao Z, 2015, BIOSENS BIOELECTRON, V70, P232, DOI 10.1016/j.bios.2015.03.043
   Gursoy O, 2019, POL J ENVIRON STUD, V28, P2139, DOI 10.15244/pjoes/90598
   Hu EL, 2019, MOLECULES, V24, DOI 10.3390/molecules24152755
   Hu YP, 2015, J MATER CHEM B, V3, P5608, DOI 10.1039/c5tb01005e
   Li C, 2017, SENSOR ACTUAT B-CHEM, V240, P941, DOI 10.1016/j.snb.2016.09.068
   Liu CH, 2018, J INORG ORGANOMET P, V28, P1839, DOI 10.1007/s10904-018-0869-9
   Liu F, 2015, PLOS ONE, V10, DOI 10.1371/journal.pone.0116683
   Liu ML, 2016, ANALYST, V141, P2657, DOI 10.1039/c5an02231b
   Long QX, 2020, NAT MED, V26, P845, DOI 10.1038/s41591-020-0897-1
   Luo XW, 2019, ANALYST, V144, P4204, DOI 10.1039/c9an00332k
   Mondal NC, 2019, CURR SCI INDIA, V116, P1555, DOI 10.18520/cs/v116/i9/1555-1559
   Saeed M, 2019, CHEM ENG RES DES, V148, P218, DOI 10.1016/j.cherd.2019.06.020
   Vikneswaran R, 2014, MATER LETT, V136, P179, DOI 10.1016/j.matlet.2014.08.063
   Vyavahare G, 2019, J CLEAN PROD, V207, P296, DOI 10.1016/j.jclepro.2018.09.193
   Xie ZJ, 2018, APPL CATAL B-ENVIRON, V229, P96, DOI 10.1016/j.apcatb.2018.02.011
   Zhao B, 2019, NEW J CHEM, V43, P10141, DOI 10.1039/c9nj00308h
NR 27
TC 1
Z9 1
U1 6
U2 18
PU HIGHER EDUCATION PRESS
PI BEIJING
PA CHAOYANG DIST, 4, HUIXINDONGJIE, FUSHENG BLDG, BEIJING 100029, PEOPLES R
   CHINA
SN 1005-9040
EI 2210-3171
J9 CHEM RES CHINESE U
JI Chem. Res. Chin. Univ.
PD APR
PY 2023
VL 39
IS 2
SI SI
BP 234
EP 239
DI 10.1007/s40242-022-2142-6
EA JUN 2022
PG 6
WC Chemistry, Multidisciplinary
WE Science Citation Index Expanded (SCI-EXPANDED)
SC Chemistry
GA D3GW4
UT WOS:000811957800001
DA 2023-08-19
ER

PT J
AU Zhang, YL
   Wang, YL
   Yan, K
   Deng, QQ
   Li, FZ
   Liang, XJ
   Hua, Q
AF Zhang, Ya-Li
   Wang, Ya-Lei
   Yan, Ke
   Deng, Qi-Qi
   Li, Fang-Zhou
   Liang, Xing-Jie
   Hua, Qian
TI Nanostructures in Chinese herbal medicines (CHMs) for potential therapy
SO NANOSCALE HORIZONS
LA English
DT Review
ID CONJUGATED POLYMER NANOPARTICLES; GLYCYRRHETINIC ACID;
   HEPATOCELLULAR-CARCINOMA; ORAL DELIVERY; CARBON DOTS; COGNITIVE
   DEFICITS; PLGA NANOPARTICLES; ACTIVE INGREDIENTS; CELASTROL; MICELLES
AB With its long clinical history, traditional Chinese medicine (TCM) has gained acceptance for its specific efficacy and safety in the treatment of multiple diseases. Nano-sized materials study of Chinese herbal medicines (CHMs) leads to an increased understanding of assessing TCM therapies, which may be a promising way to illustrate the material basis of CHMs through their processing and extraction. In this review, we provide an overview of the nanostructures of natural and engineered CHMs, including extracted CHMs, polymer nanoparticles, liposomes, micelles, and nanofibers. Subsequently, the applications of these CHM-derived nanostructures to particular diseases are summarized and discussed. Additionally, we discuss the advantages of these nanostructures for studying the therapeutic efficacy of CHMs. Finally, the key challenges and opportunities for the development of these nanostructures are outlined.
C1 [Zhang, Ya-Li; Wang, Ya-Lei; Yan, Ke; Deng, Qi-Qi; Hua, Qian] Beijing Univ Chinese Med, Beijing, Peoples R China.
   [Zhang, Ya-Li; Li, Fang-Zhou; Liang, Xing-Jie] Chinese Acad Sci, Natl Ctr Nanosci & Technol, Lab Controllable Nanopharmaceut, Ctr Excellence Nanosci, Beijing, Peoples R China.
   [Zhang, Ya-Li; Li, Fang-Zhou; Liang, Xing-Jie] Natl Ctr Nanosci & Technol, CAS Key Lab Biomed Effects Nanomat & Nanosafety, Beijing, Peoples R China.
C3 Beijing University of Chinese Medicine; Chinese Academy of Sciences;
   National Center for Nanoscience & Technology - China; Chinese Academy of
   Sciences; National Center for Nanoscience & Technology - China
RP Hua, Q (通讯作者)，Beijing Univ Chinese Med, Beijing, Peoples R China.; Liang, XJ (通讯作者)，Chinese Acad Sci, Natl Ctr Nanosci & Technol, Lab Controllable Nanopharmaceut, Ctr Excellence Nanosci, Beijing, Peoples R China.; Liang, XJ (通讯作者)，Natl Ctr Nanosci & Technol, CAS Key Lab Biomed Effects Nanomat & Nanosafety, Beijing, Peoples R China.
EM liangxj@nanoctr.cn; huaq@bucm.edu.cn
FU National Key Research & Development Program of China [2021YFA1201000,
   2018YFE0117800]; National Natural Science Foundation of China (NSFC) key
   project [32030060]; NSFC international collaboration key project
   [51861135103]; NFSC Regional Innovation and Development Joint Fund
   Project [U21A20414]; "Beijing-Tianjin-Hebei Basic Research Cooperation
   Project" [19JCZDJC64100]; Science Fund for Creative Research Groups of
   Nature Science Foundation of Hebei Province [B2021201038]
FX This work was supported by the National Key Research & Development
   Program of China (grant No. 2021YFA1201000 and 2018YFE0117800), the
   National Natural Science Foundation of China (NSFC) key project (grant
   No. 32030060), the NSFC international collaboration key project (grant
   No. 51861135103), and the NFSC Regional Innovation and Development Joint
   Fund Project (grant No. U21A20414). The authors also appreciate the
   support from "the Beijing-Tianjin-Hebei Basic Research Cooperation
   Project" (19JCZDJC64100) and the Science Fund for Creative Research
   Groups of Nature Science Foundation of Hebei Province (B2021201038).
CR Ahadian S, 2020, ADV DRUG DELIVER REV, V157, P37, DOI 10.1016/j.addr.2020.07.012
   Akbik D, 2014, LIFE SCI, V116, P1, DOI 10.1016/j.lfs.2014.08.016
   Aly AM, 2005, AAPS PHARMSCITECH, V6, DOI 10.1208/pt060113
   Bao YM, 2020, MOL PHARMACEUT, V17, P1343, DOI 10.1021/acs.molpharmaceut.0c00044
   Barui S, 2014, BIOMATERIALS, V35, P1643, DOI 10.1016/j.biomaterials.2013.10.074
   Bastianetto S, 2015, BBA-MOL BASIS DIS, V1852, P1195, DOI 10.1016/j.bbadis.2014.09.011
   Berrocal JA, 2020, ACS NANO, V14, P13865, DOI 10.1021/acsnano.0c06274
   Bi ZJ, 2017, CURR PHARM DESIGN, V23, P5163, DOI 10.2174/1381612823666170822101606
   Birk SE, 2021, ADV DRUG DELIVER REV, V174, P30, DOI 10.1016/j.addr.2021.04.005
   Chen FQ, 2016, BIOMATER SCI-UK, V4, P167, DOI 10.1039/c5bm00224a
   Chen GS, 2022, J DRUG DELIV SCI TEC, V75, DOI 10.1016/j.jddst.2022.103630
   Chen K, 2021, MAT SCI ENG C-MATER, V127, DOI 10.1016/j.msec.2021.112245
   Chen TE, 2020, INT J PHARMACEUT, V578, DOI 10.1016/j.ijpharm.2020.119105
   Chen YY, 2018, INT J NANOMED, V13, P7275, DOI 10.2147/IJN.S182475
   Cheng Y, 2018, INT J PHARMACEUT, V545, P261, DOI 10.1016/j.ijpharm.2018.05.007
   Cong MH, 2022, ADV DRUG DELIVER REV, V182, DOI 10.1016/j.addr.2021.114108
   Cyranoski D, 2018, NATURE, V561, P448, DOI 10.1038/d41586-018-06782-7
   Deng G, 2019, THERANOSTICS, V9, P6991, DOI 10.7150/thno.35791
   Deng WJ, 2019, ACTA PHARM SIN B, V9, P74, DOI 10.1016/j.apsb.2018.09.009
   Ding BY, 2017, NANOSCALE, V9, P11739, DOI 10.1039/c7nr03016a
   Ding PG, 2018, ARTIF CELL NANOMED B, V46, P668, DOI 10.1080/21691401.2018.1468339
   Doostan M, 2023, INT J BIOL MACROMOL, V228, P506, DOI 10.1016/j.ijbiomac.2022.12.228
   Du JC, 2019, SCI CHINA LIFE SCI, V62, P309, DOI 10.1007/s11427-017-9026-7
   Du SY, 2020, DRUG DELIV, V27, P953, DOI 10.1080/10717544.2020.1775722
   Enioutina EY, 2017, EXPERT REV CLIN PHAR, V10, P327, DOI 10.1080/17512433.2017.1268917
   Feng JW, 2022, MOL PHARMACEUT, V19, P4157, DOI 10.1021/acs.molpharmaceut.2c00550
   Feng LH, 2013, CHEM SOC REV, V42, P6620, DOI 10.1039/c3cs60036j
   Feng Z, 2021, INT J BIOL MACROMOL, V182, P2024, DOI 10.1016/j.ijbiomac.2021.05.200
   Gadekar V, 2021, J CONTROL RELEASE, V330, P372, DOI 10.1016/j.jconrel.2020.12.034
   Geng Y, 2022, J CONTROL RELEASE, V342, P122, DOI 10.1016/j.jconrel.2022.01.002
   Ghosh A, 2011, DRUG DELIV, V18, P451, DOI 10.3109/10717544.2011.577110
   Gong M, 2018, COLLOID SURFACE B, V170, P201, DOI 10.1016/j.colsurfb.2018.06.012
   Gu PF, 2022, INT J BIOL MACROMOL, V207, P559, DOI 10.1016/j.ijbiomac.2022.03.038
   Gu PF, 2019, CARBOHYD POLYM, V223, DOI 10.1016/j.carbpol.2019.115128
   Guo HH, 2019, NAT COMMUN, V10, DOI 10.1038/s41467-019-09852-0
   Guo YF, 2022, PHARMACEUTICS, V14, DOI 10.3390/pharmaceutics14020422
   Han Y, 2020, PHARMACOL THERAPEUT, V216, DOI 10.1016/j.pharmthera.2020.107680
   Hao YM, 2022, ACS NANO, V16, P20739, DOI 10.1021/acsnano.2c07796
   He YF, 2020, J PHARM ANAL, V10, P178, DOI 10.1016/j.jpha.2019.09.004
   Hickey JW, 2015, J CONTROL RELEASE, V219, P536, DOI 10.1016/j.jconrel.2015.10.006
   Hong C, 2019, THERANOSTICS, V9, P4437, DOI 10.7150/thno.34953
   Hu J, 2021, INT J NANOMED, V16, P2461, DOI 10.2147/IJN.S289515
   Hu J, 2009, J ETHNOPHARMACOL, V123, P267, DOI 10.1016/j.jep.2009.03.007
   Hu Jue, 2008, Zhongguo Zhong Xi Yi Jie He Za Zhi, V28, P637
   Huang W, 2011, J MATER SCI-MATER M, V22, P853, DOI 10.1007/s10856-011-4262-2
   Huang W, 2010, ACTA BIOMATER, V6, P3927, DOI 10.1016/j.actbio.2010.04.021
   Huang XM, 2022, J NANOBIOTECHNOL, V20, DOI 10.1186/s12951-022-01734-w
   Imamura S, 2011, CELL MOL NEUROBIOL, V31, P787, DOI 10.1007/s10571-011-9676-3
   Jana Deblin, 2022, Exploration (Beijing), V2, P20210238, DOI 10.1002/EXP.20210238
   Jin SY, 2014, CHIN J NAT MEDICINES, V12, P71, DOI [10.1016/S1875-5364(14)60012-1, 10.3724/SP.J.1009.2014.00071]
   Ke LJ, 2011, TRENDS FOOD SCI TECH, V22, P492, DOI 10.1016/j.tifs.2011.06.004
   Kong H, 2021, ARTIF CELL NANOMED B, V49, P11, DOI 10.1080/21691401.2020.1862134
   Lallemand B, 2011, MINI-REV MED CHEM, V11, P881, DOI 10.2174/138955711796575443
   Lam W, 2010, SCI TRANSL MED, V2, DOI 10.1126/scitranslmed.3001270
   Lenaghan SC, 2009, J BIOMED NANOTECHNOL, V5, P472, DOI 10.1166/jbn.2009.1056
   Li BY, 2022, ACS APPL MATER INTER, V14, P48416, DOI 10.1021/acsami.2c13322
   Li C, 2018, PROG NEURO-PSYCHOPH, V86, P379, DOI 10.1016/j.pnpbp.2018.02.009
   Li FS, 2017, NAT PLANTS, V3, DOI 10.1038/nplants.2017.109
   Li GY, 2020, DRUG DELIV, V27, P1010, DOI 10.1080/10717544.2020.1785582
   Li HY, 2015, NANOSCALE, V7, P13075, DOI 10.1039/c5nr02005k
   Li JY, 2011, NANOSCALE, V3, P3115, DOI 10.1039/c1nr10185d
   Li KT, 2016, CANCER MED-US, V5, P361, DOI 10.1002/cam4.584
   Li L, 2020, J CONTROL RELEASE, V317, P259, DOI 10.1016/j.jconrel.2019.11.032
   Li L, 2020, FRONT PHARMACOL, V11, DOI 10.3389/fphar.2020.01210
   Li S, 2015, SCIENCE, V350, pS72
   Li S, 2021, ALZHEIMERS DEMENT, V17, P1066, DOI 10.1002/alz.12258
   Li T, 2019, ACS NANO, V13, P6770, DOI 10.1021/acsnano.9b01346
   Li WP, 2022, RSC ADV, V12, P27300, DOI 10.1039/d2ra02320b
   Li XQ, 2023, NANOSCALE, V15, P3387, DOI 10.1039/d2nr05062e
   Li XY, 2019, SCI CHINA LIFE SCI, V62, P333, DOI 10.1007/s11427-018-9508-0
   Li ZW, 2022, DRUG DELIV TRANSL RE, V12, P3017, DOI 10.1007/s13346-022-01167-w
   Lin D, 2017, BIOMED RES INT, V2017, DOI 10.1155/2017/9217912
   Lin XY, 2022, ACS OMEGA, V7, P43510, DOI 10.1021/acsomega.2c04098
   Liu FJ, 2021, NANOMEDICINE-UK, V16, P2411, DOI 10.2217/nnm-2021-0241
   Liu Juan, 2021, Exploration (Beijing), V1, P21, DOI 10.1002/EXP.20210003
   Liu Y, 2015, ADV COLLOID INTERFAC, V221, P60, DOI 10.1016/j.cis.2015.04.006
   Liu YH, 2021, MOLECULES, V26, DOI 10.3390/molecules26061512
   Lu SW, 2018, SCI REP-UK, V8, DOI 10.1038/s41598-018-30690-5
   Luo J, 2021, NANOMEDICINE-UK, V16, P1657, DOI 10.2217/nnm-2020-0472
   Lv XJ, 2018, CARBOHYD POLYM, V198, P86, DOI 10.1016/j.carbpol.2018.06.058
   Lv ZJ, 2023, J MATER CHEM B, V11, P1100, DOI 10.1039/d2tb02273g
   Ma XY, 2023, ACS NANO, V17, P2341, DOI 10.1021/acsnano.2c09033
   Ma YQ, 2018, INT J NANOMED, V13, P3763, DOI 10.2147/IJN.S164228
   Mitchell MJ, 2021, NAT REV DRUG DISCOV, V20, P101, DOI 10.1038/s41573-020-0090-8
   Mohanty C, 2017, DRUG DISCOV TODAY, V22, P1582, DOI 10.1016/j.drudis.2017.07.001
   Mourtas S, 2014, EUR J MED CHEM, V80, P175, DOI 10.1016/j.ejmech.2014.04.050
   Mukherjee M, 2010, INDIAN J EXP BIOL, V48, P269
   NEGISHI M, 1991, BIOCHIM BIOPHYS ACTA, V1066, P77, DOI 10.1016/0005-2736(91)90253-5
   Phu HT, 2020, CURR VASC PHARMACOL, V18, P369, DOI 10.2174/1570161117666190715121939
   Pi JX, 2019, ASIAN J PHARM SCI, V14, P154, DOI 10.1016/j.ajps.2018.04.009
   Qiao L, 2020, J MATER CHEM B, V8, P6333, DOI 10.1039/d0tb01260b
   Que HY, 2022, SIGNAL TRANSDUCT TAR, V7, DOI 10.1038/s41392-022-01283-6
   Rao SY, 2022, J NANOBIOTECHNOL, V20, DOI 10.1186/s12951-022-01490-x
   Rasouli R, 2019, MACROMOL BIOSCI, V19, DOI 10.1002/mabi.201800256
   Rezaei-Sadabady R, 2016, ARTIF CELL NANOMED B, V44, P128, DOI 10.3109/21691401.2014.926456
   Saha A, 2015, ANGEW CHEM INT EDIT, V54, P5408, DOI 10.1002/anie.201411875
   Severcan I, 2009, NANO LETT, V9, P1270, DOI 10.1021/nl900261h
   Shariatinia Z, 2018, INT J BIOL MACROMOL, V120, P1406, DOI 10.1016/j.ijbiomac.2018.09.131
   Shen CY, 2021, MOL PHARMACEUT, V18, P1419, DOI 10.1021/acs.molpharmaceut.0c01245
   Sheng HG, 2020, PHARM BIOL, V58, P518, DOI 10.1080/13880209.2020.1767160
   Sheridan H, 2015, SCIENCE, V350, pS64
   Shi F, 2013, INT J NANOMED, V8, P2533, DOI 10.2147/IJN.S46578
   Si HL, 2021, CANCER MANAG RES, V13, P1099, DOI 10.2147/CMAR.S278023
   Smith DA, 2019, J MED CHEM, V62, P2245, DOI 10.1021/acs.jmedchem.8b01263
   Sun R, 2022, J NANOBIOTECHNOL, V20, DOI 10.1186/s12951-022-01389-7
   Sundaram K, 2019, ISCIENCE, V21, P308, DOI 10.1016/j.isci.2019.10.032
   Tan Y, 2022, FRONT PHARMACOL, V13, DOI 10.3389/fphar.2022.850175
   Tang B, 2022, PHARMACEUTICALS-BASE, V15, DOI 10.3390/ph15010083
   Tang JL, 2008, LANCET, V372, P1938, DOI 10.1016/S0140-6736(08)61354-9
   Tang KY, 2014, MOLECULES, V19, P10177, DOI 10.3390/molecules190710177
   Tian Q, 2010, BIOMATERIALS, V31, P4748, DOI 10.1016/j.biomaterials.2010.02.042
   Tiwari SK, 2014, ACS NANO, V8, P76, DOI 10.1021/nn405077y
   Tu LX, 2013, INT J PHARMACEUT, V458, P135, DOI 10.1016/j.ijpharm.2013.10.001
   Tu YY, 2011, NAT MED, V17, P1217, DOI 10.1038/nm.2471
   Wang G, 2019, J CELL PHYSIOL, V234, P16431, DOI 10.1002/jcp.28312
   Wang G, 2015, MOLECULES, V20, P12376, DOI 10.3390/molecules200712376
   Wang L, 2008, P NATL ACAD SCI USA, V105, P4826, DOI 10.1073/pnas.0712365105
   Wang PL, 2021, ACS APPL MATER INTER, V13, P32729, DOI 10.1021/acsami.1c06968
   Wang QL, 2021, INT J PHARMACEUT, V592, DOI 10.1016/j.ijpharm.2020.120036
   Wang Q, 2022, PHARMACEUTICS, V14, DOI 10.3390/pharmaceutics14081731
   Wang W, 2022, CURR TOP MED CHEM, V22, P3, DOI 10.2174/1568026621666211105101231
   Wang XK, 2023, J NANOBIOTECHNOL, V21, DOI 10.1186/s12951-023-01795-5
   Wang XK, 2020, ARTIF CELL NANOMED B, V48, P68, DOI 10.1080/21691401.2019.1699810
   Wang XY, 2022, INT J PHARMACEUT, V625, DOI 10.1016/j.ijpharm.2022.122138
   Wang XY, 2020, INT J PHARMACEUT, V573, DOI 10.1016/j.ijpharm.2019.118840
   Wang XY, 2019, CARBOHYD POLYM, V206, P121, DOI 10.1016/j.carbpol.2018.10.096
   Wang XY, 2014, BIOMATERIALS, V35, P7654, DOI 10.1016/j.biomaterials.2014.05.053
   Wang X, 2020, PHARMACOL RES, V161, DOI 10.1016/j.phrs.2020.105233
   Wang YL, 2022, FRONT ONCOL, V12, DOI 10.3389/fonc.2022.790713
   Wang Y, 2015, J NEUROIMMUNE PHARM, V10, P506, DOI 10.1007/s11481-015-9598-9
   Wang Z., 2020, ROAD NANOMEDICINE P, P931
   Wang ZF, 2020, CURR MED CHEM, V27, P1997, DOI 10.2174/0929867325666181001104550
   Wu CY, 2020, ASIAN J PHARM SCI, V15, P326, DOI 10.1016/j.ajps.2019.11.002
   Wu HY, 2018, PHYTOMEDICINE, V44, P1, DOI 10.1016/j.phymed.2018.04.022
   Wu T, 2021, ACS NANO, V15, P20087, DOI 10.1021/acsnano.1c07829
   Wv WY, 2014, CHIN J NAT MEDICINES, V12, P241, DOI [10.3724/SP.J.1009.2014.00241, 10.1016/S1875-5364(14)60050-9]
   Xi L, 2022, ACTA PHARM SIN B, V12, P339, DOI [10.1016/j.apsb.2021.07.0192211-3835, 10.1016/j.apsb.2021.07.019]
   Xi YH, 2019, INT J NANOMED, V14, P6425, DOI 10.2147/IJN.S211981
   Xia JX, 2022, SCI ADV, V8, DOI 10.1126/sciadv.abj1262
   Xian YF, 2011, PLANTA MED, V77, P1977, DOI 10.1055/s-0031-1280125
   Xiong K, 2020, INT J PHARMACEUT, V589, DOI 10.1016/j.ijpharm.2020.119875
   Xiong S, 2020, BIOMATERIALS, V260, DOI 10.1016/j.biomaterials.2020.120339
   Xiong S, 2020, ASIAN J PHARM SCI, V15, P518, DOI 10.1016/j.ajps.2019.04.003
   Xu MC, 2019, OXID MED CELL LONGEV, V2019, DOI 10.1155/2019/8549035
   Xu RL, 2020, INT J NANOMED, V15, P1149, DOI 10.2147/IJN.S236922
   Xu SW, 2022, INT J BIOL MACROMOL, V222, P1936, DOI 10.1016/j.ijbiomac.2022.09.283
   Xu Z, 2021, J NANOBIOTECHNOL, V19, DOI 10.1186/s12951-021-01152-4
   Yan XF, 2017, INT J PHARMACEUT, V522, P110, DOI 10.1016/j.ijpharm.2017.02.051
   Yang QY, 2022, INT J NANOMED, V17, DOI 10.2147/IJN.S362443
   Yang X, 2019, NANO RES, V12, P2468, DOI 10.1007/s12274-019-2470-0
   Yang Y, 2017, ADV MATER, V29, DOI 10.1002/adma.201605750
   Zhang C, 2019, EVID-BASED COMPL ALT, V2019, DOI 10.1155/2019/9212314
   Zhang CN, 2012, BIOMATERIALS, V33, P2187, DOI 10.1016/j.biomaterials.2011.11.045
   Zhang H, 2022, DRUG DELIV, V29, P174, DOI 10.1080/10717544.2021.2021319
   Zhang J, 2021, ADV DRUG DELIVER REV, V178, DOI 10.1016/j.addr.2021.113964
   Zhang LJ, 2021, INT J NANOMED, V16, P5531, DOI 10.2147/IJN.S313759
   Zhang ML, 2019, NANOSCALE RES LETT, V14, DOI 10.1186/s11671-019-3198-1
   Zhang MY, 2017, NANOSCALE RES LETT, V12, DOI 10.1186/s11671-017-2054-4
   Zhang XX, 2022, INT J NANOMED, V17, P5137, DOI 10.2147/IJN.S371934
   Zhang X, 2023, CARBOHYD POLYM, V303, DOI 10.1016/j.carbpol.2022.120439
   Zhang YL, 2021, TOXICOL RES-UK, V10, P277, DOI 10.1093/toxres/tfab008
   Zhang YR, 2021, J NANOBIOTECHNOL, V19, DOI 10.1186/s12951-020-00756-6
   Zhang Y, 2022, INT J BIOL MACROMOL, V209, P513, DOI 10.1016/j.ijbiomac.2022.04.043
   Zhang Y, 2021, J NANOBIOTECHNOL, V19, DOI 10.1186/s12951-021-00908-2
   Zhang Y, 2020, INT J NANOMED, V15, P5527, DOI 10.2147/IJN.S252515
   Zhang ZX, 2020, J MATER CHEM B, V8, P655, DOI 10.1039/c9tb02284h
   Zhao R.-Z., 2011, IEEE INT C BIOINF BI
   Zhao RZ, 2010, J ETHNOPHARMACOL, V132, P421, DOI 10.1016/j.jep.2010.08.021
   Zhao RZ, 2009, J ETHNOPHARMACOL, V126, P415, DOI 10.1016/j.jep.2009.09.023
   Zhao YG, 2020, ACTA PHARMACOL SIN B, V10, P1966, DOI 10.1016/j.apsb.2020.07.019
   Zhao YS, 2020, INT J NANOMED, V15, P9049, DOI 10.2147/IJN.S281976
   Zheng J, 2019, NAT COMMUN, V10, DOI 10.1038/s41467-019-09601-3
   Zheng KYZ, 2014, PLANTA MED, V80, P159, DOI 10.1055/s-0033-1360314
   Zheng X, 2020, INT J PHARMACEUT, V577, DOI 10.1016/j.ijpharm.2020.119034
   Zhong CF, 2022, PLANT BIOTECHNOL J, V20, P1874, DOI 10.1111/pbi.13868
   Zhou JW, 2014, J ETHNOPHARMACOL, V151, P1116, DOI 10.1016/j.jep.2013.12.029
   Zhou M, 2022, ADV SCI, V9, DOI 10.1002/advs.202105077
   Zhou MM, 2017, J ETHNOPHARMACOL, V206, P363, DOI 10.1016/j.jep.2017.06.007
   Zhou WX, 2016, PHARMACOL THERAPEUT, V162, P170, DOI 10.1016/j.pharmthera.2016.02.004
   Zhou Z, 2015, CELL RES, V25, P39, DOI 10.1038/cr.2014.130
   Zhu CL, 2019, ACTA PHARM SIN B, V9, P107, DOI 10.1016/j.apsb.2018.09.004
   Zhu Y, 2021, J CONTROL RELEASE, V330, P641, DOI 10.1016/j.jconrel.2020.12.036
   Zhuang XY, 2011, MOL THER, V19, P1769, DOI 10.1038/mt.2011.164
   Zhuang Y, 2008, J ETHNOPHARMACOL, V117, P378, DOI 10.1016/j.jep.2008.02.017
NR 184
TC 0
Z9 0
U1 14
U2 14
PU ROYAL SOC CHEMISTRY
PI CAMBRIDGE
PA THOMAS GRAHAM HOUSE, SCIENCE PARK, MILTON RD, CAMBRIDGE CB4 0WF, CAMBS,
   ENGLAND
SN 2055-6756
EI 2055-6764
J9 NANOSCALE HORIZ
JI Nanoscale Horiz.
PD JUL 24
PY 2023
VL 8
IS 8
BP 976
EP 990
DI 10.1039/d3nh00120b
EA MAY 2023
PG 16
WC Chemistry, Physical; Nanoscience & Nanotechnology; Materials Science,
   Multidisciplinary
WE Science Citation Index Expanded (SCI-EXPANDED)
SC Chemistry; Science & Technology - Other Topics; Materials Science
GA M4QG2
UT WOS:001002000400001
PM 37278697
DA 2023-08-19
ER

PT J
AU Chen, Z
   Ye, SY
   Yang, Y
   Li, ZY
AF Chen, Zhi
   Ye, Si-Yong
   Yang, Ying
   Li, Zhong-Yuan
TI A review on charred traditional Chinese herbs: carbonization to yield a
   haemostatic effect
SO PHARMACEUTICAL BIOLOGY
LA English
DT Review
DE Charcoal drug; carbon dots; traditional Chinese medicine
ID GINGER ZINGIBER-OFFICINALE; GRAPHENE QUANTUM DOTS; CARBON DOTS;
   POLLEN-TYPHAE; NANODOTS; BIOACTIVITY; EXPRESSION; FLAVONOIDS; PRODUCTS
AB Context: Charcoal of Chinese drugs is a kind of special processing product in Chinese medicine and used for treatment of haemoptysis, hematemesis and haemorrhage in the clinic during ancient times. During carbonizing, significant changes occur in chemical constituents and the efficacy of haemostasis will be enhanced. But the quality control standard of 'carbonizing retains characteristics' should be followed. Objective: This review introduces the typical methods of carbonizing, which highlight current research progress on haemostatic substances of charcoal drugs so as to provide a reasonable explanation for the theory of haemostasis treated by charcoal medicine. Methods: English and Chinese literature from 2004 to 2019 was collected from databases including Web of Science, PubMed, Elsevier and CNKI (Chinese). Charcoal drug, chemical constituents, processing, haemostasis and carbon dots were used as the key words. Results: Charcoal drugs mainly play a haemostatic role and the effect can be classified into four types to stop bleeding: removing blood stasis, cooling blood, warming meridians and astringing. Changes in composition lead to changes in pharmacodynamics. Carbonizing methods and basic research on haemostasis material in charcoal drugs have also been summarized. Conclusions: This review summarizes the classification of charcoal drugs and highlights the possible material bases for the haemostatic effect of charcoal drugs in recent years, providing new insights to future research.
C1 [Chen, Zhi; Yang, Ying; Li, Zhong-Yuan] Shandong Univ TCM, Coll Pharm, Jinan, Shandong, Peoples R China.
   [Ye, Si-Yong] Jinan Second Peoples Hosp, Dept Pharm, Jinan, Shandong, Peoples R China.
C3 Shandong University of Traditional Chinese Medicine
RP Chen, Z (通讯作者)，Shandong Univ TCM, Coll Pharm, Jinan, Shandong, Peoples R China.
EM chenzhi6088@163.com
FU Processing Technology Inheritance Base Construction Project of State
   Administration of TCM of China (SATCM)
FX This work was supported by Processing Technology Inheritance Base
   Construction Project of State Administration of TCM of China (SATCM)
   2015.
CR Abbasi E, 2016, ARTIF CELL NANOMED B, V44, P885, DOI 10.3109/21691401.2014.998826
   Akkol EK, 2011, J ETHNOPHARMACOL, V133, P1027, DOI 10.1016/j.jep.2010.11.036
   Aktan F, 2006, PLANTA MED, V72, P727, DOI 10.1055/s-2006-931588
   Al-Amin ZM, 2006, BRIT J NUTR, V96, P660, DOI 10.1079/BJN20061849
   Ali BH, 2008, FOOD CHEM TOXICOL, V46, P409, DOI 10.1016/j.fct.2007.09.085
   Amin A, 2006, ASIAN J ANDROL, V8, P607, DOI 10.1111/j.1745-7262.2006.00179.x
   Arbenz A, 2015, GREEN CHEM, V17, P2626, DOI [10.1039/c5gc00282f, 10.1039/C5GC00282F]
   Baker SN, 2010, ANGEW CHEM INT EDIT, V49, P6726, DOI 10.1002/anie.200906623
   Bao BeiHua, 2011, Zhongcaoyao = Chinese Traditional and Herbal Drugs, V42, P2462
   Barman MK, 2018, J PHOTOCH PHOTOBIO C, V37, P1, DOI 10.1016/j.jphotochemrev.2018.08.001
   Bele Archana A., 2010, Asian Journal of Plant Sciences, V9, P209
   Chai X, 2012, J PHARMACEUT BIOMED, V57, P52, DOI 10.1016/j.jpba.2011.08.023
   Chen J, 2016, THER CLIN RISK MANAG, V12, P11, DOI 10.2147/TCRM.S96869
   [陈佩东 CHEN Peidong], 2006, [南京中医药大学学报, Journal of Nanjing University of Traditional Chinese Medicine], V22, P302
   Chen YQ, 2015, MOLECULES, V20, P18352, DOI 10.3390/molecules201018352
   Chinese Pharmacopoeia Commission, 2015, CHINESE PHARMACOPOEI, V1
   Drummen GPC, 2010, INT J MOL SCI, V11, P154, DOI 10.3390/ijms11010154
   Fang B, 2019, J COLLOID INTERF SCI, V536, P516, DOI 10.1016/j.jcis.2018.10.088
   Fang L.I., 2011, CHIN J EXP TRADITION, V17, P154, DOI [10.13422/j.cnki.syfjx.2011.16.056, DOI 10.13422/J.CNKI.SYFJX.2011.16.056]
   Fei CH, 2018, J SEP SCI, V41, P582, DOI 10.1002/jssc.201700575
   Fei X, 2017, INFLAMMATION, V40, P788, DOI 10.1007/s10753-017-0523-7
   Gao ML, 2019, MOLECULES, V24, DOI 10.3390/molecules24010128
   Garcia DE, 2016, NEW J CHEM, V40, P36, DOI 10.1039/c5nj02131f
   Gharat PM, 2019, SPECTROCHIM ACTA A, V209, P14, DOI 10.1016/j.saa.2018.10.029
   Guo P, 2015, ULLA POSTGRAD PHARM, P303
   HUANG Q, 2013, CHINESE J EXPT TRADI, V19, P82
   Hung TC, 2018, VIRUSES-BASEL, V10, DOI 10.3390/v10120669
   Jaiswal A, 2012, LANGMUIR, V28, P15687, DOI 10.1021/la3027573
   Jiang MH, 2010, EXPERT OPIN THER TAR, V14, P1367, DOI 10.1517/14728222.2010.531010
   Kong X., 2011, CHIN J EXP TRADIT ME, V17, P129
   Li HT, 2012, J MATER CHEM, V22, P24230, DOI 10.1039/c2jm34690g
   Li HT, 2011, CARBON, V49, P605, DOI 10.1016/j.carbon.2010.10.004
   Li Hui, 2004, Zhongguo Zhong Xi Yi Jie He Za Zhi, V24, P1007
   Li N, 2019, EXPERT OPIN DRUG MET, V15, P167, DOI 10.1080/17425255.2019.1563595
   Li Y, 2012, J AM CHEM SOC, V134, P15, DOI 10.1021/ja206030c
   Li YX, 2016, J CHROMATOGR B, V1011, P223, DOI 10.1016/j.jchromb.2016.01.009
   Liao JJ, 2019, POLYMERS-BASEL, V11, DOI 10.3390/polym11010102
   Liao YL, 2019, MATER LETT, V240, P92, DOI 10.1016/j.matlet.2018.12.133
   Liu XM, 2018, NANOMEDICINE-UK, V13, P391, DOI 10.2217/nnm-2017-0297
   Lu WB, 2013, J NANOPART RES, V15, DOI 10.1007/s11051-012-1344-0
   Luo J, 2018, RSC ADV, V8, P37707, DOI 10.1039/c8ra06340k
   Luo J, 2019, J BIOMED NANOTECHNOL, V15, P151, DOI 10.1166/jbn.2019.2675
   Ma JN, 2017, PLOS ONE, V12, DOI 10.1371/journal.pone.0173946
   Marx WM, 2013, NUTR REV, V71, P245, DOI 10.1111/nure.12016
   [莫毛燕 Mo Maoyan], 2015, [中国实验方剂学杂志, Chinese Journal of Experimental Traditional Medical Formulae], V21, P1
   [彭凯 Peng Kai], 2013, [中成药, Chinese Traditional Patent Medicine], V35, P140
   Pizzi A, 2016, ANN FOREST SCI, V73, P185, DOI 10.1007/s13595-014-0448-3
   Qiu JC, 2015, INT J NANOMED, V10, P6709, DOI 10.2147/IJN.S91864
   Ray SC, 2009, J PHYS CHEM C, V113, P18546, DOI 10.1021/jp905912n
   Samper MD, 2013, J APPL POLYM SCI, V129, P1707, DOI 10.1002/app.38871
   Shaikh AF, 2019, J NANOSCI NANOTECHNO, V19, P2339, DOI 10.1166/jnn.2019.16537
   Shan Ming-Qiu, 2014, Zhongguo Zhong Yao Za Zhi, V39, P493
   Shen X, 2015, MOD CHIN MED, V17, P11
   Sheridan H, 2015, SCIENCE, V350, pS64
   Shinde DB, 2013, ANGEW CHEM INT EDIT, V52, P2482, DOI 10.1002/anie.201208904
   Sun LL, 2013, CHIN HERB MED, V5, P1, DOI 10.7501/j.issn.1674-6384.2013.01.001
   Sun ZW, 2018, J BIOMED NANOTECHNOL, V14, P2146, DOI 10.1166/jbn.2018.2653
   Tan ZC, 2019, GUANGDONG CHEM IND, V46, P90
   Tang LB, 2012, ACS NANO, V6, P5102, DOI 10.1021/nn300760g
   Tang WW, 2019, J MATER SCI, V54, P1171, DOI 10.1007/s10853-018-2877-0
   Wang N, 2013, CHIN ARCH TRAD CHIN, V31, P41
   Wang XH, 2011, J MATER CHEM, V21, P2445, DOI 10.1039/c0jm02963g
   Wang XL, 2018, IONICS, V24, P3601, DOI 10.1007/s11581-018-2478-6
   Wang YZ, 2018, J BIOMED NANOTECHNOL, V14, P1635, DOI 10.1166/jbn.2018.2613
   Wu X, 2018, CHIN MED-UK, V13, DOI 10.1186/s13020-018-0163-3
   Wu Z, 2018, SPECTROSC SPECT ANAL, V38, P1101, DOI 10.3964/j.issn.1000-0593(2018)04-1101-06
   Xu H, 2009, AM J CHINESE MED, V37, P625, DOI 10.1142/S0192415X09007119
   Yan S, 2012, SYNOPSIS PRESCRIPTIO
   Yan X, 2017, J NANOBIOTECHNOL, V15, DOI 10.1186/s12951-017-0296-z
   Yang ST, 2018, CHEMISTRYSELECT, V3, P6374, DOI 10.1002/slct.201800814
   Yang ST, 2009, J PHYS CHEM C, V113, P18110, DOI 10.1021/jp9085969
   Zeng T, 2011, J TCM U HUNAN, V31, P41
   Zhang ML, 2018, ARTIF CELL NANOMED B, V46, P1562, DOI 10.1080/21691401.2017.1379015
   Zhang XD, 2012, LAT AM J PHARM, V31, P1476
   Zhao ZZ, 2010, PLANTA MED, V76, P1975, DOI 10.1055/s-0030-1250522
   Zhu HJ, 2018, J HARBIN U COMMERCE, V34, P392
   Zhu L, 2019, INT IMMUNOPHARMACOL, V68, P242, DOI 10.1016/j.intimp.2018.12.036
NR 77
TC 26
Z9 27
U1 16
U2 56
PU TAYLOR & FRANCIS LTD
PI ABINGDON
PA 2-4 PARK SQUARE, MILTON PARK, ABINGDON OR14 4RN, OXON, ENGLAND
SN 1388-0209
EI 1744-5116
J9 PHARM BIOL
JI Pharm. Biol.
PD JAN 1
PY 2019
VL 57
IS 1
BP 498
EP 506
DI 10.1080/13880209.2019.1645700
PG 9
WC Plant Sciences; Medical Laboratory Technology; Pharmacology & Pharmacy
WE Science Citation Index Expanded (SCI-EXPANDED)
SC Plant Sciences; Medical Laboratory Technology; Pharmacology & Pharmacy
GA IP7NY
UT WOS:000480236500001
PM 31401925
OA gold, Green Published
DA 2023-08-19
ER

PT J
AU Zhao, Y
   Zhang, Y
   Liu, XM
   Kong, H
   Wang, YZ
   Qin, GF
   Cao, P
   Song, XX
   Yan, X
   Wang, QG
   Qu, HH
AF Zhao, Yan
   Zhang, Yue
   Liu, Xiaoman
   Kong, Hui
   Wang, Yongzhi
   Qin, Gaofeng
   Cao, Peng
   Song, Xingxing
   Yan, Xin
   Wang, Qingguo
   Qu, Huihua
TI Novel carbon quantum dots from egg yolk oil and their haemostatic
   effects
SO SCIENTIFIC REPORTS
LA English
DT Article
ID GREEN SYNTHESIS; GRAPHENE; FACILE; NANODOTS
AB In this study, the properties of egg yolk oil (EYO) were investigated. Water extraction, dialysis, and ultrafiltration were used to extract and purify EYO, and microscopy, spectrophotometry, and chromatography were used to identify carbon dots (CDs) present in EYO (EYO CDs). Morphology analyses demonstrated that CDs were almost spherical, with an average size of <10 nm, a lattice spacing of 0.267 nm, and a composition of mainly C, O, and Fe. The solution showed bright blue fluorescence at 365 nm. Tail haemorrhaging and liver haemorrhaging experiments showed that CD-treated mice had significantly shorter bleeding times than did control mice. Coagulation assays suggested that EYO CDs stimulate the intrinsic blood coagulation system and activate the fibrinogen system. Thus, EYO CDs possess the ability to activate haemostasis, which may lead to further investigations of this ingredient of traditional Chinese medicine.
C1 [Zhao, Yan; Liu, Xiaoman; Qin, Gaofeng; Cao, Peng; Song, Xingxing; Wang, Qingguo] Beijing Univ Chinese Med, Sch Basic Med Sci, Chaoyang, Qu, Peoples R China.
   [Zhang, Yue; Kong, Hui; Wang, Yongzhi; Yan, Xin] Beijing Univ Chinese Med, Sch Chinese Mat Med, Chaoyang, Qu, Peoples R China.
   [Qu, Huihua] Beijing Univ Chinese Med, Ctr Sci Expt, Chaoyang, Qu, Peoples R China.
C3 Beijing University of Chinese Medicine; Beijing University of Chinese
   Medicine; Beijing University of Chinese Medicine
RP Qu, HH (通讯作者)，Beijing Univ Chinese Med, Ctr Sci Expt, Chaoyang, Qu, Peoples R China.
EM quhuihuadr@163.com
RI zhang, yue/HGU-0593-2022
FU National Natural Science Foundation [81573573, 81503344, 81473338];
   Beijing University of Chinese Medicine [2015-JYB-JSMS014]
FX We greatly appreciate the support of the National Natural Science
   Foundation (grant numbers 81573573, 81503344, and 81473338), Young
   teacher special projects of Beijing University of Chinese Medicine
   (grant number 2015-JYB-JSMS014) and the Classical Prescription Basic
   Research Team of the Beijing University of Chinese Medicine.
CR Beack S., ACTA BIOMATER
   Chiu SH, 2016, ACTA BIOMATER, V46, P151, DOI 10.1016/j.actbio.2016.09.027
   De B, 2013, RSC ADV, V3, P8286, DOI 10.1039/c3ra00088e
   Fahey JW, 2002, P NATL ACAD SCI USA, V99, P7610, DOI 10.1073/pnas.112203099
   Habiba K, 2013, CARBON, V64, P341, DOI 10.1016/j.carbon.2013.07.084
   Han J. L., 2016, SCI TECHNOLOGY INNOV, V17, P72
   Hu SL, 2009, J MATER CHEM, V19, P484, DOI 10.1039/b812943f
   Kumar M, 2017, LANGMUIR, V33, P2514, DOI 10.1021/acs.langmuir.6b04463
   Kumar M, 2016, ARCH BIOCHEM BIOPHYS, V605, P41, DOI 10.1016/j.abb.2016.03.026
   Kung SH, 1998, BLOOD, V91, P784, DOI 10.1182/blood.V91.3.784.784_784_790
   Li HT, 2010, ANGEW CHEM INT EDIT, V49, P4430, DOI 10.1002/anie.200906154
   Liang ZC, 2016, ACS APPL MATER INTER, V8, P17478, DOI 10.1021/acsami.6b04826
   Liu CY, 2014, APPL PHYS LETT, V105, DOI 10.1063/1.4893994
   Liu HP, 2007, ANGEW CHEM INT EDIT, V46, P6473, DOI 10.1002/anie.200701271
   Liu HY, 2015, ACS APPL MATER INTER, V7, P4913, DOI 10.1021/am508994w
   Paulo S, 2016, NANOMATERIALS-BASEL, V6, DOI 10.3390/nano6090157
   Rastegar F, 2011, IRAN RED CRESCENT ME, V13, P739
   Saric M, 2017, PHYS CHEM CHEM PHYS, V19, P2017, DOI 10.1039/c6cp06881b
   Sarswat PK, 2015, PHYS CHEM CHEM PHYS, V17, P27642, DOI 10.1039/c5cp04782j
   Schmitz EMH, 2014, J THROMB HAEMOST, V12, P1636, DOI 10.1111/jth.12702
   Shen JH, 2012, CHEM COMMUN, V48, P3686, DOI 10.1039/c2cc00110a
   Sun D, 2013, CARBON, V64, P424, DOI 10.1016/j.carbon.2013.07.095
   Sun Y., 1999, J GANSU COLL TCM, V16, P47
   Tang LB, 2012, ACS NANO, V6, P5102, DOI 10.1021/nn300760g
   Van B. M., 2017, INT J LAB HEMATOL
   Wang BG, 2015, ACS APPL MATER INTER, V7, P6919, DOI 10.1021/acsami.5b00758
   Wang J, 2012, ANGEW CHEM INT EDIT, V51, P9297, DOI 10.1002/anie.201204381
   Wang L, 2016, TALANTA, V160, P268, DOI 10.1016/j.talanta.2016.07.020
   Wang YY, 2013, CHEM COMMUN, V49, P9006, DOI 10.1039/c3cc43375g
   Wood BR, 2007, ANAL BIOANAL CHEM, V387, P1691, DOI 10.1007/s00216-006-0881-8
   Wu JQ, 2013, ACTA BIOMATER, V9, P9194, DOI 10.1016/j.actbio.2013.06.023
   Wu P, 2016, MOLECULES, V21, DOI 10.3390/molecules21010106
   Xiong S., 2014, J GANNAN MED U, V34, P313
   Zhang RZ, 2014, BIOSENS BIOELECTRON, V55, P83, DOI 10.1016/j.bios.2013.11.074
   Zhang YQ, 2012, J MATER CHEM, V22, P16714, DOI 10.1039/c2jm32973e
   Zhao SJ, 2015, ACS APPL MATER INTER, V7, P17054, DOI 10.1021/acsami.5b03228
   Zhu CZ, 2012, CHEM COMMUN, V48, P9367, DOI 10.1039/c2cc33844k
NR 37
TC 44
Z9 50
U1 3
U2 74
PU NATURE PORTFOLIO
PI BERLIN
PA HEIDELBERGER PLATZ 3, BERLIN, 14197, GERMANY
SN 2045-2322
J9 SCI REP-UK
JI Sci Rep
PD JUN 30
PY 2017
VL 7
AR 4452
DI 10.1038/s41598-017-04073-1
PG 8
WC Multidisciplinary Sciences
WE Science Citation Index Expanded (SCI-EXPANDED)
SC Science & Technology - Other Topics
GA EZ1DX
UT WOS:000404451300058
PM 28667269
OA Green Published, gold
DA 2023-08-19
ER

PT J
AU Ohkura, N
AF Ohkura, Naoki
TI Potential applications of Chinese herbal medicines with hemostatic
   properties
SO DRUG DISCOVERIES AND THERAPEUTICS
LA English
DT Review
DE blood coagulation; hemorrhage; Pollen Typhae; mechanism
ID ANTIHEMORRHAGIC SUBSTANCES; TRANEXAMIC ACID; CRUDE DRUGS; CARBON DOTS;
   PRINCIPLES; AGENTS; COAGULATION
AB Various herbal medicines with hemostatic properties have been applied for centuries to accelerate hemostasis and control bleeding. However, the mechanisms of action and active constituents remain unknown. This report provides an overview of current clinical hemostatic agents and their disadvantages, then focuses on the clinical value of Chinese herbal medicines with unique hemostatic features that modern medicines lack. A comprehensive review of hemostatic agents derived from Chinese herbal medicines and their potential medical applications is also presented.
C1 [Ohkura, Naoki] Teikyo Univ, Sch Pharma Sci, Dept Med & Pharmaceut Sci, Lab Host Def, Tokyo, Japan.
C3 Teikyo University
RP Ohkura, N (通讯作者)，Teikyo Univ, Sch Pharma Sci, Dept Med & Pharmaceut Sci, Lab Host Def,Itabashi Ku, 2-11-1 Kaga, Tokyo 1738605, Japan.
EM n-ohkura@pharm.teikyo-u.ac.jp
CR Allison MG, 2016, CRIT CARE CLIN, V32, P385, DOI 10.1016/j.ccc.2016.03.004
   Antoniak S, 2018, RES PRACT THROMB HAE, V2, P549, DOI 10.1002/rth2.12109
   Ebrahimi F, 2020, J PHARM PHARM SCI, V23, P10, DOI 10.18433/jpps30446
   Estevao-Costa MI, 2018, INT J BIOCHEM CELL B, V104, P94, DOI 10.1016/j.biocel.2018.09.011
   Gale AJ, 2011, TOXICOL PATHOL, V39, P273, DOI 10.1177/0192623310389474
   Groenewold MD, 2011, BMC SURG, V11, DOI 10.1186/1471-2482-11-15
   Gupta G, 2018, CUREUS J MED SCIENCE, V10, DOI 10.7759/cureus.2398
   HARKER LA, 1972, NEW ENGL J MED, V287, P155, DOI 10.1056/NEJM197207272870401
   Hayakawa M, 2009, JPN J THROMB HEMOST, V20, P278
   Hung HY, 2016, J FOOD DRUG ANAL, V24, P221, DOI 10.1016/j.jfda.2015.10.009
   ISHIDA H, 1987, CHEM PHARM BULL, V35, P857
   ISHIDA H, 1987, CHEM PHARM BULL, V35, P861
   ISHIDA H, 1988, CHEM PHARM BULL, V36, P4585
   ISHIDA H, 1988, CHEM PHARM BULL, V36, P4414
   KOSUGE T, 1985, CHEM PHARM BULL, V33, P202
   KOSUGE T, 1981, YAKUGAKU ZASSHI, V101, P629, DOI 10.1248/yakushi1947.101.7_629
   KOSUGE T, 1984, CHEM PHARM BULL, V32, P4478
   KOSUGE T, 1985, CHEM PHARM BULL, V33, P206
   KOSUGE T, 1981, YAKUGAKU ZASSHI, V101, P501, DOI 10.1248/yakushi1947.101.6_501
   Li D, 2022, FRONT PHARMACOL, V13, DOI 10.3389/fphar.2022.815479
   Liu XM, 2018, NANOMEDICINE-UK, V13, P391, DOI 10.2217/nnm-2017-0297
   Liu Yang, 2012, World J Exp Med, V2, P30, DOI 10.5493/wjem.v2.i2.30
   Lodha A, 2011, INDIAN J PEDIATR, V78, P838, DOI 10.1007/s12098-010-0326-4
   Longstaff C, 2015, J THROMB HAEMOST, V13, pS98, DOI 10.1111/jth.12935
   Luo J, 2018, RSC ADV, V8, P37707, DOI 10.1039/c8ra06340k
   Madhu CP, 2019, INT J SURG SCI, V3, P151, DOI [10.33545/surgery.2019.v3.i4c.234, DOI 10.33545/SURGERY.2019.V3.I4C.234]
   Matsui T, 2000, BBA-PROTEIN STRUCT M, V1477, P146, DOI 10.1016/S0167-4838(99)00268-X
   MATSUMOTO Y, 1995, BLOOD COAGUL FIBRIN, V6, P233, DOI 10.1097/00001721-199505000-00006
   McCormack PL, 2012, DRUGS, V72, P585, DOI 10.2165/11209070-000000000-00000
   Mitich LM, 2000, WEED TECHNOL, V14, P446, DOI 10.1614/0890-037X(2000)014[0446:CCTLL]2.0.CO;2
   Nesbitt NB, 2020, OTOLARYNG HEAD NECK, V163, P410, DOI 10.1177/0194599820915478
   Ng TB, 2006, J PHARM PHARMACOL, V58, P1007, DOI 10.1211/jpp.58.8.0001
   Ng W, 2015, ANAESTH INTENSIVE TH, V47, P339, DOI 10.5603/AIT.a2015.0011
   Nilsson I M, 1980, J Clin Pathol Suppl (R Coll Pathol), V14, P41
   Ohkura N, 2015, J INTERCULT ETHNOPHA, V4, P19, DOI 10.5455/jice.20141128032845
   Ohkura N, 2012, BLOOD COAGUL FIBRIN, V23, P254, DOI 10.1097/MBC.0b013e3283504148
   Ohkura N, 2011, BLOOD COAGUL FIBRIN, V22, P631, DOI 10.1097/MBC.0b013e328349a22c
   Orlandi RR, 2010, AM J RHINOL ALLERGY, V24, P140, DOI 10.2500/ajra.2010.24.3454
   Palm MD, 2008, DERMATOL SURG, V34, P431, DOI 10.1111/j.1524-4725.2007.34090.x
   PERKINS R. E. L., 1957, ORAL SURG ORAL MED AND ORAL PATHOL, V10, P230, DOI 10.1016/0030-4220(57)90086-5
   RAGNI MV, 1982, ALCOHOL CLIN EXP RES, V6, P267, DOI 10.1111/j.1530-0277.1982.tb04973.x
   Rasche H, 2001, EUR HEART J SUPPL, V3, pQ3, DOI 10.1016/S1520-765X(01)90034-3
   RIDDLE A C Jr, 1955, Oral Surg Oral Med Oral Pathol, V8, P617, DOI 10.1016/0030-4220(55)90270-X
   Scharf RE, 2009, HAMOSTASEOLOGIE, V29, P388
   Schonauer C, 2004, EUR SPINE J, V13, pS89, DOI 10.1007/s00586-004-0727-z
   Serrano SMT, 2013, TOXICON, V62, P19, DOI 10.1016/j.toxicon.2012.09.003
   Seyednejad H, 2008, BRIT J SURG, V95, P1197, DOI 10.1002/bjs.6357
   Shenoy Ashok K, 2014, Perspect Clin Res, V5, P71, DOI 10.4103/2229-3485.128024
   Smith SG., 1986, LAKE RESERV MANAGE, V2, P357, DOI [10.1080/07438148609354657, DOI 10.1080/07438148609354657]
   Stassen JM, 2004, CURR MED CHEM, V11, P2245, DOI 10.2174/0929867043364603
   Sun W, 2012, MOLECULES, V17, P7629, DOI 10.3390/molecules17077629
   Tajima TO, 1971, FOLIA PHARMACOL JPN, V46, P478
   Tengborn L, 2015, THROMB RES, V135, P231, DOI 10.1016/j.thromres.2014.11.012
   THOMPSON DF, 1988, DRUG INTEL CLIN PHAR, V22, P946, DOI 10.1177/106002808802201203
   Triplett DA, 2000, CLIN CHEM, V46, P1260
   Tsunoda M, 2008, J JAP DENT SOC ORIEN, V27, P23
   Tsunoda M, 2007, J JAP DENT SOC ORIEN, V26, P23
   Wang T, 2016, J ETHNOPHARMACOL, V188, P234, DOI 10.1016/j.jep.2016.05.005
   Wasilko SM, 2015, J HAND SURG-AM, V40, P602, DOI 10.1016/j.jhsa.2014.10.013
   White CM, 2001, PHARMACOTHERAPY, V21, P773, DOI 10.1592/phco.21.9.773.34561
   Yan X, 2017, J NANOBIOTECHNOL, V15, DOI 10.1186/s12951-017-0296-z
   ZUCKER WH, 1976, AM J PATHOL, V82, P129
NR 62
TC 0
Z9 0
U1 6
U2 12
PU INT RESEARCH & COOPERATION ASSOC BIO & SOCIO-SCIENCES ADVANCEMENT
PI TOKYO
PA INT RESEARCH & COOPERATION ASSOC BIO & SOCIO-SCIENCES ADVANCEMENT,
   TOKYO, 00000, JAPAN
SN 1881-7831
EI 1881-784X
J9 DRUG DISCOV THER
JI Drug Discov. Ther.
PD JUN
PY 2022
VL 16
IS 3
BP 112
EP 117
DI 10.5582/ddt.2022.01037
PG 6
WC Pharmacology & Pharmacy
WE Emerging Sources Citation Index (ESCI)
SC Pharmacology & Pharmacy
GA 2V8NS
UT WOS:000824096300002
PM 35753799
OA gold
DA 2023-08-19
ER

PT J
AU Zhao, XY
   Zhang, XM
   Li, QL
   Song, YZ
   Zhang, JY
   Yang, YL
   Xia, XS
   Han, QQ
AF Zhao, Xinyue
   Zhang, Xiaomeng
   Li, Qiulan
   Song, Yuzhu
   Zhang, Jinyang
   Yang, Yaling
   Xia, Xueshan
   Han, Qinqin
TI Rapid determination of cadmium in Panax notoginseng using NCDs quantum
   carbon dots-aptamer fluorescence sensor
SO JOURNAL OF FOOD MEASUREMENT AND CHARACTERIZATION
LA English
DT Article
DE Aptasensor; Carbon dots; Cadmium; Fluorescence
ID APTASENSOR; SAMPLES; IONS
AB Cadmium is widely found in nature and excessive cadmium content in Chinese herbal medicine has become a common phenomenonis. For the human body, cadmium is a very harmful and toxic heavy metal, which will cause immeasurable harm to the liver and kidney. Panax notoginseng has been widely praised as a Chinese herbal medicine with many benefits to the human body. In order to avoid a series of safety problems caused by excessive cadmium content in Panax notoginseng, it is necessary to detect cadmium before it is used. Herein, a novel flueorescent aptasensor for the detection of cadmium in Panax notoginseng was developed by combining the carbon quantum dots NCDs prepared by one-step hydration of citric acid and ethylenediamine and the CD-4 aptamer. The aptamer-NCDs conjugation binds to the target cadmium, resulting in fluorescence quenching due to electrostatic interaction. Under certain conditions, the fluorescence intensity of cadmium decreases linearly with the increase of cadmium concentration and the LOD value of this method is 0.89 mu g/L and LOQ value is 2.68 mu g/L. After simple pretreatment of the actual sample of Panax notoginseng powder, this method was used to detect the cadmium. The accuracy and superiority of the proposed fluorescence aptasensor was verified by compared with ICP-MS method. This aptasensor with simple operation, high sensitivity, strong specificity provides a broad prospect for the detection of toxins in Chinese medicinal materials.
C1 [Zhao, Xinyue; Zhang, Xiaomeng; Li, Qiulan; Song, Yuzhu; Zhang, Jinyang; Yang, Yaling; Xia, Xueshan; Han, Qinqin] Kunming Univ Sci & Technol, Fac Life Sci & Technol, Jingming South Rd, Kunming 650500, Yunnan, Peoples R China.
C3 Kunming University of Science & Technology
RP Han, QQ (通讯作者)，Kunming Univ Sci & Technol, Fac Life Sci & Technol, Jingming South Rd, Kunming 650500, Yunnan, Peoples R China.
EM hanqq@kust.edu.cn
RI xia, xue/HNR-4662-2023
OI Han, Qinqin/0000-0003-0024-4761; Kadiyala, Nalinee
   Kanth/0000-0002-9750-3266
FU National Natural Science Foundation of China (NSFC) [32160601]; Basic
   research projects of Yunnan Province [202001AT070033]
FX This work was supported by National Natural Science Foundation of China
   (NSFC Grant No. 32160601) and Basic research projects of Yunnan Province
   (No. 202001AT070033).
CR Bahreyni A, 2019, SENSOR ACTUAT B-CHEM, V280, P10, DOI 10.1016/j.snb.2018.10.047
   Devi JSA, 2020, CHEMISTRYSELECT, V5, P9269, DOI 10.1002/slct.202002095
   Dukic-Cosic D, 2020, CURR OPIN TOXICOL, V19, P56, DOI 10.1016/j.cotox.2019.12.002
   Feng SA, 2019, SPECTROCHIM ACTA A, V212, P286, DOI 10.1016/j.saa.2018.12.055
   Gao Z, 2019, APPL MICROBIOL BIOT, V103, P4585, DOI 10.1007/s00253-019-09782-3
   Guo XD, 2019, SENSORS-BASEL, V19, DOI 10.3390/s19183840
   Guo YM, 2014, ANAL CHEM, V86, P8530, DOI 10.1021/ac502461r
   Jiraporn C., 2021, MICROCHEM J, V160, DOI 10.1016/j.microc.2020.105666
   Lai B, 2021, TALANTA, V232, DOI 10.1016/j.talanta.2021.122409
   Liu SH, 2021, SPECTROCHIM ACTA A, V246, DOI 10.1016/j.saa.2020.118964
   Luo SY, 2018, J CELL BIOCHEM, V119, P896, DOI 10.1002/jcb.26254
   Luo W, 2020, ENVIRON INT, V143, DOI 10.1016/j.envint.2020.105898
   Melo JC, 2020, FOOD ANAL METHOD, V13, P212, DOI 10.1007/s12161-019-01589-2
   Mendiola TG., 2019, MICROCHIM ACTA, V186
   Ng TB, 2006, J PHARM PHARMACOL, V58, P1007, DOI 10.1211/jpp.58.8.0001
   Santos AP, 2019, J SCI FOOD AGR, V99, P4609, DOI 10.1002/jsfa.9700
   Shen CL, 2020, NANOPHOTONICS-BERLIN, V9, P3597, DOI 10.1515/nanoph-2020-0233
   Shirani M, 2020, TALANTA, V219, DOI 10.1016/j.talanta.2020.121235
   Souza JP, 2020, FOOD CHEM, V321, DOI 10.1016/j.foodchem.2020.126715
   Thongsaw A, 2017, FOOD CHEM, V219, P453, DOI 10.1016/j.foodchem.2016.09.177
   Tian ST, 2020, SCI TOTAL ENVIRON, V704, DOI 10.1016/j.scitotenv.2019.135402
   Wang C, 2020, J HAZARD MATER, V384, DOI 10.1016/j.jhazmat.2019.121461
   Wang JL, 2020, SPECTROCHIM ACTA A, V226, DOI 10.1016/j.saa.2019.117651
   Wang SN, 2018, SPECTROCHIM ACTA A, V201, P119, DOI 10.1016/j.saa.2018.04.065
   Wu FS, 2016, J MATER CHEM B, V4, P6366, DOI 10.1039/c6tb01646d
   Wu YG, 2014, ANALYST, V139, P1550, DOI 10.1039/c3an02117c
   Xiao ZG, 2020, B ENVIRON CONTAM TOX, V104, P57, DOI 10.1007/s00128-019-02753-4
   Xu JY, 2018, ANALYST, V143, P3918, DOI 10.1039/c8an01032c
   Yang DW, 2019, PART PART SYST CHAR, V36, DOI 10.1002/ppsc.201900273
   Yang SC, 2020, MICROCHEM J, V154, DOI 10.1016/j.microc.2019.104542
   Yin JF, 2020, CHEM COMMUN, V56, P14171, DOI 10.1039/d0cc06347a
   Zhang BQ, 2020, CHEMOSPHERE, V247, DOI 10.1016/j.chemosphere.2020.125958
   Zhang YX, 2020, INORG CHEM COMMUN, V111, DOI 10.1016/j.inoche.2019.107672
   Zheng YJ, 2020, IND CROP PROD, V158, DOI 10.1016/j.indcrop.2020.113023
   Zhou P, 2020, NATURE, V579, P270, DOI [10.1038/s41586-020-2012-7, 10.1038/s41586-020-2951-z]
   Zhou YM, 2020, ENVIRON SCI POLLUT R, V27, P44249, DOI 10.1007/s11356-020-10282-5
   Zhu JH, 2015, SENSOR ACTUAT B-CHEM, V219, P261, DOI 10.1016/j.snb.2015.05.032
NR 37
TC 3
Z9 3
U1 11
U2 57
PU SPRINGER
PI NEW YORK
PA ONE NEW YORK PLAZA, SUITE 4600, NEW YORK, NY, UNITED STATES
SN 2193-4126
EI 2193-4134
J9 J FOOD MEAS CHARACT
JI J. Food Meas. Charact.
PD AUG
PY 2022
VL 16
IS 4
BP 2459
EP 2467
DI 10.1007/s11694-022-01356-8
EA MAR 2022
PG 9
WC Food Science & Technology
WE Science Citation Index Expanded (SCI-EXPANDED)
SC Food Science & Technology
GA 3B2OA
UT WOS:000767901000001
DA 2023-08-19
ER

PT J
AU Luo, WK
   Zhang, LL
   Yang, ZY
   Guo, XH
   Wu, Y
   Zhang, W
   Luo, JK
   Tang, T
   Wang, Y
AF Luo, Wei-Kang
   Zhang, Liang-Lin
   Yang, Zhao-Yu
   Guo, Xiao-Hang
   Wu, Yao
   Zhang, Wei
   Luo, Jie-Kun
   Tang, Tao
   Wang, Yang
TI Herbal medicine derived carbon dots: synthesis and applications in
   therapeutics, bioimaging and sensing
SO JOURNAL OF NANOBIOTECHNOLOGY
LA English
DT Review
DE Herbal medicine; Carbon dots; Synthesis; Theranostics; Medical
   applications; Nanomedicine
ID TRADITIONAL CHINESE MEDICINE; MICROWAVE-ASSISTED SYNTHESIS; QUANTUM
   DOTS; GREEN SYNTHESIS; SELECTIVE DETECTION; NANODOTS; DISEASES; FUTURE;
   PROBE; INFLAMMATION
AB Since the number of raw material selections for the synthesis of carbon dots (CDs) has grown extensively, herbal medicine as a precursor receives an increasing amount of attention. Compared with other biomass precursors, CDs derived from herbal medicine (HM-CDs) have become the most recent incomer in the family of CDs. In recent ten years, a great many studies have revealed that HM-CDs tend to be good at theranostics without drug loading. However, the relevant development and research results are not systematically reviewed. Herein, the origin and history of HM-CDs are outlined, especially their functional performances in medical diagnosis and treatment. Besides, we sort out the herbal medicine precursors, and analyze the primary synthetic methods and the key characteristics. In terms of the applications of HM-CDs, medical therapeutics, ion and molecular detection, bioimaging, as well as pH sensing are summarized. Finally, we discuss the crucial challenges and future prospects.
C1 [Luo, Wei-Kang; Zhang, Liang-Lin; Yang, Zhao-Yu; Wu, Yao; Luo, Jie-Kun; Tang, Tao; Wang, Yang] Xiangya Hosp Cent South Univ, Dept Integrated Chinese & Western Med, Inst Integrat Med, Changsha, Hunan, Peoples R China.
   [Guo, Xiao-Hang] Hunan Univ Chinese Med, Changsha, Hunan, Peoples R China.
   [Zhang, Wei] Hunan Univ Chinese Med, Coll Integrated Tradit Chinese & Western Med, Changsha, Hunan, Peoples R China.
C3 Central South University; Hunan University of Chinese Medicine; Hunan
   University of Chinese Medicine
RP Wang, Y (通讯作者)，Xiangya Hosp Cent South Univ, Dept Integrated Chinese & Western Med, Inst Integrat Med, Changsha, Hunan, Peoples R China.
EM wangyang_xy87@csu.edu.cn
RI Wang, Yang/HHZ-4240-2022
OI Wang, Yang/0000-0003-0447-3107
FU Project of Inheritance Studio for National Famous Experts of Traditional
   Chinese Medicine [[2018]134]; Fundamental Research Funds for the Central
   Universities of Central South University [2021zzts1028];
   Innovation-Driven Project of Central South University [2020CX047]
FX This work was supported by the Project of Inheritance Studio for
   National Famous Experts of Traditional Chinese Medicine (No. [2018]134),
   the Fundamental Research Funds for the Central Universities of Central
   South University (No. 2021zzts1028), and the Innovation-Driven Project
   of Central South University (No. 2020CX047).
CR Agrawal A, 2018, CHEM REV, V118, P3121, DOI 10.1021/acs.chemrev.7b00613
   Anand A, 2019, NANOSCALE HORIZ, V4, P117, DOI 10.1039/c8nh00174j
   Ansari L, 2021, COLLOID SURFACE B, V203, DOI 10.1016/j.colsurfb.2021.111743
   Ariya PA, 2015, CHEM REV, V115, P3760, DOI 10.1021/cr500667e
   Ashrafizadeh M, 2020, ADV COLLOID INTERFAC, V278, DOI 10.1016/j.cis.2020.102123
   Atabaev TS, 2018, NANOMATERIALS-BASEL, V8, DOI 10.3390/nano8050342
   Barati A, 2015, BIOSENS BIOELECTRON, V71, P470, DOI 10.1016/j.bios.2015.04.073
   Bawarski WE, 2008, NANOMED-NANOTECHNOL, V4, P273, DOI 10.1016/j.nano.2008.06.002
   Becraft AR, 2020, J NUTR, V150, P434, DOI 10.1093/jn/nxz267
   Bhaskar S, 2010, PART FIBRE TOXICOL, V7, DOI 10.1186/1743-8977-7-3
   Brucker D, 2019, ANAL BIOANAL CHEM, V411, P4551, DOI 10.1007/s00216-019-01606-7
   Bulska E, 2016, PHILOS T R SOC A, V374, DOI 10.1098/rsta.2015.0369
   Caglayan MO, 2022, CRIT REV ANAL CHEM, V52, P814, DOI 10.1080/10408347.2020.1828029
   Chandra S, 2019, ANAL CHIM ACTA, V1054, P145, DOI 10.1016/j.aca.2018.12.024
   Chang D, 2020, ANALYST, V145, P2176, DOI 10.1039/d0an00102c
   Chen WL, 2021, J CONTROL RELEASE, V333, P129, DOI 10.1016/j.jconrel.2021.03.029
   Chen Z, 2019, PHARM BIOL, V57, P498, DOI 10.1080/13880209.2019.1645700
   Cheng JJ, 2019, NANOMEDICINE-UK, V14, P431, DOI 10.2217/nnm-2018-0285
   Choi Y, 2017, ACS APPL MATER INTER, V9, P27883, DOI 10.1021/acsami.7b06066
   Chung S, 2021, ADV MATER, V33, DOI 10.1002/adma.201904362
   Csermely P, 2005, TRENDS PHARMACOL SCI, V26, P178, DOI 10.1016/j.tips.2005.02.007
   Cui FC, 2020, BIOSENS BIOELECTRON, V156, DOI 10.1016/j.bios.2020.112085
   Dager A, 2019, SCI REP-UK, V9, DOI 10.1038/s41598-019-50397-5
   Dai J, 2019, APPL ECOL ENV RES, V17, P12139, DOI 10.15666/aeer/1705_1213912153
   Dalbeth N, 2016, LANCET, V388, P2039, DOI 10.1016/S0140-6736(16)00346-9
   Devi P, 2019, BIOSENS BIOELECTRON, V141, DOI 10.1016/j.bios.2019.02.059
   Dhenadhayalan N, 2020, SMALL, V16, DOI 10.1002/smll.201905767
   Dong XL, 2020, THERANOSTICS, V10, P671, DOI 10.7150/thno.39863
   Drayton DL, 2006, NAT IMMUNOL, V7, P344, DOI 10.1038/ni1330
   Du JJ, 2019, SMALL, V15, DOI 10.1002/smll.201805087
   Feng YJ, 2015, TALANTA, V140, P128, DOI 10.1016/j.talanta.2015.03.038
   Ghosal K, 2019, MAT SCI ENG C-MATER, V96, P887, DOI 10.1016/j.msec.2018.11.060
   Goh EJ, 2012, BIOMACROMOLECULES, V13, P2554, DOI 10.1021/bm300796q
   Gong YQ, 2016, BIOSENS BIOELECTRON, V79, P822, DOI 10.1016/j.bios.2016.01.022
   Guo YM, 2013, CARBON, V52, P583, DOI 10.1016/j.carbon.2012.10.028
   He J, 2013, WORLD J EMERG MED, V4, P92, DOI [10.5847/wjem.j.1920-8642.2013.02.002, 10.5847/wjem.j.issn.1920-8642.2013.02.002]
   He MQ, 2018, NANOSCALE RES LETT, V13, DOI 10.1186/s11671-018-2581-7
   Hu J, 2021, INT J NANOMED, V16, P2461, DOI 10.2147/IJN.S289515
   Hu MB, 2017, MOLECULES, V22, DOI 10.3390/molecules22101779
   Hu XT, 2021, FOOD CHEM, V339, DOI 10.1016/j.foodchem.2020.127775
   Hu YP, 2021, FOOD CHEM, V335, DOI 10.1016/j.foodchem.2020.127677
   Huang P, 2012, ADV MATER, V24, P5104, DOI 10.1002/adma.201200650
   Huang YH, 2016, J PHARM PHARM SCI, V19, P114, DOI 10.18433/J3SG7K
   Huie CW, 2004, J CHROMATOGR B, V812, P241, DOI 10.1016/j.jchromb.2004.08.038
   Jiang XH, 2019, J PHARMACEUT BIOMED, V164, P514, DOI 10.1016/j.jpba.2018.11.025
   Kang C, 2020, NANOMATERIALS-BASEL, V10, DOI 10.3390/nano10112316
   Kang ZH, 2019, NANOSCALE, V11, P19214, DOI 10.1039/c9nr05647e
   Karin M, 2006, CELL, V124, P823, DOI 10.1016/j.cell.2006.02.016
   Kim JH, 2020, MOLECULES, V25, DOI 10.3390/molecules25235592
   Kim K, 2018, J NANOSCI NANOTECHNO, V18, P1320, DOI 10.1166/jnn.2018.14901
   Kim W, 2008, PHARMACOL REV, V60, P470, DOI 10.1124/pr.108.000604
   Kong H, 2021, ARTIF CELL NANOMED B, V49, P11, DOI 10.1080/21691401.2020.1862134
   Kumar R, 2020, ULTRASON SONOCHEM, V64, DOI 10.1016/j.ultsonch.2020.105009
   Li CL, 2014, J MATER CHEM B, V2, P4564, DOI 10.1039/c4tb00216d
   Li DC, 2009, J CONTROL RELEASE, V138, P103, DOI 10.1016/j.jconrel.2009.05.008
   Li F, 2019, CHEM-EUR J, V25, P1165, DOI 10.1002/chem.201802793
   Li F, 2017, ANGEW CHEM INT EDIT, V56, P9910, DOI 10.1002/anie.201705989
   Li FS, 2017, NAT PLANTS, V3, DOI 10.1038/nplants.2017.109
   Li LL, 2017, INORG CHEM COMMUN, V86, P227, DOI 10.1016/j.inoche.2017.10.006
   Li W, 2017, CARBOHYD POLYM, V175, P7, DOI 10.1016/j.carbpol.2017.07.062
   Li XY, 2011, CHEM COMMUN, V47, P932, DOI 10.1039/c0cc03552a
   Li XL, 2017, FRONT PHARMACOL, V8, DOI 10.3389/fphar.2017.00634
   Li YW, 2021, FRONT PHARMACOL, V12, DOI 10.3389/fphar.2021.639860
   Li Z, 2015, BIOSENS BIOELECTRON, V74, P91, DOI 10.1016/j.bios.2015.06.014
   Liu HY, 2015, ACS APPL MATER INTER, V7, P4913, DOI 10.1021/am508994w
   Liu RL, 2009, ANGEW CHEM INT EDIT, V48, P4598, DOI 10.1002/anie.200900652
   Liu XM, 2018, NANOMEDICINE-UK, V13, P391, DOI 10.2217/nnm-2017-0297
   Liu YM, 2020, CELL PROLIFERAT, V53, DOI 10.1111/cpr.12894
   Liu YS, 2014, SENSOR ACTUAT B-CHEM, V196, P647, DOI 10.1016/j.snb.2014.02.053
   Loczechin A, 2019, ACS APPL MATER INTER, V11, P42964, DOI 10.1021/acsami.9b15032
   Lommens P, 2008, CHEMPHYSCHEM, V9, P484, DOI 10.1002/cphc.200700753
   Lorentzen Anne Kathrine, 2020, Cochrane Database Syst Rev, V12, pCD012980, DOI 10.1002/14651858.CD012980.pub2
   Lu Y, 2017, NAT REV MATER, V2, DOI 10.1038/natrevmats.2016.75
   Ma YX, 2019, APMIS, V127, P372, DOI 10.1111/apm.12928
   Mansur HS, 2013, J MATER CHEM B, V1, P1696, DOI 10.1039/c3tb00498h
   Miao P, 2015, NANOSCALE, V7, P1586, DOI 10.1039/c4nr05712k
   Miao XA, 2017, ACS APPL MATER INTER, V9, P18549, DOI 10.1021/acsami.7b04514
   Mohapatra S, 2019, ANAL CHIM ACTA, V1058, P146, DOI 10.1016/j.aca.2019.01.021
   Namdari P, 2017, BIOMED PHARMACOTHER, V87, P209, DOI 10.1016/j.biopha.2016.12.108
   Okonko DO, 2011, J AM COLL CARDIOL, V58, P1241, DOI 10.1016/j.jacc.2011.04.040
   Pal A, 2019, CHEMPHYSCHEM, V20, P1018, DOI 10.1002/cphc.201900140
   Pan MF, 2020, NANOMATERIALS-BASEL, V10, DOI 10.3390/nano10050930
   Parvin N, 2016, RSC ADV, V6, P18134, DOI 10.1039/c5ra25402g
   Pautler M, 2010, INT J NANOMED, V5, P803, DOI 10.2147/IJN.S13816
   Pearce S, 2013, MOL CELL NEUROSCI, V55, P1, DOI 10.1016/j.mcn.2012.08.013
   Pu JL, 2021, ANALYST, V146, P1032, DOI [10.1039/D0AN02075C, 10.1039/d0an02075c]
   Quach C, 2018, JAMA INTERN MED, V178, P1260, DOI 10.1001/jamainternmed.2018.3556
   Radnia F, 2020, TALANTA, V209, DOI 10.1016/j.talanta.2019.120547
   Sagbas S, 2019, WOODH PUB S COMPOS S, P651, DOI 10.1016/B978-0-08-102509-3.00022-5
   Servick K, 2020, SCIENCE, V367, P966, DOI 10.1126/science.367.6481.966
   Seth R, 2014, COCHRANE DB SYST REV, DOI 10.1002/14651858.CD006077.pub3
   Sharma V, 2017, J MATER CHEM B, V5, P8904, DOI 10.1039/c7tb02484c
   Shen Z, 2018, J MATER CHEM C, V6, P9636, DOI 10.1039/c8tc02982b
   Shi XB, 2019, TALANTA, V194, P809, DOI 10.1016/j.talanta.2018.11.005
   Shi XX, 2019, SMALL, V15, DOI 10.1002/smll.201901507
   So TH, 2019, CLIN ONCOL-UK, V31, P578, DOI 10.1016/j.clon.2019.05.016
   Song YB, 2014, NANOSCALE, V6, P4676, DOI 10.1039/c4nr00029c
   Stamp LK, 2018, RHEUMATOLOGY, V57, pi35, DOI 10.1093/rheumatology/kex422
   Sun D, 2020, SPECTROCHIM ACTA A, V240, DOI 10.1016/j.saa.2020.118598
   Sun XH, 2017, J PHOTOCH PHOTOBIO B, V175, P219, DOI 10.1016/j.jphotobiol.2017.08.035
   Sun ZW, 2018, ARTIF CELL NANOMED B, V46, pS308, DOI 10.1080/21691401.2018.1492419
   Sun ZW, 2018, J BIOMED NANOTECHNOL, V14, P2146, DOI 10.1166/jbn.2018.2653
   Surendran P, 2020, LUMINESCENCE, V35, P196, DOI 10.1002/bio.3713
   Tasneem S, 2019, PHARMACOL RES, V139, P126, DOI 10.1016/j.phrs.2018.11.001
   Tejwan N, 2021, J CONTROL RELEASE, V330, P132, DOI 10.1016/j.jconrel.2020.12.023
   Tejwan N, 2020, ADV COLLOID INTERFAC, V275, DOI 10.1016/j.cis.2019.102046
   Teschke R, 2015, WORLD J GASTROENTERO, V21, P4466, DOI 10.3748/wjg.v21.i15.4466
   Tuerhong M, 2017, CHINESE J ANAL CHEM, V45, P139, DOI 10.1016/S1872-2040(16)60990-8
   Wang CW, 2015, J MATER PROCESS TECH, V222, P122, DOI 10.1016/j.jmatprotec.2015.03.005
   Wang CW, 2016, CURR OPIN ALLERGY CL, V16, P339, DOI 10.1097/ACI.0000000000000286
   Wang CJ, 2019, MATER CHEM PHYS, V232, P145, DOI 10.1016/j.matchemphys.2019.04.071
   Wang D, 2020, NANOSCALE, V12, P5705, DOI 10.1039/c9nr10573e
   Wang LN, 2020, J CELL MOL MED, V24, P4105, DOI 10.1111/jcmm.15064
   Wang M, 2020, FOOD CHEM, V318, DOI 10.1016/j.foodchem.2020.126506
   Wang M, 2019, ANAL BIOANAL CHEM, V411, DOI 10.1007/s00216-019-01712-6
   Wang N, 2016, BIOSENS BIOELECTRON, V85, P68, DOI 10.1016/j.bios.2016.04.089
   Wang R, 2017, J MATER CHEM A, V5, P3717, DOI 10.1039/c6ta08660h
   Wang SN, 2019, NANOMEDICINE-UK, V14, P2925, DOI 10.2217/nnm-2019-0255
   Wang X, 2019, FRONT CHEM, V7, DOI 10.3389/fchem.2019.00671
   Wang XK, 2020, ARTIF CELL NANOMED B, V48, P68, DOI 10.1080/21691401.2019.1699810
   Wang XK, 2019, MOLECULES, V24, DOI 10.3390/molecules24224152
   Wang XL, 2020, MICROCHIM ACTA, V187, DOI 10.1007/s00604-020-04322-7
   Wang Y, 2018, SCI TOTAL ENVIRON, V625, P940, DOI 10.1016/j.scitotenv.2017.12.334
   Wang YF, 2014, J MATER CHEM C, V2, P6921, DOI 10.1039/c4tc00988f
   Wang ZF, 2017, ADV MATER, V29, DOI 10.1002/adma.201702910
   Wei XJ, 2019, ACS APPL MATER INTER, V11, P9832, DOI 10.1021/acsami.9b00074
   Wu D, 2013, ANAL METHODS-UK, V5, P3023, DOI 10.1039/c3ay40337h
   Wu JS, 2020, INT J NANOMED, V15, P4139, DOI 10.2147/IJN.S248467
   Xia CL, 2019, ADV SCI, V6, DOI 10.1002/advs.201901316
   Xiang YN, 2019, CANCER MED-US, V8, P1958, DOI 10.1002/cam4.2108
   Xie RB, 2016, ANAL METHODS-UK, V8, P4001, DOI 10.1039/c6ay00289g
   Xiong AZ, 2019, PHYTOMEDICINE, V54, P77, DOI 10.1016/j.phymed.2018.06.015
   Xu XY, 2004, J AM CHEM SOC, V126, P12736, DOI 10.1021/ja040082h
   Xue MY, 2015, J MATER CHEM B, V3, P6783, DOI 10.1039/c5tb01073j
   Yan FY, 2019, MICROCHIM ACTA, V186, DOI 10.1007/s00604-019-3688-y
   Yan X, 2017, J NANOBIOTECHNOL, V15, DOI 10.1186/s12951-017-0296-z
   Yan YB, 2018, ACS NANO, V12, P3523, DOI 10.1021/acsnano.8b00498
   Yang XM, 2014, BIOSENS BIOELECTRON, V60, P292, DOI 10.1016/j.bios.2014.04.046
   Yu CH, 2021, J PHARMACEUT BIOMED, V192, DOI 10.1016/j.jpba.2020.113673
   Yu Y, 2018, CARBOHYD POLYM, V183, P91, DOI 10.1016/j.carbpol.2017.12.009
   Yuan FL, 2016, NANO TODAY, V11, P565, DOI 10.1016/j.nantod.2016.08.006
   Zhang JH, 2016, SCI REP-UK, V6, DOI 10.1038/srep37860
   Zhang ML, 2021, J NANOBIOTECHNOL, V19, DOI 10.1186/s12951-021-00847-y
   Zhang ML, 2020, NANOMEDICINE-UK, V15, P851, DOI 10.2217/nnm-2019-0369
   Zhang ML, 2019, NANOSCALE RES LETT, V14, DOI 10.1186/s11671-019-3198-1
   Zhang ML, 2018, ARTIF CELL NANOMED B, V46, P1562, DOI 10.1080/21691401.2017.1379015
   Zhang S, 2021, SPECTROCHIM ACTA A, V260, DOI 10.1016/j.saa.2021.119969
   Zhang WY, 2020, SPECTROCHIM ACTA A, V229, DOI 10.1016/j.saa.2019.117931
   Zhang XY, 2018, CHEMSUSCHEM, V11, P11, DOI 10.1002/cssc.201701847
   Zhang ZH, 2017, BIOSENS BIOELECTRON, V94, P358, DOI 10.1016/j.bios.2017.03.014
   Zhang ZC, 2019, J AGR FOOD CHEM, V67, P6202, DOI 10.1021/acs.jafc.9b01810
   Zhao XY, 2019, TALANTA, V201, P1, DOI 10.1016/j.talanta.2019.03.095
   Zhao Y, 2017, SCI REP-UK, V7, DOI 10.1038/s41598-017-04073-1
   Zhao YS, 2020, INT J NANOMED, V15, P9049, DOI 10.2147/IJN.S281976
   Zheng M, 2014, ADV MATER, V26, P3554, DOI 10.1002/adma.201306192
   Zheng XD, 2021, ANALYST, V146, P911, DOI [10.1039/D0AN01599G, 10.1039/d0an01599g]
   Zheng YN, 2020, NANOMATERIALS-BASEL, V10, DOI 10.3390/nano10020303
   Zhi B, 2019, NANOSCALE, V11, P20411, DOI 10.1039/c9nr05028k
   Zhou JJ, 2012, MATER LETT, V66, P222, DOI 10.1016/j.matlet.2011.08.081
   Zhou Y, 2016, BIORESOURCE TECHNOL, V217, P190, DOI 10.1016/j.biortech.2016.03.080
   Zhou YQ, 2018, J CONTROL RELEASE, V270, P290, DOI 10.1016/j.jconrel.2017.12.015
   Zhu LX, 2020, J PHARMACEUT BIOMED, V179, DOI 10.1016/j.jpba.2019.113009
   Zhu SJ, 2013, ANGEW CHEM INT EDIT, V52, P3953, DOI 10.1002/anie.201300519
NR 163
TC 25
Z9 28
U1 37
U2 140
PU BMC
PI LONDON
PA CAMPUS, 4 CRINAN ST, LONDON N1 9XW, ENGLAND
EI 1477-3155
J9 J NANOBIOTECHNOL
JI J. Nanobiotechnol.
PD OCT 13
PY 2021
VL 19
IS 1
AR 320
DI 10.1186/s12951-021-01072-3
PG 30
WC Biotechnology & Applied Microbiology; Nanoscience & Nanotechnology
WE Science Citation Index Expanded (SCI-EXPANDED)
SC Biotechnology & Applied Microbiology; Science & Technology - Other
   Topics
GA WG4YG
UT WOS:000707001400002
PM 34645456
OA Green Published, gold
DA 2023-08-19
ER

PT J
AU Sun, ZW
   Lu, F
   Cheng, JJ
   Zhang, ML
   Zhu, YF
   Zhang, YX
   Kong, H
   Qu, HH
   Zhao, Y
AF Sun, Ziwei
   Lu, Fang
   Cheng, Jinjun
   Zhang, Meiling
   Zhu, Yafan
   Zhang, Yaxue
   Kong, Hui
   Qu, Huihua
   Zhao, Yan
TI Hypoglycemic Bioactivity of Novel Eco-Friendly Carbon Dots Derived from
   Traditional Chinese Medicine
SO JOURNAL OF BIOMEDICAL NANOTECHNOLOGY
LA English
DT Article
DE Hypoglycemic Bioactiyity; Carbon Dots; Jiaosanxian; Charcoal Traditional
   Chinese Medicine; Blood Sugar
ID ONE-POT SYNTHESIS; GLUCOSE-HOMEOSTASIS; DRUG-DELIVERY; NANODOTS;
   INHIBITION
AB Although recent research on intrinsic bioactivities of carbon dots is expanding. it is focused on basic aspects, which creates the need for broadening our knowledge about carbon dots to expand their uses in biomedical sciences and facilitate their application in clinical practice. Jiaosanxian is a charcoal traditional Chinese medicine with a pronounced effect on promoting appetite and digestion that is widely used as dyspepsia therapy in China. To study the underlying mechanism and the material requirements, we investigated carbon dots which was generated in the charcoal processing. In this study, we developed Jiaosanxian-derived carbon dots (JSX-CDs) with an average diameter of 4.4-6.4 nm. No further modifications or external surface passivation agents were required because Jiaosanxian naturally contains carbon, nitrogen, and oxygen. We found that carbon dots derived from different charcoal traditional Chinese medicines had both similarities and differences in their structural features, physicochemical properties, and bioactivities. Due to an abundance of surface groups, JSX-CDs showed a distinct solubility and bioactivity. In this study, we established a modified hyperglycemia model in mice to evaluate the hypoglycemic activity of JSX-CDs. We found that JSX-CDs were effective in regulating blood sugar and appeared to be very safe, indicating its potential use as a hypoglycemic agent. Our results do not only provide guidance for further research on intrinsic bioactivities of CDs but also give new insights into their potential biomedical and healthcare applications.
C1 [Sun, Ziwei; Lu, Fang; Cheng, Jinjun; Zhang, Meiling; Zhu, Yafan; Zhang, Yaxue; Kong, Hui; Zhao, Yan] Beijing Univ Chinese Med, Sch Preclin Med, Beijing 100029, Peoples R China.
   [Qu, Huihua] Beijing Univ Chinese Med, Ctr Sci Expt, Beijing 100029, Peoples R China.
C3 Beijing University of Chinese Medicine; Beijing University of Chinese
   Medicine
RP Zhao, Y (通讯作者)，Beijing Univ Chinese Med, Sch Preclin Med, Beijing 100029, Peoples R China.; Qu, HH (通讯作者)，Beijing Univ Chinese Med, Ctr Sci Expt, Beijing 100029, Peoples R China.
EM quhuihuadr@163.com; zhaoyandr@gmail.com
FU National Natural Science Foundation of China [81473338, 81274043,
   81573573, 81430102]; Classical Prescription Basic Research Team of the
   Beijing University of Chinese Medicine
FX This work was supported by the National Natural Science Foundation of
   China (81473338, 81274043, 81573573, 81430102) and the Classical
   Prescription Basic Research Team of the Beijing University of Chinese
   Medicine.
CR Bonaventura MM, 2008, AM J PHYSIOL-ENDOC M, V294, pE157, DOI 10.1152/ajpendo.00615.2006
   Brennan CS, 2005, MOL NUTR FOOD RES, V49, P560, DOI 10.1002/mnfr.200500025
   Chen J., 2009, MED HLTH CARE, V2, P46
   Fan S., 2016, HLTH PRESERVING, V2, P1671
   Feng T, 2016, ACS NANO, V10, P4410, DOI 10.1021/acsnano.6b00043
   Gowthaman NSK, 2017, BIOSENS BIOELECTRON, V94, P30, DOI 10.1016/j.bios.2017.02.034
   He GL, 2016, NANOTECHNOLOGY, V27, DOI 10.1088/0957-4484/27/39/395706
   Hsu PC, 2013, J MATER CHEM B, V1, P1774, DOI 10.1039/c3tb00545c
   Hua XW, 2017, NANOSCALE, V9, P10948, DOI 10.1039/c7nr03658b
   Jana J, 2016, TALANTA, V150, P253, DOI 10.1016/j.talanta.2015.12.047
   Jiang ZQ, 2014, CHEM-EUR J, V20, P10926, DOI 10.1002/chem.201403076
   Jorgensen MS, 2017, J AM ASSOC LAB ANIM, V56, P95
   Kim W, 2008, PHARMACOL REV, V60, P470, DOI 10.1124/pr.108.000604
   Li CL, 2014, J MATER CHEM B, V2, P4564, DOI 10.1039/c4tb00216d
   Li HT, 2012, J MATER CHEM, V22, P24230, DOI 10.1039/c2jm34690g
   Li WC, 2016, ACTA BIOMATER, V40, P254, DOI 10.1016/j.actbio.2016.04.006
   Liang D., 2002, HLTH MED XINJIANG S, V5S, P22
   Liu JJ, 2017, NANOSCALE, V9, P7135, DOI 10.1039/c7nr02128c
   Liu XM, 2018, NANOMEDICINE-UK, V13, P391, DOI 10.2217/nnm-2017-0297
   Lu F, 2017, CARBON, V120, P95, DOI 10.1016/j.carbon.2017.05.039
   Qu SN, 2012, ANGEW CHEM INT EDIT, V51, P12215, DOI 10.1002/anie.201206791
   Shi WB, 2011, CHEM COMMUN, V47, P6695, DOI 10.1039/c1cc11943e
   Wang JQ, 2015, LANGMUIR, V31, P8063, DOI 10.1021/acs.langmuir.5b01875
   Wang K, 2013, NANOSCALE RES LETT, V8, DOI 10.1186/1556-276X-8-122
   Wang L, 2016, TALANTA, V160, P268, DOI 10.1016/j.talanta.2016.07.020
   Wang Y, 2016, CHEM COMMUN, V52, P9247, DOI 10.1039/c6cc02874h
   Wu D, 2013, ANAL METHODS-UK, V5, P3023, DOI 10.1039/c3ay40337h
   Yan X, 2017, J NANOBIOTECHNOL, V15, DOI 10.1186/s12951-017-0296-z
   Yang L, 2015, NANOSCALE, V7, P6104, DOI 10.1039/c5nr01080b
   Zhang ML, 2018, ARTIF CELL NANOMED B, V46, P1562, DOI 10.1080/21691401.2017.1379015
   Zhao Y, 2017, SCI REP-UK, V7, DOI 10.1038/s41598-017-04073-1
NR 31
TC 23
Z9 28
U1 7
U2 80
PU AMER SCIENTIFIC PUBLISHERS
PI VALENCIA
PA 26650 THE OLD RD, STE 208, VALENCIA, CA 91381-0751 USA
SN 1550-7033
EI 1550-7041
J9 J BIOMED NANOTECHNOL
JI J. Biomed. Nanotechnol.
PD DEC
PY 2018
VL 14
IS 12
BP 2146
EP 2155
DI 10.1166/jbn.2018.2653
PG 10
WC Nanoscience & Nanotechnology; Materials Science, Biomaterials
WE Science Citation Index Expanded (SCI-EXPANDED)
SC Science & Technology - Other Topics; Materials Science
GA GW5NT
UT WOS:000446983100013
PM 30305221
DA 2023-08-19
ER

PT J
AU Islam, R
   Sun, LM
   Zhang, LB
AF Islam, Rehmat
   Sun, Leming
   Zhang, Lianbing
TI Biomedical Applications of Chinese Herb-Synthesized Silver Nanoparticles
   by Phytonanotechnology
SO NANOMATERIALS
LA English
DT Review
DE Chinese herbal; silver nanoparticles; phytonanotechnology; bioactive
   molecules; biomedical applications
ID PLANT-MEDIATED SYNTHESIS; ASSISTED GREEN SYNTHESIS; LEAF EXTRACT;
   ANTIBACTERIAL ACTIVITY; ANTIFUNGAL ACTIVITY; ANTIMICROBIAL ACTIVITIES;
   ANTIOXIDANT ACTIVITY; MEDICINAL-PLANTS; CONTROLLABLE SYNTHESIS;
   ELEPHANTOPUS-SCABER
AB Recent advances in nanotechnology have opened up new avenues for the controlled synthesis of nanoparticles for biomedical and pharmaceutical applications. Chinese herbal medicine is a natural gift to humanity, and it has long been used as an antibacterial and anticancer agent. This study will highlight recent developments in the phytonanotechnological synthesis of Chinese herbal medicines to utilize their bioactive components in biomedical and therapeutic applications. Biologically synthesized silver nanoparticles (AgNPs) have emerged as a promising alternative to chemical and physical approaches for various biomedical applications. The comprehensive rationale of combinational or synergistic effects of Chinese herb-based AgNPs synthesis was investigated with superior physicochemical and biological properties, and their biomedical applications, including antimicrobial and anticancer activity and wound healing properties. AgNPs can damage the cell ultrastructure by triggering apoptosis, which includes the formation of reactive oxygen species (ROS), DNA disintegration, protein inactivation, and the regulation of various signaling pathways. However, the anticancer mechanism of Chinese herbal medicine-based AgNPs is more complicated due to the potential toxicity of AgNPs. Further in-depth studies are required to address Chinese herbs' various bioactive components and AgNPs as a synergistic approach to combat antimicrobial resistance, therapeutic efficiency of drug delivery, and control and prevention of newly emerged diseases.</p>
C1 [Islam, Rehmat; Sun, Leming; Zhang, Lianbing] Northwestern Polytech Univ, Sch Life Sci, Key Lab Space Biosci & Biotechnol, Xian 710072, Peoples R China.
C3 Northwestern Polytechnical University
RP Sun, LM (通讯作者)，Northwestern Polytech Univ, Sch Life Sci, Key Lab Space Biosci & Biotechnol, Xian 710072, Peoples R China.
EM lmsun@nwpu.edu.cn
RI Sun, Leming/AAG-7969-2019; Islam, Rehmat/AAU-4378-2021; Zhang,
   Lianbing/C-6958-2008
OI Sun, Leming/0000-0002-3188-9557; Islam, Rehmat/0000-0003-1445-1833;
   Zhang, Lianbing/0000-0001-7803-6028
FU National Natural Science Foundation of China [31900984]; Natural Science
   Basic Research Plan in Shaanxi Province of China; China Postdoctoral
   Science Foundation; Shaanxi Postdoctoral Science Foundation; Fundamental
   Research Funds for the Central Universities
FX This work was supported by the National Natural Science Foundation of
   China (31900984 and 31971315), the Natural Science Basic Research Plan
   in Shaanxi Province of China (2019JQ-231), the China Postdoctoral
   Science Foundation (2018M631197), the Shaanxi Postdoctoral Science
   Foundation (2018BSHQYXMZZ42), the Fundamental Research Funds for the
   Central Universities (31020180QD063).
CR Adoni M., 2021, LETT APPL NANOBIOSCI, V10, P1981, DOI [DOI 10.33263/LIANBS101.19811992, 10.33263/LIANBS101.19811992]
   Ahidjo BA, 2020, ACS INFECT DIS, V6, P1624, DOI 10.1021/acsinfecdis.0c00236
   Ahmed S, 2016, J ADV RES, V7, P17, DOI 10.1016/j.jare.2015.02.007
   Ahn EY, 2019, ARCH PHARM RES, V42, P926, DOI 10.1007/s12272-019-01152-x
   Ali K, 2015, PLOS ONE, V10, DOI 10.1371/journal.pone.0131178
   AlSalhi MS, 2019, SAUDI J BIOL SCI, V26, P970, DOI 10.1016/j.sjbs.2019.04.001
   Alsammarraie FK, 2018, COLLOID SURFACE B, V171, P398, DOI 10.1016/j.colsurfb.2018.07.059
   Arokiyaraj S, 2017, ARTIF CELL NANOMED B, V45, P372, DOI 10.3109/21691401.2016.1160403
   Arokiyaraj S, 2014, INT J NANOMED, V9, P379, DOI 10.2147/IJN.S53546
   Ashraf H, 2020, FRONT MICROBIOL, V11, DOI 10.3389/fmicb.2020.00238
   Aygun A, 2020, J PHARMACEUT BIOMED, V179, DOI 10.1016/j.jpba.2019.113012
   Azhar NA, 2020, TOXICOL IN VITRO, V67, DOI 10.1016/j.tiv.2020.104910
   Balachandar R, 2019, J CLUST SCI, V30, P1481, DOI 10.1007/s10876-019-01591-y
   Benelli G, 2016, PARASITOL RES, V115, P23, DOI 10.1007/s00436-015-4800-9
   Bian ZX, 2012, ACTA PHARM SIN B, V2, P1, DOI 10.1016/j.apsb.2011.12.007
   Cai YZ, 2004, LIFE SCI, V74, P2157, DOI 10.1016/j.lfs.2003.09.047
   Chan BC-L, 2011, SCI MICROBIAL PATHOG, V1, P773, DOI DOI 10.1016/j.jep.2011.06.039
   Chan E, 2010, CURR OPIN DRUG DISC, V13, P50
   Chen L, 2020, APPL PHYS A-MATER, V126, DOI 10.1007/s00339-020-03603-5
   Chen MY, 2019, CHIN J NAT MEDICINES, V17, P187, DOI 10.1016/S1875-5364(19)30021-4
   Chung IM, 2016, NANOSCALE RES LETT, V11, DOI 10.1186/s11671-016-1257-4
   Cui Y, 2019, CHINESE CHEM LETT, V30, P1078, DOI 10.1016/j.cclet.2018.10.017
   Das K, 2022, J HERB MED, V32, DOI 10.1016/j.hermed.2021.100501
   Delshad Elahe, 2018, Electron Physician, V10, P6672, DOI 10.19082/6672
   Devi J. S., 2014, Biosciences, Biotechnology Research Asia, V11, P235
   Ding L, 2017, CARBOHYD POLYM, V157, P1538, DOI 10.1016/j.carbpol.2016.11.040
   Dobrucka R, 2015, INDIAN J MICROBIOL, V55, P168, DOI 10.1007/s12088-015-0516-x
   Dong CF, 2016, OPTIK, V127, P10378, DOI 10.1016/j.ijleo.2016.08.055
   Duhan Joginder Singh, 2017, Biotechnol Rep (Amst), V15, P11, DOI 10.1016/j.btre.2017.03.002
   Fahimirad S, 2019, ECOTOX ENVIRON SAFE, V168, P260, DOI 10.1016/j.ecoenv.2018.10.017
   Fang Y, 2021, ACTA PHARMACOL SIN B, V11, P621, DOI 10.1016/j.apsb.2020.06.007
   Filip GA, 2019, J PHOTOCH PHOTOBIO B, V191, P26, DOI 10.1016/j.jphotobiol.2018.12.006
   Francis S, 2018, ARTIF CELL NANOMED B, V46, P795, DOI 10.1080/21691401.2017.1345921
   Fu J, 2014, PHYTOTHER RES, V28, P1275, DOI 10.1002/ptr.5188
   Gao LZ, 2017, THERANOSTICS, V7, P3207, DOI 10.7150/thno.19738
   Garcia-Barrasa J, 2011, CENT EUR J CHEM, V9, P7, DOI 10.2478/s11532-010-0124-x
   Gherasim O, 2020, NANOMATERIALS-BASEL, V10, DOI 10.3390/nano10112318
   Gomathi AC, 2020, J DRUG DELIV SCI TEC, V55, DOI 10.1016/j.jddst.2019.101376
   Gomes HIO, 2021, NANOMATERIALS-BASEL, V11, DOI 10.3390/nano11040964
   Gopinath V, 2012, COLLOID SURFACE B, V96, P69, DOI 10.1016/j.colsurfb.2012.03.023
   Gurunathan S, 2014, NANOSCALE RES LETT, V9, DOI 10.1186/1556-276X-9-373
   Haggag EG, 2019, INT J NANOMED, V14, P6217, DOI 10.2147/IJN.S214171
   Hao PP, 2015, NAT REV CARDIOL, V12, P115, DOI 10.1038/nrcardio.2014.177
   He Y, 2013, INT J NANOMED, V8, P1809, DOI 10.2147/IJN.S43289
   He YQ, 2017, ENVIRON TOXICOL PHAR, V56, P56, DOI 10.1016/j.etap.2017.08.035
   Hembram KC, 2018, ARTIF CELL NANOMED B, V46, pS38, DOI 10.1080/21691401.2018.1489262
   Hong EJ, 2016, ACTA PHARM SIN B, V6, P297, DOI 10.1016/j.apsb.2016.01.007
   Hu TY, 2020, NAT NANOTECHNOL, V15, P247, DOI 10.1038/s41565-020-0674-9
   Huang JL, 2011, IND ENG CHEM RES, V50, P9095, DOI 10.1021/ie200858y
   Huang WD, 2020, J NANOMATER, V2020, DOI 10.1155/2020/9535432
   Huang WD, 2017, INT J AGRIC BIOL, V19, P668, DOI 10.17957/IJAB/15.0322
   Ituen E, 2021, SN APPL SCI, V3, DOI 10.1007/s42452-021-04670-w
   Ivanova N., 2018, NANOMEDICINES, DOI [10.5772/intechopen.80238, DOI 10.5772/INTECHOPEN.80238]
   Jain Siddhant, 2017, Sci Rep, V7, P15867, DOI 10.1038/s41598-017-15724-8
   Ji Q, 2016, J INTEGR MED-JIM, V14, P12, DOI 10.1016/S2095-4964(16)60237-6
   Karimzadeh K, 2019, J DRUG DELIV SCI TEC, V54, DOI 10.1016/j.jddst.2019.101263
   Kaur Malkiet, 2020, Pharmaceutical Nanotechnology, V8, P437, DOI 10.2174/2211738508666201016151850
   Kharat SN, 2016, MAT SCI ENG C-MATER, V62, P719, DOI 10.1016/j.msec.2016.02.024
   Khatoon N, 2019, J MYCOL MED, V29, P201, DOI 10.1016/j.mycmed.2019.07.005
   Khatoon N, 2017, JNANOSCI CURR RES, V2, P1, DOI [DOI 10.4172/2572-0813.1000107, 10.4172/2572-0813.1000107]
   Ko HC, 2006, J ETHNOPHARMACOL, V107, P205, DOI 10.1016/j.jep.2006.03.004
   Koduru JR, 2018, ADV COLLOID INTERFAC, V256, P326, DOI 10.1016/j.cis.2018.03.001
   Kuppusamy Palaniselvam, 2016, Saudi Pharm J, V24, P473, DOI 10.1016/j.jsps.2014.11.013
   Kwon HJ, 2010, VIROL J, V7, DOI 10.1186/1743-422X-7-307
   Lal M, 2020, FUNCTIONAL AND PRESERVATIVE PROPERTIES OF PHYTOCHEMICALS, P119, DOI 10.1016/B978-0-12-818593-3.00004-X
   Lee KS, 2006, J PHYS CHEM B, V110, P19220, DOI 10.1021/jp062536y
   Lee SH, 2019, INT J MOL SCI, V20, DOI 10.3390/ijms20040865
   Li FS, 2017, NAT PLANTS, V3, DOI 10.1038/nplants.2017.109
   Li MH, 2013, ACTA PHARM SIN B, V3, P273, DOI 10.1016/j.apsb.2013.06.001
   Li WR, 2017, INT BIODETER BIODEGR, V123, P304, DOI 10.1016/j.ibiod.2017.07.015
   Liao HF, 2021, BIOMED PHARMACOTHER, V133, DOI 10.1016/j.biopha.2020.110917
   Liu C, 2018, CHINESE CHEM LETT, V29, P1824, DOI 10.1016/j.cclet.2018.10.025
   Liu MZ, 2020, AQUACULTURE, V519, DOI 10.1016/j.aquaculture.2019.734882
   Liu QF, 2012, J ETHNOPHARMACOL, V143, P772, DOI 10.1016/j.jep.2012.06.019
   Liu XY, 2019, CHINESE CHEM LETT, V30, P2021, DOI 10.1016/j.cclet.2019.04.031
   Loo YY, 2012, INT J NANOMED, V7, P4263, DOI 10.2147/IJN.S33344
   Lu FF, 2014, CHINESE J CHEM ENG, V22, P706, DOI 10.1016/S1004-9541(14)60086-0
   Lu SW, 2015, J ETHNOPHARMACOL, V176, P177, DOI 10.1016/j.jep.2015.10.010
   Lu Y, 2015, NANO TODAY, V10, P417, DOI 10.1016/j.nantod.2015.04.010
   Luo H, 2019, CHIN MED-UK, V14, DOI 10.1186/s13020-019-0270-9
   Ma LL, 2015, EVID-BASED COMPL ALT, V2015, DOI 10.1155/2015/367250
   Ma W, 2020, ADV HEALTHC MATER, V9, DOI 10.1002/adhm.201901100
   Ma YS, 2019, CHINESE CHEM LETT, V30, P183, DOI 10.1016/j.cclet.2018.04.034
   Ma YH, 2017, BIOMED PHARMACOTHER, V89, P351, DOI 10.1016/j.biopha.2017.02.009
   Ma YX, 2019, APMIS, V127, P372, DOI 10.1111/apm.12928
   Mani JS, 2020, VIRUS RES, V284, DOI 10.1016/j.virusres.2020.197989
   Mao CY, 2017, ACS NANO, V11, P9010, DOI 10.1021/acsnano.7b03513
   Markus J, 2017, NANOSCALE RES LETT, V12, DOI 10.1186/s11671-017-1833-2
   Mathur P, 2018, ARTIF CELL NANOMED B, V46, pS115, DOI 10.1080/21691401.2017.1414825
   Medda S, 2015, APPL NANOSCI, V5, P875, DOI 10.1007/s13204-014-0387-1
   Mohammadi M, 2019, IET NANOBIOTECHNOL, V13, P114, DOI 10.1049/iet-nbt.2018.5146
   Mousavi SM, 2018, ARTIF CELL NANOMED B, V46, pS855, DOI 10.1080/21691401.2018.1517769
   Namdari M, 2017, BIOMED PHARMACOTHER, V87, P321, DOI 10.1016/j.biopha.2016.12.099
   Naskar A, 2020, PHARMACEUTICS, V12, DOI 10.3390/pharmaceutics12060499
   Ni LQ, 2020, ACTA PHARM SIN B, V10, P1149, DOI 10.1016/j.apsb.2020.06.009
   Nugent-Head J.A., 2014, J CHIN MED, V104, P22
   Oh KH, 2018, ARTIF CELL NANOMED B, V46, P599, DOI 10.1080/21691401.2017.1332636
   Ooi LSM, 2006, AM J CHINESE MED, V34, P511, DOI 10.1142/S0192415X06004041
   Ovais M, 2018, APPL MICROBIOL BIOT, V102, P4305, DOI 10.1007/s00253-018-8939-z
   Pal S, 2007, APPL ENVIRON MICROB, V73, P1712, DOI 10.1128/AEM.02218-06
   Paladini F, 2019, MATERIALS, V12, DOI 10.3390/ma12162540
   Pan BY, 2020, COMPUT STRUCT BIOTEC, V18, P3518, DOI 10.1016/j.csbj.2020.11.010
   Panacek A, 2009, BIOMATERIALS, V30, P6333, DOI 10.1016/j.biomaterials.2009.07.065
   Pang JX, 2020, J CLIN MED, V9, DOI 10.3390/jcm9030623
   Park SY, 2020, NANOMATERIALS-BASEL, V10, DOI 10.3390/nano10071350
   Patra JK, 2020, PHYTOTHER RES, V34, P1248, DOI 10.1002/ptr.6614
   Pei JW, 2019, INT J NANOMED, V14, P1969, DOI 10.2147/IJN.S188235
   Peng H, 2013, CARBOHYD POLYM, V91, P348, DOI 10.1016/j.carbpol.2012.08.073
   Perugu S, 2016, APPL NANOSCI, V6, P747, DOI 10.1007/s13204-015-0486-7
   Pirtarighat S, 2019, MAT SCI ENG C-MATER, V98, P250, DOI 10.1016/j.msec.2018.12.090
   Qu D, 2014, INT J NANOMED, V9, P1871, DOI 10.2147/IJN.S58732
   Rajakumar G, 2011, ACTA TROP, V118, P196, DOI 10.1016/j.actatropica.2011.03.003
   Rajendran NK, 2018, J DRUG DELIV SCI TEC, V44, P421, DOI 10.1016/j.jddst.2018.01.009
   Rajeshkumar S, 2017, CHEM-BIOL INTERACT, V273, P219, DOI 10.1016/j.cbi.2017.06.019
   Rashid S, 2019, COLLOID SURFACE B, V179, P317, DOI 10.1016/j.colsurfb.2019.04.016
   Rashid S, 2016, J TRADIT CHIN MED, V36, P689, DOI 10.1016/S0254-6272(16)30091-7
   Ren YY, 2016, PHYS LETT A, V380, P3773, DOI 10.1016/j.physleta.2016.09.029
   Ronavari A, 2021, MOLECULES, V26, DOI 10.3390/molecules26040844
   Roy A, 2019, RSC ADV, V9, P2673, DOI 10.1039/c8ra08982e
   Saidu FK, 2019, SN APPL SCI, V1, DOI 10.1007/s42452-019-1302-x
   Sanchez-Lopez E, 2020, NANOMATERIALS-BASEL, V10, DOI 10.3390/nano10020292
   Sankar R, 2013, COLLOID SURFACE B, V108, P80, DOI 10.1016/j.colsurfb.2013.02.033
   Savithramma N., 2011, International Journal of ChemTech Research, V3, P1394
   Scandorieiro S, 2016, FRONT MICROBIOL, V7, DOI 10.3389/fmicb.2016.00760
   Selvan DA, 2018, J PHOTOCH PHOTOBIO B, V180, P243, DOI 10.1016/j.jphotobiol.2018.02.014
   Semaltianos NG, 2010, CRIT REV SOLID STATE, V35, P105, DOI 10.1080/10408431003788233
   Seo MD, 2012, MOLECULES, V17, P12276, DOI 10.3390/molecules171012276
   Sharma G, 2018, MOLECULES, V23, DOI [10.3390/molecules23092268, 10.3390/molecules23092269]
   Sharma V, 2019, APPL MICROBIOL BIOT, V103, P881, DOI 10.1007/s00253-018-9488-1
   Singh R, 2009, EXP MOL PATHOL, V86, P215, DOI 10.1016/j.yexmp.2008.12.004
   Song FL, 2010, INT J MOL SCI, V11, P2362, DOI 10.3390/ijms11062362
   Soni N, 2017, CHIN HERB MED, V9, P289, DOI 10.1016/S1674-6384(17)60106-0
   Sreekanth TVM, 2018, J PHOTOCH PHOTOBIO B, V188, P6, DOI 10.1016/j.jphotobiol.2018.08.013
   Su DL, 2019, MATER LETT, V244, P35, DOI 10.1016/j.matlet.2019.02.059
   Sun LM, 2018, CURR PHARM DESIGN, V24, P2394, DOI 10.2174/1381612824666180524103341
   Sun L, 2018, RSC ADV, V8, P3964, DOI 10.1039/c7ra13650a
   Sun M, 2020, CHINESE CHEM LETT, V31, P1729, DOI 10.1016/j.cclet.2020.02.035
   Tan BKH, 2004, CURR MED CHEM, V11, P1423, DOI 10.2174/0929867043365161
   Tang JL, 2008, LANCET, V372, P1938, DOI 10.1016/S0140-6736(08)61354-9
   Tang XC, 2018, ACTA PHARM SIN B, V8, P587, DOI 10.1016/j.apsb.2018.05.011
   Tian J, 2007, CHEMMEDCHEM, V2, P129, DOI 10.1002/cmdc.200600171
   Tian XH, 2020, ACTA PHARMACOL SIN B, V10, P1784, DOI 10.1016/j.apsb.2019.12.014
   Tripathi D, 2019, MAT SCI ENG C-MATER, V100, P152, DOI 10.1016/j.msec.2019.02.113
   Tsuji T, 2008, APPL SURF SCI, V254, P5224, DOI 10.1016/j.apsusc.2008.02.048
   Valverde-Alva MA, 2015, APPL SURF SCI, V355, P341, DOI 10.1016/j.apsusc.2015.07.133
   Verma A, 2016, J RADIAT RES APPL SC, V9, P109, DOI 10.1016/j.jrras.2015.11.001
   Wan GQ, 2016, INT J NANOMED, V11, P3789, DOI 10.2147/IJN.S104166
   Wang DD, 2017, ARTIF CELL NANOMED B, V45, P1548, DOI 10.1080/21691401.2016.1260580
   Wang QH, 2013, J ETHNOPHARMACOL, V146, P9, DOI 10.1016/j.jep.2012.12.013
   Wang YH, 2009, COLLOID SURFACE B, V73, P75, DOI 10.1016/j.colsurfb.2009.04.027
   Wang YL, 2012, J BIOMED NANOTECHNOL, V8, P751, DOI 10.1166/jbn.2012.1437
   Wei LY, 2015, DRUG DISCOV TODAY, V20, P595, DOI 10.1016/j.drudis.2014.11.014
   Wei SM, 2020, NEW J CHEM, V44, P9304, DOI 10.1039/d0nj01335h
   Wen L, 2016, INT J NANOMED, V11, P2757, DOI 10.2147/IJN.S106662
   Weng JR, 2019, VIRUS RES, V273, DOI 10.1016/j.virusres.2019.197767
   Williamson EM, 2013, J ETHNOPHARMACOL, V149, P453, DOI 10.1016/j.jep.2013.06.050
   Wolfbeis OS, 2015, CHEM SOC REV, V44, P4743, DOI 10.1039/c4cs00392f
   Wu QZ, 2008, INORG CHEM, V47, P5882, DOI 10.1021/ic8002228
   Xiao YF, 2019, SMALL, V15, DOI 10.1002/smll.201903121
   Xin LT, 2017, RSC ADV, V7, P31807, DOI 10.1039/c7ra04322h
   Xiong XJ, 2020, PHARMACOL RES, V160, DOI 10.1016/j.phrs.2020.105056
   Xu L, 2020, THERANOSTICS, V10, P8996, DOI 10.7150/thno.45413
   Xu QH, 2013, BMC COMPLEM ALTERN M, V13, DOI 10.1186/1472-6882-13-132
   Yang B, 2019, CHINESE CHEM LETT, V30, P1969, DOI 10.1016/j.cclet.2019.08.054
   Yang DP, 2018, SENSOR ACTUAT B-CHEM, V260, P642, DOI 10.1016/j.snb.2018.01.096
   Yang L, 2016, SCI BULL, V61, P3, DOI 10.1007/s11434-015-0929-2
   Yang L, 2016, IET NANOBIOTECHNOL, V10, P28, DOI 10.1049/iet-nbt.2015.0027
   Yang N, 2017, ACTA OCEANOL SIN, V36, P95, DOI 10.1007/s13131-017-1099-7
   Yang R, 2014, CHIN HERB MED, V6, P274, DOI 10.1016/S1674-6384(14)60042-3
   Yao ZH, 2016, CHIN J NAT MEDICINES, V14, P481, DOI 10.1016/S1875-5364(16)30058-9
   Yong DWY, 2021, CHEM-ASIAN J, V16, P237, DOI 10.1002/asia.202001146
   Yu L, 2014, COMPLEMENT THER MED, V22, P814, DOI 10.1016/j.ctim.2014.05.001
   Yu T, 2019, CHINESE CHEM LETT, V30, P660, DOI 10.1016/j.cclet.2018.10.001
   Zhang JH, 2015, ACTA PHARMACOL SIN, V36, P654, DOI 10.1038/aps.2015.8
   Zhang K, 2018, CHINESE CHEM LETT, V29, P1367, DOI 10.1016/j.cclet.2017.10.040
   Zhang K, 2019, ARTIF CELL NANOMED B, V47, P2846, DOI 10.1080/21691401.2019.1638792
   Zhang L, 2020, J MED VIROL, V92, P479, DOI 10.1002/jmv.25707
   Zhang XF, 2016, INT J MOL SCI, V17, DOI 10.3390/ijms17091534
   Zhang ZY, 2019, CHINESE CHEM LETT, V30, P779, DOI 10.1016/j.cclet.2018.10.019
   Zhang ZR, 2015, EVID-BASED COMPL ALT, V2015, DOI 10.1155/2015/919616
   Zhao CQ, 2014, J INTEGR MED-JIM, V12, P401, DOI 10.1016/S2095-4964(14)60039-X
   Zhong SL, 2017, BIOSENS BIOELECTRON, V96, P26, DOI 10.1016/j.bios.2017.04.038
   Zhou W, 2011, INT J NANOMED, V6, P381, DOI 10.2147/IJN.S13249
   Zhou Xian, 2019, Medicines (Basel), V6, DOI 10.3390/medicines6010014
   Zhou XD, 2014, J ETHNOPHARMACOL, V151, P27, DOI 10.1016/j.jep.2013.10.050
   Zou YW, 2019, CHINESE CHEM LETT, V30, P481, DOI 10.1016/j.cclet.2018.06.016
NR 186
TC 7
Z9 9
U1 1
U2 35
PU MDPI
PI BASEL
PA ST ALBAN-ANLAGE 66, CH-4052 BASEL, SWITZERLAND
EI 2079-4991
J9 NANOMATERIALS-BASEL
JI Nanomaterials
PD OCT
PY 2021
VL 11
IS 10
AR 2757
DI 10.3390/nano11102757
PG 27
WC Chemistry, Multidisciplinary; Nanoscience & Nanotechnology; Materials
   Science, Multidisciplinary; Physics, Applied
WE Science Citation Index Expanded (SCI-EXPANDED)
SC Chemistry; Science & Technology - Other Topics; Materials Science;
   Physics
GA WR6IT
UT WOS:000714602000001
PM 34685197
OA gold, Green Published
DA 2023-08-19
ER

PT J
AU Yuan, S
   Luo, YP
   Jiang, YX
   Xu, WJ
   Cheng, BJ
   Peng, ZL
AF Yuan, Song
   Luo, Yuanping
   Jiang, Yuxiang
   Xu, Wenjun
   Cheng, Beijun
   Peng, Zhili
TI Poria cocos-derived carbon dots for cellular imaging, free radical
   scavenging and pH sensing
SO DIAMOND AND RELATED MATERIALS
LA English
DT Article
DE Carbon dots; Poria cocos; Cellular imaging; Radical scavenging; pH
   sensing
ID GREEN SYNTHESIS; QUANTUM DOTS; FLUORESCENT; IONS
AB Green, economical preparation of carbon dots (CDs) from traditional Chinese herbal medicine Poria cocos via a one-step hydrothermal treatment was reported. The CDs exhibited excellent aqueous dispersibility, superior photoluminescence (PL) property and low cytotoxicity. Taking advantage of these properties, CDs were demonstrated as excellent multicolor bioimaging agents for the cellular imaging of MDA-MB-435S cells, with main distributions in the cell membranes and cytoplasm. Moreover, the CDs also exhibited good radical scavenging activity against 1,1-diphenyl-2-picrylhydrazyl (DPPH) thanks to their inheritance of characteristic functionalities from Poria cocos. Lastly, our study also shown that the PL of CDs was reversibly sensitive to pH in the range of 4.0 and 9.0, and a highly sensitive pH-sensing assay was developed exploiting this phenomenon. In summary, the study opened up new development paths for the modernization and vitalization of traditional Chinese medicine in biomedical research.
C1 [Yuan, Song; Luo, Yuanping; Jiang, Yuxiang; Xu, Wenjun; Peng, Zhili] Yunnan Univ, Natl Ctr Int Res Photoelect & Energy Mat, Sch Mat & Energy, Yunnan Key Lab Micro Nano Mat & Technol, Kunming 650091, Peoples R China.
   [Yuan, Song] Yunnan Univ, Electron Microscopy Ctr, Kunming 650091, Peoples R China.
   [Cheng, Beijun] Qilu Univ Technol, Shandong Acad Sci, Sch Chem & Chem Engn, Jinan 250353, Peoples R China.
C3 Yunnan University; Yunnan University; Qilu University of Technology
RP Peng, ZL (通讯作者)，Yunnan Univ, Natl Ctr Int Res Photoelect & Energy Mat, Sch Mat & Energy, Yunnan Key Lab Micro Nano Mat & Technol, Kunming 650091, Peoples R China.
EM zhilip@ynu.edu.cn
FU Applied Basic Research Program of Yunnan Province [202301AT070147];
   Shandong Provincial Natural Science Foundation [ZR2020QB040]
FX Acknowledgements Z. Peng gratefully acknowledges the financial support
   from the Applied Basic Research Program of Yunnan Province under the
   grant number: 202301AT070147. B. Chen acknowledges the financial support
   from the Shandong Provincial Natural Science Foundation under the grant
   number: ZR2020QB040. Authors thank the Advanced Analysis and Measurement
   Center of Yunnan University for the sample testing service.
CR Bankoti K, 2017, J MATER CHEM B, V5, P6579, DOI 10.1039/c7tb00869d
   Cheng Y, 2021, CARBOHYD POLYM, V263, DOI 10.1016/j.carbpol.2021.117979
   Das B, 2014, J MATER CHEM B, V2, P6839, DOI 10.1039/c4tb01020e
   Gao FC, 2023, CHEM ENG J, V462, DOI 10.1016/j.cej.2023.142338
   Han QR, 2022, ACS APPL NANO MATER, V5, P15914, DOI 10.1021/acsanm.2c04130
   Huang QQ, 2022, J PHARM ANAL, V12, P104, DOI 10.1016/j.jpha.2021.04.004
   Huo Y, 2023, CHEM ENG J, V451, DOI 10.1016/j.cej.2022.138572
   Iravani S, 2020, ENVIRON CHEM LETT, V18, P703, DOI 10.1007/s10311-020-00984-0
   Ji CY, 2022, CARBON, V192, P198, DOI 10.1016/j.carbon.2022.02.054
   Ji CY, 2020, ACS SENSORS, V5, P2724, DOI 10.1021/acssensors.0c01556
   Jia J, 2019, SPECTROCHIM ACTA A, V211, P363, DOI 10.1016/j.saa.2018.12.034
   Jiang XH, 2019, J PHARMACEUT BIOMED, V164, P514, DOI 10.1016/j.jpba.2018.11.025
   Jiang YX, 2023, NANOSCALE, V15, P1925, DOI 10.1039/d2nr06058b
   Jiang YX, 2022, POLYMER, V243, DOI 10.1016/j.polymer.2022.124625
   Ke RD, 2010, CARBOHYD POLYM, V80, P31, DOI 10.1016/j.carbpol.2009.10.063
   Kumar A, 2017, SENSOR ACTUAT B-CHEM, V242, P679, DOI 10.1016/j.snb.2016.11.109
   Lee YS, 2022, J ENVIRON CHEM ENG, V10, DOI 10.1016/j.jece.2022.107413
   Li D, 2023, CHEM ENG J, V454, DOI 10.1016/j.cej.2022.140069
   Li JT, 2023, CARBON, V208, P208, DOI 10.1016/j.carbon.2023.03.039
   Li LS, 2018, SENSOR ACTUAT B-CHEM, V263, P426, DOI 10.1016/j.snb.2018.02.141
   Li Y, 2017, PHYS CHEM CHEM PHYS, V19, P11631, DOI 10.1039/c6cp06377b
   Luo WK, 2022, NANO RES, V15, P9274, DOI 10.1007/s12274-022-4616-8
   Peng ZL, 2017, COORDIN CHEM REV, V343, P256, DOI 10.1016/j.ccr.2017.06.001
   Pyrzynska K, 2013, ANAL METHODS-UK, V5, P4288, DOI 10.1039/c3ay40367j
   Qin J, 2021, RSC ADV, V11, P31791, DOI 10.1039/d1ra05199g
   Rios JL, 2011, PLANTA MED, V77, P681, DOI 10.1055/s-0030-1270823
   Shi WQ, 2022, INT J MOL SCI, V23, DOI 10.3390/ijms23031456
   Tejwan N, 2020, ADV COLLOID INTERFAC, V275, DOI 10.1016/j.cis.2019.102046
   Tian R, 2023, J PHOTOCH PHOTOBIO A, V438, DOI 10.1016/j.jphotochem.2022.114531
   Truskewycz A, 2022, SMALL, V18, DOI 10.1002/smll.202106342
   Wang HB, 2022, MOLECULES, V27, DOI 10.3390/molecules27113629
   Wareing TC, 2021, ACS NANO, V15, P15471, DOI 10.1021/acsnano.1c03886
   Wei CY, 2022, EXP THER MED, V24, DOI 10.3892/etm.2022.11484
   Wei XJ, 2019, ACS APPL MATER INTER, V11, P9832, DOI 10.1021/acsami.9b00074
   Wibrianto A, 2021, RSC ADV, V11, P1098, DOI 10.1039/d0ra09403j
   Wu JJ, 2022, J MATER CHEM B, V10, P843, DOI 10.1039/d1tb02446a
   Xu TR, 2022, INT J BIOL MACROMOL, V217, P536, DOI 10.1016/j.ijbiomac.2022.07.070
   Zhang LA, 2023, J LUMIN, V257, DOI 10.1016/j.jlumin.2023.119727
   Zhang Y, 2023, J FLUORESC, DOI 10.1007/s10895-023-03188-1
   Zhao SJ, 2015, ACS APPL MATER INTER, V7, P17054, DOI 10.1021/acsami.5b03228
   Zheng XD, 2021, ANALYST, V146, P911, DOI [10.1039/D0AN01599G, 10.1039/d0an01599g]
   Zheng YH, 2022, DRUG DELIV TRANSL RE, V12, P1306, DOI 10.1007/s13346-021-01029-x
   Zhong D, 2016, MATER LETT, V166, P89, DOI 10.1016/j.matlet.2015.12.061
NR 43
TC 0
Z9 0
U1 0
U2 0
PU ELSEVIER SCIENCE SA
PI LAUSANNE
PA PO BOX 564, 1001 LAUSANNE, SWITZERLAND
SN 0925-9635
EI 1879-0062
J9 DIAM RELAT MATER
JI Diam. Relat. Mat.
PD AUG
PY 2023
VL 137
AR 110121
DI 10.1016/j.diamond.2023.110121
EA JUN 2023
PG 9
WC Materials Science, Multidisciplinary; Materials Science, Coatings &
   Films; Physics, Applied; Physics, Condensed Matter
WE Science Citation Index Expanded (SCI-EXPANDED)
SC Materials Science; Physics
GA M7UL1
UT WOS:001032229500001
DA 2023-08-19
ER

PT J
AU Zhao, XQ
   Wang, L
   Ren, SM
   Hu, Z
   Wang, YM
AF Zhao, Xiaoqi
   Wang, Lei
   Ren, Shiming
   Hu, Zheng
   Wang, Yamei
TI One-pot synthesis of Forsythia@carbon quantum dots with natural
   anti-wood rot fungus activity
SO MATERIALS & DESIGN
LA English
DT Article
DE Forsythia@CQDs; Chinese herbal medicine; Antifungal property;
   Environmentally-protective; Wood preservatives
ID PRESERVATIVES; CQDS; OILS
AB This study synthesized the Forsythia@carbon quantum dots (CQDs) in one-pot method with a natural anti-wood rot fungus activity. Chinese herbal medicine -Forsythia was used as a raw material, and the environmental-friendly fluorescent Forsythia@CQDs was prepared through microwave treatment. The antifungal test against two fungi (G. trabeum, C. versicolor) demonstrated that the Minimum Inhibition Concentration (MIC) of Forsythia@CQDs was about 1% of the MIC of Forsythia suspense extract. The weight loss rate of wood samples treated by Forsythia@CQDs was as low as 1 (+/- 0.5)%. The antifungal property was equivalent to that of the traditional chemical preservative Ammoniacal Copper Quats (ACQ). The leachability test results of wood preservatives showed that Forsythia@CQDs had a higher fixation rate in wood than Forsythia, and even exceeded ACQ preservatives. Also, its easily-detectable fluorescence effect could track the distribution of preservatives in the wood. This research indicates that Chinese herbal medicine@CQDs-derived environmentally-protective wood preservatives can be an improvement of standard chemical preservatives. (c) 2021 The Author(s). Published by Elsevier Ltd. This is an open access article under the CC BY-NC-ND license (http://creativecommons.org/licenses/by-nc-nd/4.0/).
C1 [Zhao, Xiaoqi; Wang, Lei; Ren, Shiming; Hu, Zheng; Wang, Yamei] Inner Mongolia Agr Univ, Coll Mat Sci & Art Design, Inner Mongolia Key Lab Sandy Shrubs Fibrosis & En, Hohhot 010000, Peoples R China.
C3 Inner Mongolia Agricultural University
RP Wang, YM (通讯作者)，306 Zhaowuda Rd, Saihan, Hohhot, Peoples R China.
EM wangym80@126.com
FU Natural Science Foundation of Inner Mongolia [2018MS03048]; Science and
   Technology Innovation Guidance Project of Inner Mongolia; National Key
   Research and Development Program of China [2016YFD0600904]
FX This study was financially supported by the Natural Science Foundation
   of Inner Mongolia (2018MS03048), and the Science and Technology
   Innovation Guidance Project of Inner Mongolia. The authors would also
   like to thank the National Key Research and Development Program of China
   (2016YFD0600904).
CR Ahmed S, 2020, MADERAS-CIENC TECNOL, V22, P109, DOI 10.4067/S0718-221X2020005000110
   Ahn SH, 2010, J HAZARD MATER, V178, P604, DOI 10.1016/j.jhazmat.2010.01.128
   Baltscheit J, 2020, INFOMAT, V2, P424, DOI 10.1002/inf2.12065
   Bi ZJ, 2019, IND CROP PROD, V140, DOI 10.1016/j.indcrop.2019.111650
   Cao J, 2020, J ASIAN NAT PROD RES, V22, P418, DOI 10.1080/10286020.2019.1666828
   Murguia MC, 2019, J IND ENG CHEM, V72, P170, DOI 10.1016/j.jiec.2018.12.016
   Chang MJ, 2008, BIOSCI BIOTECH BIOCH, V72, P2750, DOI 10.1271/bbb.80392
   Chinese Standard, 2009, 299052013 GBT
   Chinese Standard, 2009, 1394212009 GBT
   Fernandez-Costas C, 2017, ACS SUSTAIN CHEM ENG, V5, P7557, DOI 10.1021/acssuschemeng.7b00714
   Fernando KAS, 2015, ACS APPL MATER INTER, V7, P8363, DOI 10.1021/acsami.5b00448
   Frigione M, 2018, COATINGS, V8, DOI 10.3390/coatings8090319
   Ga L, 2020, J CHEM-NY, V2020, DOI 10.1155/2020/4067578
   Gadea R, 2017, FOOD CONTROL, V80, P176, DOI 10.1016/j.foodcont.2017.05.002
   Gao ZG, 2020, CHEM ENG J, V402, DOI 10.1016/j.cej.2020.125951
   Gerengi H, 2014, IND ENG CHEM RES, V53, P19192, DOI 10.1021/ie5033342
   Huang YW, 2017, INT J MOL SCI, V18, DOI 10.3390/ijms18122702
   Janus L, 2020, MOLECULES, V25, DOI 10.3390/molecules25030736
   Kovacova M, 2018, ACS BIOMATER SCI ENG, V4, P3983, DOI 10.1021/acsbiomaterials.8b00582
   Lim SY, 2015, CHEM SOC REV, V44, P362, DOI 10.1039/c4cs00269e
   Liu F, 2020, MITOCHONDRIAL DNA B, V5, P1323, DOI 10.1080/23802359.2020.1734499
   Liu YL, 2020, TALANTA, V209, DOI 10.1016/j.talanta.2019.120551
   Matos RC, 2020, ENVIRON TOXICOL PHAR, V73, DOI 10.1016/j.etap.2019.103297
   Miao R, 2017, CHEM MATER, V29, P5957, DOI 10.1021/acs.chemmater.7b01580
   Milosavljevic V, 2015, CHEM PAP, V69, P192, DOI 10.2478/s11696-014-0590-2
   Qin LZ, 2019, BIORESOURCES, V14, P2610, DOI 10.15376/biores.14.2.2610-2621
   Song JJ, 2018, NANOMATERIALS-BASEL, V8, DOI 10.3390/nano8121043
   Stankovic NK, 2018, ACS SUSTAIN CHEM ENG, V6, P4154, DOI 10.1021/acssuschemeng.7b04566
   Sun Y, 2019, INFOMAT, V1, P496, DOI 10.1002/inf2.12049
   Valette N, 2017, FUNGAL BIOL REV, V31, P113, DOI 10.1016/j.fbr.2017.01.002
   Wagner AM, 2019, ACTA BIOMATER, V94, P44, DOI 10.1016/j.actbio.2019.05.022
   Wang CX, 2021, COMPOS PART B-ENG, V205, DOI 10.1016/j.compositesb.2020.108529
   Wang HC, 2020, INFOMAT, V2, P527, DOI 10.1002/inf2.12054
   Wang JY, 2018, WOOD FIBER SCI, V50, P110, DOI 10.22382/wfs-2018-045
   Wang JW, 2021, J COLLOID INTERF SCI, V586, P479, DOI 10.1016/j.jcis.2020.10.111
   Wang R, 2017, J MATER CHEM A, V5, P3717, DOI 10.1039/c6ta08660h
   Wang YM, 2018, INT BIODETER BIODEGR, V129, P42, DOI 10.1016/j.ibiod.2018.01.003
   Xia EQ, 2011, ULTRASON SONOCHEM, V18, P549, DOI 10.1016/j.ultsonch.2010.09.015
   Zalamea M, 2016, FORESTS, V7, DOI 10.3390/f7080168
   Zhang HX, 2021, J COLLOID INTERF SCI, V584, P382, DOI 10.1016/j.jcis.2020.09.122
   Zhang Y, 2021, ENERGY STORAGE MATER, V34, P311, DOI 10.1016/j.ensm.2020.10.002
   Zhao DL, 2018, WATER RES, V147, P43, DOI 10.1016/j.watres.2018.09.040
NR 42
TC 12
Z9 14
U1 15
U2 71
PU ELSEVIER SCI LTD
PI OXFORD
PA THE BOULEVARD, LANGFORD LANE, KIDLINGTON, OXFORD OX5 1GB, OXON, ENGLAND
SN 0264-1275
EI 1873-4197
J9 MATER DESIGN
JI Mater. Des.
PD AUG
PY 2021
VL 206
AR 109800
DI 10.1016/j.matdes.2021.109800
EA MAY 2021
PG 9
WC Materials Science, Multidisciplinary
WE Science Citation Index Expanded (SCI-EXPANDED)
SC Materials Science
GA SX9EE
UT WOS:000665498700055
OA gold
DA 2023-08-19
ER

PT J
AU Huang, S
   Chang, WH
AF Huang, Sherry
   Chang, Walter H.
TI Advantages of Nanotechnology- Based Chinese Herb Drugs on Biological
   Activities
SO CURRENT DRUG METABOLISM
LA English
DT Review
DE Nanotechnology; Chinese herb drug; Drug carrier; Nanoparticles; Target
ID SOLID LIPID NANOPARTICLES; ACETAMINOPHEN-INDUCED HEPATOTOXICITY;
   IN-VITRO; CHITOSAN NANOPARTICLES; CUSCUTA-CHINENSIS; REALGAR
   NANOPARTICLES; VISCUM-ALNIFORMOSANAE; LOADED NANOPARTICLES; POLYMERIC
   MICELLES; ANTITUMOR-ACTIVITY
AB A number of new nanotechnology- based Chinese herb drugs have been developed that have efficient biopharmaceutical properties and desirable target characteristics. This offers several alternatives for medical applications. Nanoparticles of Chinese herb drugs possess many benefits, such as improving component solubility, enhancement of bioavailability, increasing absorbency of the organism, reducing medicinal herb doses, and achieving steady-state therapeutic levels of drugs over an extended period compared with traditional Chinese herb drug preparations. There are two basic techniques, 'bottom up' or 'top down', to prepare Chinese herb nanoparticles. Furthermore, specific surface modifications and new design strategies of Chinese herb drug nanoparticles are created to profit clinical applications. This review presents recent advances in nanotechnology- based Chinese herb drugs.
C1 [Huang, Sherry; Chang, Walter H.] Chung Yuan Christian Univ, Dept Biomed Engn, Ctr Nanobioengn, Chungli 32023, Taiwan.
C3 Chung Yuan Christian University
RP Chang, WH (通讯作者)，Chung Yuan Christian Univ, Dept Biomed Engn, Ctr Nanobioengn, Chungli 32023, Taiwan.
EM whchang@cycu.edu.tw
OI /0000-0003-3636-5506
FU Chinese Medicine and Pharmacy of Department of Health [CCMP94-CP-010,
   CCMP95-CP-014, CCMP96-CP-014]; National Science Council [NSC
   95-2622-E-033-011-CC3]
FX This work was supported by the projects from the Committe on Chinese
   Medicine and Pharmacy of Department of Health (CCMP94-CP-010,
   CCMP95-CP-014, CCMP96-CP-014) and National Science Council (NSC
   95-2622-E-033-011-CC3).
CR An XY, 2008, INT J PHARM, V350, P257, DOI 10.1016/j.ijpharm.2007.09.008
   Asl MN, 2008, PHYTOTHER RES, V22, P709, DOI 10.1002/ptr.2362
   Bottex-Gauthier C., 1993, Biotechnology Therapeutics, V4, P77
   Chang YC, 2008, EUR POLYM J, V44, P3922, DOI 10.1016/j.eurpolymj.2008.09.021
   CHEN PM, 1992, AM J CHINESE MED, V20, P307, DOI 10.1142/S0192415X92000321
   Cheng JY, 2004, NAT MATER, V3, P823, DOI 10.1038/nmat1211
   CHU DT, 1988, J CLIN LAB IMMUNOL, V26, P183
   Dadashzadeh S, 2008, ANTI-CANCER DRUG, V19, P805, DOI 10.1097/CAD.0b013e3283099e5c
   Deng Y, 2001, PHARMACOL RES, V44, P513, DOI 10.1006/phrs.2001.0885
   Derakhshandeh K, 2007, EUR J PHARM BIOPHARM, V66, P34, DOI 10.1016/j.ejpb.2006.09.004
   Fang JY, 2009, ULTRASONICS, V49, P39, DOI 10.1016/j.ultras.2008.04.009
   Farokhzad OC, 2009, ACS NANO, V3, P16, DOI 10.1021/nn900002m
   Feng N, 2008, J DRUG TARGET, V16, P479, DOI [10.1080/10611860802102282, 10.1080/10611860802200938 ]
   Fiore C, 2008, PHYTOTHER RES, V22, P141, DOI 10.1002/ptr.2295
   Gao JM, 2008, EUR J PHARM SCI, V34, P85, DOI 10.1016/j.ejps.2008.01.016
   Gao L, 2008, INT J PHARMACEUT, V355, P321, DOI 10.1016/j.ijpharm.2007.12.016
   Gao Y, 2008, BIOMATERIALS, V29, P4129, DOI 10.1016/j.biomaterials.2008.07.008
   Guo YM, 2005, CHEM J CHINESE U, V26, P209
   Han M, 2009, PHARM RES-DORDR, V26, P926, DOI 10.1007/s11095-008-9795-9
   He J, 2007, J BIOMED NANOTECHNOL, V3, P195, DOI 10.1166/jbn.2007.024
   Hou ZQ, 2004, J CONTROL RELEASE, V97, P467, DOI 10.1016/j.jconrel.2004.03.033
   Huang ZR, 2008, ACTA PHARMACOL SIN, V29, P1094, DOI 10.1111/j.1745-7254.2008.00829.x
   Jinno J, 2006, J CONTROL RELEASE, V111, P56, DOI 10.1016/j.jconrel.2005.11.013
   KAWAKITA T, 1986, J IMMUNOPHARMACOL, V8, P561
   KE WY, 2009, J BIOMED MATER RES A, V88, P140
   Kunii R, 2007, EUR J PHARM BIOPHARM, V67, P9, DOI 10.1016/j.ejpb.2007.01.012
   Lazzari M, 2006, J NANOSCI NANOTECHNO, V6, P892, DOI 10.1166/jnn.2006.172
   LENARD J, 1993, P NATL ACAD SCI USA, V90, P158, DOI 10.1073/pnas.90.1.158
   Li XK, 2000, MOL PHARMACOL, V58, P1287, DOI 10.1124/mol.58.6.1287
   Li Ying-chao, 2006, Nan Fang Yi Ke Da Xue Xue Bao, V26, P541
   Li YC, 2006, INT J BIOL MACROMOL, V38, P296, DOI 10.1016/j.ijbiomac.2006.03.006
   Lin AH, 2008, INT J PHARMACEUT, V359, P247, DOI 10.1016/j.ijpharm.2008.03.039
   Liu JR, 2008, PHYTOMEDICINE, V15, P23, DOI 10.1016/j.phymed.2007.11.012
   Liu M, 2007, J CHROMATOGR A, V1157, P51, DOI 10.1016/j.chroma.2007.05.018
   Liu MX, 2008, ARCH PHARM RES, V31, P547, DOI 10.1007/s12272-001-1191-8
   Loch-Neckel G, 2007, J PHARM PHARMACOL, V59, P1359, DOI 10.1211/jpp.59.10.0005
   Ma PY, 2006, J WUHAN UNIV TECHNOL, V21, P105
   Mao SJ, 2005, WORLD J GASTROENTERO, V11, P3075, DOI 10.3748/wjg.v11.i20.3075
   McCarron PA, 2008, BIOCONJUGATE CHEM, V19, P1561, DOI 10.1021/bc800057g
   Min KH, 2008, J CONTROL RELEASE, V127, P208, DOI 10.1016/j.jconrel.2008.01.013
   Nan JX, 2002, J PHARM PHARMACOL, V54, P555, DOI 10.1211/0022357021778673
   Qiu Daoming, 2003, Drugs R D, V4, P1, DOI 10.2165/00126839-200304010-00001
   Rinaki E, 2003, PHARMACEUT RES, V20, P406, DOI 10.1023/A:1022652004114
   Sikareepaisan P, 2008, NANOTECHNOLOGY, V19, DOI 10.1088/0957-4484/19/01/015102
   SU YL, 2006, FABRICATION NANO RHI, pS393
   Suwantong O, 2008, POLYMER, V49, P4239, DOI 10.1016/j.polymer.2008.07.020
   Tinke AP, 2005, J PHARMACEUT BIOMED, V39, P900, DOI 10.1016/j.jpba.2005.05.014
   Umehara K, 2004, PLANTA MED, V70, P299, DOI 10.1055/s-2004-818939
   Vandenbogaerde AL, 1998, PHOTOCHEM PHOTOBIOL, V67, P119, DOI 10.1111/j.1751-1097.1998.tb05174.x
   Wang N, 2008, CELL BIOL INT, V32, P1497, DOI 10.1016/j.cellbi.2008.08.017
   Wang XB, 2007, ARCH PHARM RES, V30, P653, DOI 10.1007/BF02977662
   Wong Tak-Sing, 2009, Molecular & Cellular Biomechanics, V6, P1
   Wu JZ, 2006, EUR J PHARM SCI, V29, P35, DOI 10.1016/j.ejps.2006.05.002
   Wu Y, 2005, INT J PHARMACEUT, V295, P235, DOI 10.1016/j.ijpharm.2005.01.042
   Xiao Cheng, 2009, Chin Med, V4, P13, DOI 10.1186/1749-8546-4-13
   Xing J, 2007, INT J BIOL MACROMOL, V40, P153, DOI 10.1016/j.ijbiomac.2006.07.001
   Xiong FL, 2005, P ANN INT IEEE EMBS, P4966, DOI 10.1109/IEMBS.2005.1615589
   Xu LY, 2008, EUR J PHARM BIOPHARM, V70, P741, DOI 10.1016/j.ejpb.2008.07.017
   Yang L, 2007, INT J PHARMACEUT, V340, P163, DOI 10.1016/j.ijpharm.2007.03.028
   YANG LL, 1991, AM J CHINESE MED, V19, P33, DOI 10.1142/S0192415X91000053
   Yap HK, 1998, TRANSPLANT P, V30, P980, DOI 10.1016/S0041-1345(98)00117-1
   Ye HQ, 2005, BIOL TRACE ELEM RES, V103, P117, DOI 10.1385/BTER:103:2:117
   Yen FL, 2008, FOOD CHEM TOXICOL, V46, P1771, DOI 10.1016/j.fct.2008.01.021
   Yen FL, 2008, FOOD CHEM, V108, P455, DOI 10.1016/j.foodchem.2007.10.077
   Yen FL, 2007, J ETHNOPHARMACOL, V111, P123, DOI 10.1016/j.jep.2006.11.003
   Yen FL, 2009, PHARM RES-DORDR, V26, P893, DOI 10.1007/s11095-008-9791-0
   Zeisser-Labouebe M, 2006, INT J PHARMACEUT, V326, P174, DOI 10.1016/j.ijpharm.2006.07.012
   Zeisser-Labouebe M, 2009, EUR J PHARM BIOPHARM, V71, P207, DOI 10.1016/j.ejpb.2008.10.005
   Zhang DR, 2006, NANOTECHNOLOGY, V17, P5821, DOI 10.1088/0957-4484/17/23/018
   Zhang JQ, 2007, DRUG DELIV, V14, P381, DOI 10.1080/10717540701203034
   Zhang LY, 2007, J CONTROL RELEASE, V119, P153, DOI 10.1016/j.jconrel.2007.02.013
   ZHAO QH, 2009, MED ONCOL
   Zhu AP, 2009, ACTA BIOMATER, V5, P1489, DOI 10.1016/j.actbio.2008.10.022
   Zhu WB, 2009, MOL PHARMACOL, V75, P812, DOI 10.1124/mol.108.052605
   Zou JH, 2005, MACROMOL BIOSCI, V5, P662, DOI 10.1002/mabi.200500015
   Zuo XJ, 2000, TRANSPLANTATION, V70, P1094, DOI 10.1097/00007890-200010150-00017
NR 76
TC 18
Z9 19
U1 1
U2 28
PU BENTHAM SCIENCE PUBL LTD
PI SHARJAH
PA EXECUTIVE STE Y-2, PO BOX 7917, SAIF ZONE, 1200 BR SHARJAH, U ARAB
   EMIRATES
SN 1389-2002
EI 1875-5453
J9 CURR DRUG METAB
JI Curr. Drug Metab.
PD OCT
PY 2009
VL 10
IS 8
BP 905
EP 913
DI 10.2174/138920009790274603
PG 9
WC Biochemistry & Molecular Biology; Pharmacology & Pharmacy
WE Science Citation Index Expanded (SCI-EXPANDED)
SC Biochemistry & Molecular Biology; Pharmacology & Pharmacy
GA 545OB
UT WOS:000273742300009
PM 20214585
DA 2023-08-19
ER

PT J
AU Sun, LX
   Zhang, R
   Zhang, T
   Liu, XM
   Zhao, YF
   Yang, MQ
   Cheng, HY
   Zhang, QM
   Zhang, YJ
   Wu, XP
   Li, B
AF Sun, Lingxiang
   Zhang, Ran
   Zhang, Tong
   Liu, Xiaoming
   Zhao, Yifan
   Yang, Mengqi
   Cheng, Huaiyi
   Zhang, Qingmei
   Zhang, Yanjie
   Wu, Xiuping
   Li, Bing
TI Synthesis, applications and biosafety evaluation of carbon dots derived
   from herbal medicine
SO BIOMEDICAL MATERIALS
LA English
DT Review
DE carbon dots; herbal medicine; green synthesis; biosafety evaluation;
   bio-applications
ID CONVERSION FLUORESCENT PROPERTIES; QUANTUM DOTS; GREEN SYNTHESIS;
   IN-VITRO; FACILE SYNTHESIS; FOLATE-RECEPTOR; NITROGEN; NANODOTS;
   THERAPY; RED
AB Carbon dots (CDs) are novel zero-dimensional spherical nanoparticles with water solubility, biocompatibility and photoluminescence properties. As the variety of raw materials for CDs synthesis becomes more and more abundant, people tend to choose precursors from nature. Many recent studies have shown that CDs can inherit properties similar to their carbon sources. Chinese herbal medicine has a variety of therapeutic effects to many diseases. In recent years, many literatures have chosen herbal medicine as raw materials, however, how the properties of raw materials affect CDs has not been systematically summarized. The intrinsic bioactivity and potential pharmacological effects of CDs have not received sufficient attention and have become a 'blind spot' for research. In this paper, the main synthesis methods were introduced and the effects of carbon sources from different herbal medicine on the properties of CDs and related applications were reviewed. In addition, we briefly review some of the biosafety assessments of CDs, and make recommendations for biomedical applications. CDs that inherit the therapeutic properties of herbs can enable diagnosis and treatment of clinical diseases, bioimaging, and biosensing in the future.
C1 [Sun, Lingxiang; Zhang, Ran; Zhang, Tong; Liu, Xiaoming; Zhao, Yifan; Yang, Mengqi; Cheng, Huaiyi; Wu, Xiuping; Li, Bing] Shanxi Med Univ, Sch & Hosp Stomatol, Taiyuan 030001, Peoples R China.
   [Sun, Lingxiang; Zhang, Ran; Zhang, Tong; Liu, Xiaoming; Zhao, Yifan; Yang, Mengqi; Cheng, Huaiyi; Wu, Xiuping; Li, Bing] Shanxi Prov Key Lab Oral Dis Prevent & New Mat, Taiyuan 030001, Peoples R China.
   [Zhang, Qingmei] Taiyuan Univ Sci & Technol, Taiyuan 030024, Peoples R China.
   [Zhang, Yanjie] Dalian Polytech Univ, Res Inst Photon, Dalian 116034, Peoples R China.
C3 Shanxi Medical University; Taiyuan University of Science & Technology;
   Dalian Polytechnic University
RP Wu, XP; Li, B (通讯作者)，Shanxi Med Univ, Sch & Hosp Stomatol, Taiyuan 030001, Peoples R China.; Wu, XP; Li, B (通讯作者)，Shanxi Prov Key Lab Oral Dis Prevent & New Mat, Taiyuan 030001, Peoples R China.
EM 77wxp@163.com; libing1975vip@163.com
FU Shanxi Science and Technology Innovation Key Talent Team Project
   [202204051002034]; Central Leading Local Science and Technology
   Development Funds (Transfer of Scientific and Technological
   Achievements) Project [YDZJSX2022C029, YDZJSX2021C011]; Shanxi Province
   Key Research and Development Program [202102130501002]; Shanxi Science
   and Technology Department Key Country Science and Technology Cooperation
   Project [202204041101004]
FX AcknowledgmentsThis work was funded by Shanxi Science and Technology
   Innovation Key Talent Team Project, No. 202204051002034; Central Leading
   Local Science and Technology Development Funds (Transfer of Scientific
   and Technological Achievements) Project, Nos. YDZJSX2022C029 and
   YDZJSX2021C011; Shanxi Province Key Research and Development Program,
   No. 202102130501002; Shanxi Science and Technology Department Key
   Country Science and Technology Cooperation Project, No. 202204041101004.
CR Alam AM, 2015, GREEN CHEM, V17, P3791, DOI 10.1039/c5gc00686d
   Ansari L, 2021, COLLOID SURFACE B, V203, DOI 10.1016/j.colsurfb.2021.111743
   Arkan E, 2018, ADV PHARM BULL, V8, P149, DOI 10.15171/apb.2018.018
   Atchudan R, 2018, COLLOID SURFACE B, V169, P321, DOI 10.1016/j.colsurfb.2018.05.032
   Atchudan R, 2016, J COLLOID INTERF SCI, V482, P8, DOI 10.1016/j.jcis.2016.07.058
   Becraft AR, 2020, J NUTR, V150, P434, DOI 10.1093/jn/nxz267
   Ben-Zichri S, 2022, BIOCONJUGATE CHEM, V33, P1663, DOI 10.1021/acs.bioconjchem.2c00282
   Bencsik A, 2018, PROG NEUROBIOL, V160, P45, DOI 10.1016/j.pneurobio.2017.10.003
   Bhunia SK, 2016, CHEMBIOCHEM, V17, P614, DOI 10.1002/cbic.201500694
   Biswal M, 2013, ENERG ENVIRON SCI, V6, P1249, DOI 10.1039/c3ee22325f
   Boakye-Yiadom KO, 2019, INT J PHARMACEUT, V564, P308, DOI 10.1016/j.ijpharm.2019.04.055
   Boruah A, 2022, J FLUORESC, V32, P863, DOI 10.1007/s10895-022-02898-2
   Hoan BT, 2018, LUMINESCENCE, V33, P545, DOI 10.1002/bio.3444
   Caglayan MO, 2022, CRIT REV ANAL CHEM, V52, P814, DOI 10.1080/10408347.2020.1828029
   Calabro RL, 2018, J COLLOID INTERF SCI, V527, P132, DOI 10.1016/j.jcis.2018.04.113
   Cangini F, 2005, J PERIODONTOL, V76, P1785, DOI 10.1902/jop.2005.76.10.1785
   Cayuela A, 2016, CHEM COMMUN, V52, P1311, DOI 10.1039/c5cc07754k
   Chan MH, 2021, PHARMACEUTICS, V13, DOI 10.3390/pharmaceutics13111874
   Chang JW, 2021, ANGEW CHEM INT EDIT, V60, P3587, DOI 10.1002/anie.202012141
   Chen YF, 2016, SENSOR ACTUAT B-CHEM, V223, P689, DOI 10.1016/j.snb.2015.09.081
   Chen Z, 2019, PHARM BIOL, V57, P498, DOI 10.1080/13880209.2019.1645700
   Cheng JJ, 2019, NANOMEDICINE-UK, V14, P431, DOI 10.2217/nnm-2018-0285
   Cohen EN, 2020, CURR PHARM DESIGN, V26, P2207, DOI 10.2174/1381612826666200402102308
   D'souza SL, 2016, RSC ADV, V6, P12169, DOI 10.1039/c5ra24621k
   Dai J, 2019, APPL ECOL ENV RES, V17, P12139, DOI 10.15666/aeer/1705_1213912153
   Dalbeth N, 2021, LANCET, V397, P1843, DOI 10.1016/S0140-6736(21)00569-9
   Dinc S, 2016, SUGAR IND, V141, P560
   Ding H, 2019, J LUMIN, V211, P298, DOI 10.1016/j.jlumin.2019.03.064
   Duan HH, 2015, CHEM SOC REV, V44, P5778, DOI 10.1039/c4cs00363b
   Fatahi Z, 2019, EXCLI J, V18, P454, DOI 10.17179/excli2019-1465
   Feng J, 2016, J MATER CHEM B, V4, P387, DOI 10.1039/c5tb01999k
   Fu JL, 2022, TALANTA, V242, DOI 10.1016/j.talanta.2022.123283
   Fu R., 2023, CHINESE J CHEM, V41, P1007
   Ge JC, 2016, ADV HEALTHC MATER, V5, P665, DOI 10.1002/adhm.201500720
   Gogoi S, 2018, NEW J CHEM, V42, P6399, DOI 10.1039/c8nj00567b
   Gong XJ, 2022, COLLOID SURFACE B, V218, DOI 10.1016/j.colsurfb.2022.112712
   Gu D, 2016, APPL SURF SCI, V390, P38, DOI 10.1016/j.apsusc.2016.08.012
   Hou Zheng-Kun, 2018, Zhongguo Zhong Yao Za Zhi, V43, P1261, DOI 10.19540/j.cnki.cjcmm.20171211.004
   Hsin TH, 2020, ACS APPL BIO MATER, V3, P8786, DOI 10.1021/acsabm.0c01151
   Hu J, 2021, INT J NANOMED, V16, P2461, DOI 10.2147/IJN.S289515
   Jiang BP, 2019, CHEM-EUR J, V25, P3993, DOI 10.1002/chem.201804383
   Jiang CK, 2014, TALANTA, V127, P68, DOI 10.1016/j.talanta.2014.01.046
   Khan ZMSH, 2019, OPT MATER, V91, P386, DOI 10.1016/j.optmat.2019.03.054
   Kim Y, 2019, ADV MATER, V31, DOI [10.1002/adma.201806697, 10.1002/adma.201904362]
   Kumar R, 2020, ULTRASON SONOCHEM, V64, DOI 10.1016/j.ultsonch.2020.105009
   Kumawat MK, 2017, ACS SUSTAIN CHEM ENG, V5, P1382, DOI 10.1021/acssuschemeng.6b01893
   Li CL, 2014, J MATER CHEM B, V2, P4564, DOI 10.1039/c4tb00216d
   Li D, 2022, FRONT PHARMACOL, V13, DOI 10.3389/fphar.2022.815479
   Li GZ, 2018, ANAL BIOANAL CHEM, V410, P7849, DOI 10.1007/s00216-018-1406-y
   Li HT, 2010, ANGEW CHEM INT EDIT, V49, P4430, DOI 10.1002/anie.200906154
   Li MX, 2019, ACS SENSORS, V4, P1732, DOI 10.1021/acssensors.9b00514
   Li S, 2015, ACS APPL MATER INTER, V7, P19153, DOI 10.1021/acsami.5b04866
   Li SH, 2018, MAT SCI ENG C-MATER, V93, P1054, DOI 10.1016/j.msec.2018.08.058
   Li W, 2015, TROP J PHARM RES, V14, P399, DOI 10.4314/tjpr.v14i3.7
   Li WD, 2019, CHINESE CHEM LETT, V30, P2323, DOI 10.1016/j.cclet.2019.06.040
   Li Y, 2022, CHEM-ASIAN J, V17, DOI 10.1002/asia.202200283
   Liu JJ, 2021, ADV MATER, V33, DOI 10.1002/adma.202007162
   Liu JJ, 2020, ACS CENTRAL SCI, V6, P2179, DOI 10.1021/acscentsci.0c01306
   Liu JJ, 2020, ADV MATER, V32, DOI 10.1002/adma.201906641
   Liu JJ, 2018, SMALL, V14, DOI 10.1002/smll.201703919
   Liu JJ, 2017, NANOSCALE, V9, P7135, DOI 10.1039/c7nr02128c
   Liu KK, 2019, ADV SCI, V6, DOI 10.1002/advs.201900766
   Liu XM, 2018, NANOMEDICINE-UK, V13, P391, DOI 10.2217/nnm-2017-0297
   Liu YH, 2021, MOLECULES, V26, DOI 10.3390/molecules26061512
   Luo J, 2018, RSC ADV, V8, P37707, DOI 10.1039/c8ra06340k
   Mansuriya BD, 2021, NANOMATERIALS-BASEL, V11, DOI 10.3390/nano11102525
   Mathew S, 2023, BIOMASS CONVERS BIOR, DOI 10.1007/s13399-023-03798-6
   Ming H, 2012, DALTON T, V41, P9526, DOI 10.1039/c2dt30985h
   Mishra V, 2018, DRUG DISCOV TODAY, V23, P1219, DOI 10.1016/j.drudis.2018.01.006
   Mohammadinejad R, 2019, J ADV RES, V18, P81, DOI 10.1016/j.jare.2019.01.004
   Murugadoss S, 2020, PART FIBRE TOXICOL, V17, DOI 10.1186/s12989-019-0331-3
   Musa M, 2018, FOOD CHEM, V265, P165, DOI 10.1016/j.foodchem.2018.04.020
   Nasrin A, 2020, NANOSCALE, V12, P20598, DOI 10.1039/d0nr05210h
   Ng HKM, 2021, MICROCHEM J, V165, DOI 10.1016/j.microc.2021.106116
   Pajewska-Szmyt M, 2020, MATER CHEM PHYS, V242, DOI 10.1016/j.matchemphys.2019.122484
   Panwar N, 2019, CHEM REV, V119, P9559, DOI 10.1021/acs.chemrev.9b00099
   Peng ZL, 2020, ADV HEALTHC MATER, V9, DOI 10.1002/adhm.201901495
   Qu Z, 2020, NANOTECHNOLOGY, V31, DOI 10.1088/1361-6528/ab6b9d
   Rao C, 2017, CHEMBIOCHEM, V18, P2385, DOI 10.1002/cbic.201700440
   Rather LJ, 2015, SUSTAIN CHEM PHARM, V2, P12, DOI 10.1016/j.scp.2015.08.002
   Ren X, 2019, NANOMATERIALS-BASEL, V9, DOI 10.3390/nano9040495
   Roberge A, 2020, CHEM MATER, V32, P6588, DOI 10.1021/acs.chemmater.0c02024
   Sabet M, 2019, APPL SURF SCI, V463, P283, DOI 10.1016/j.apsusc.2018.08.223
   Salinas-Castillo A, 2013, CHEM COMMUN, V49, P1103, DOI 10.1039/c2cc36450f
   Sekar A, 2021, 3 BIOTECH, V11, DOI 10.1007/s13205-020-02568-9
   Shan Ming-Qiu, 2014, Zhongguo Zhong Yao Za Zhi, V39, P493
   Shen J, 2017, MAT SCI ENG C-MATER, V76, P856, DOI 10.1016/j.msec.2017.03.178
   Sun S, 2016, CHEM MATER, V28, P8659, DOI 10.1021/acs.chemmater.6b03695
   Sun YP, 2006, J AM CHEM SOC, V128, P7756, DOI 10.1021/ja062677d
   Sun ZW, 2018, ARTIF CELL NANOMED B, V46, pS308, DOI 10.1080/21691401.2018.1492419
   Sun ZW, 2018, J BIOMED NANOTECHNOL, V14, P2146, DOI 10.1166/jbn.2018.2653
   Swathi R, 2021, MATER TODAY-PROC, V43, P1389, DOI 10.1016/j.matpr.2020.09.174
   Tao JT, 2022, PHOTODIAGN PHOTODYN, V40, DOI 10.1016/j.pdpdt.2022.103099
   Tejwan N, 2020, ADV COLLOID INTERFAC, V275, DOI 10.1016/j.cis.2019.102046
   Tian XM, 2020, INT J NANOMED, V15, P6519, DOI 10.2147/IJN.S257645
   Truskewycz A, 2022, SMALL, V18, DOI 10.1002/smll.202106342
   Unnikrishnan B, 2020, ACS OMEGA, V5, P11248, DOI 10.1021/acsomega.9b04301
   Wang M, 2011, EUR J PHARMACOL, V650, P41, DOI 10.1016/j.ejphar.2010.09.049
   Wang PC, 2021, INT J NANOMED, V16, P2045, DOI 10.2147/IJN.S298152
   Wang SN, 2019, NANOMEDICINE-UK, V14, P2925, DOI 10.2217/nnm-2019-0255
   Wang W, 2017, J ELECTROANAL CHEM, V794, P148, DOI 10.1016/j.jelechem.2017.04.016
   Wang XK, 2020, ARTIF CELL NANOMED B, V48, P68, DOI 10.1080/21691401.2019.1699810
   Wang XK, 2019, MOLECULES, V24, DOI 10.3390/molecules24224152
   Wang Y, 2018, SCI TOTAL ENVIRON, V625, P940, DOI 10.1016/j.scitotenv.2017.12.334
   Wang ZF, 2020, CURR MED CHEM, V27, P1997, DOI 10.2174/0929867325666181001104550
   Wang ZY, 2015, ANAL METHODS-UK, V7, P8911, DOI [10.1039/c5ay01978h, 10.1039/C5AY01978H]
   Wareing TC, 2021, ACS NANO, V15, P15471, DOI 10.1021/acsnano.1c03886
   Wei JW, 2022, ANAL CHEM, V94, P12772, DOI 10.1021/acs.analchem.2c02587
   Weng CJ, 2010, MOL NUTR FOOD RES, V54, P1618, DOI 10.1002/mnfr.201000108
   Wu YY, 2021, ANTIBIOTICS-BASEL, V10, DOI 10.3390/antibiotics10060623
   Xia CL, 2019, ADV SCI, V6, DOI 10.1002/advs.201901316
   Xu XY, 2004, J AM CHEM SOC, V126, P12736, DOI 10.1021/ja040082h
   Yan X, 2017, J NANOBIOTECHNOL, V15, DOI 10.1186/s12951-017-0296-z
   Yang SW, 2014, J MATER CHEM A, V2, P8660, DOI 10.1039/c4ta00860j
   Yang YH, 2012, CHEM COMMUN, V48, P380, DOI 10.1039/c1cc15678k
   Yi Y, 2018, CARBOHYD POLYM, V190, P67, DOI 10.1016/j.carbpol.2017.11.090
   Yin BD, 2013, ANALYST, V138, P6551, DOI 10.1039/c3an01003a
   Yuan FL, 2016, NANO TODAY, V11, P565, DOI 10.1016/j.nantod.2016.08.006
   Zhang J, 2016, MATER TODAY, V19, P382, DOI 10.1016/j.mattod.2015.11.008
   Zhang J, 2015, ADV SCI, V2, DOI 10.1002/advs.201500002
   Zhang JH, 2016, SCI REP-UK, V6, DOI 10.1038/srep37860
   Zhang ML, 2021, J NANOBIOTECHNOL, V19, DOI 10.1186/s12951-021-00847-y
   Zhang ML, 2018, ARTIF CELL NANOMED B, V46, P1562, DOI 10.1080/21691401.2017.1379015
   Zhang QH, 2017, SCI CHINA MATER, V60, P141, DOI 10.1007/s40843-016-5160-9
   Zhang WY, 2019, ANALYST, V144, P7421, DOI 10.1039/c9an01953g
   Zhang X, 2022, J HAZARD MATER, V422, DOI 10.1016/j.jhazmat.2021.126881
   Zhang XY, 2018, CHEMSUSCHEM, V11, P11, DOI 10.1002/cssc.201701847
   Zhao SJ, 2020, CHEM ENG J, V388, DOI 10.1016/j.cej.2020.124212
   Zhao SJ, 2015, ACS APPL MATER INTER, V7, P17054, DOI 10.1021/acsami.5b03228
   Zhao SY, 2021, ACS APPL MATER INTER, V13, P61565, DOI 10.1021/acsami.1c20648
   Zhao YS, 2020, MOLECULES, V25, DOI 10.3390/molecules25030446
   Zhao ZZ, 2010, PLANTA MED, V76, P1975, DOI 10.1055/s-0030-1250522
   Zheng XT, 2015, SMALL, V11, P1620, DOI 10.1002/smll.201402648
   Zhou JJ, 2012, MATER LETT, V66, P222, DOI 10.1016/j.matlet.2011.08.081
   Zhou SJ, 2021, CHEM-ASIAN J, V16, P348, DOI 10.1002/asia.202001352
   Zhou YX, 2022, FOODS, V11, DOI 10.3390/foods11111594
   Zhou YQ, 2019, LANGMUIR, V35, P9115, DOI 10.1021/acs.langmuir.9b00595
   Zhu CZ, 2012, CHEM COMMUN, V48, P9367, DOI 10.1039/c2cc33844k
   Zhu YY, 2015, J NANOSCI NANOTECHNO, V15, P4193, DOI 10.1166/jnn.2015.9799
   Zuo PL, 2016, MICROCHIM ACTA, V183, P519, DOI 10.1007/s00604-015-1705-3
NR 140
TC 0
Z9 0
U1 12
U2 12
PU IOP Publishing Ltd
PI BRISTOL
PA TEMPLE CIRCUS, TEMPLE WAY, BRISTOL BS1 6BE, ENGLAND
SN 1748-6041
EI 1748-605X
J9 BIOMED MATER
JI Biomed. Mater.
PD JUL 1
PY 2023
VL 18
IS 4
AR 042004
DI 10.1088/1748-605X/acdeb8
PG 17
WC Engineering, Biomedical; Materials Science, Biomaterials
WE Science Citation Index Expanded (SCI-EXPANDED)
SC Engineering; Materials Science
GA K0HB9
UT WOS:001013334400001
PM 37321231
DA 2023-08-19
ER

PT J
AU Han, BC
   Shen, LD
   Xie, HB
   Huang, Q
   Zhao, D
   Huang, XJ
   Chen, X
   Li, J
AF Han, Bingchen
   Shen, Lidan
   Xie, Hanbing
   Huang, Qi
   Zhao, Dan
   Huang, Xianju
   Chen, Xiao
   Li, Jun
TI Synthesis of Carbon Dots with Hemostatic Effects Using Traditional
   Chinese Medicine as a Biomass Carbon Source
SO ACS OMEGA
LA English
DT Article
ID QUANTUM DOTS; MECHANISM; CHEMOTHERAPY; NANODOTS
AB As novel nanomaterials developed gradually with nanotechnology, carbon dots have been widely applied in medical applications, including disease treatment, drug delivery, antibacterial applications, and phototherapy. Based on the similar process between Chinese medicinal materials for hemostasis and modern carbon dots, this paper reports the preparation of four luminescent carbon dots with Chinese medicinal materials (plants and animals) as carbon sources and the investigation on their hemostatic effects in vitro and in rat bleeding models. It is found that the four studied carbon dots exhibit similar hemostatic effects and hemostatic mechanisms through impacting both endogenous and exogenous coagulation pathways. In addition, these carbon dots all exhibit anti-inflammatory effects and good biocompatibility, ensuring their potential in pretraumatic fields. This work provides a new perspective for hemostatic carbon dots prepared using carbonized natural plants and animals and new ideas for the research of new hemostatic materials.
C1 [Han, Bingchen; Shen, Lidan; Xie, Hanbing; Huang, Qi; Zhao, Dan; Huang, Xianju; Li, Jun] South Cent Minzu Univ, Sch Pharmaceut Sci, Wuhan 430079, Peoples R China.
   [Han, Bingchen; Huang, Xianju; Li, Jun] Natl Adm Tradit Chinese Med, Ethnopharmacol Level Lab 3, Wuhan 430079, Peoples R China.
   [Chen, Xiao] Hubei Yaosheng Tradit Chinese Med Technol Co Ltd, Zaoyang 441200, Peoples R China.
C3 South Central Minzu University
RP Li, J (通讯作者)，South Cent Minzu Univ, Sch Pharmaceut Sci, Wuhan 430079, Peoples R China.; Li, J (通讯作者)，Natl Adm Tradit Chinese Med, Ethnopharmacol Level Lab 3, Wuhan 430079, Peoples R China.
EM lijun-pharm@hotmail.com
FU Hubei science and technology planning project [2020BCB038, 2021BLB174];
   Xiangyang research and development project [2021ABS003078]; Fundamental
   Research Funds for the Central Universities "South-Central University
   for Nationalities" [CZP20003]
FX This research was funded by the Hubei science and technology planning
   project (2020BCB038) (2021BLB174), the Xiangyang research and
   development project (2021ABS003078), and the Fundamental Research Funds
   for the Central Universities "South-Central University for
   Nationalities" (No. CZP20003).
CR Bai YT, 2018, NANOSCALE RES LETT, V13, DOI 10.1186/s11671-018-2711-2
   Chen JW, 2019, INT J BIOL MACROMOL, V139, P1203, DOI 10.1016/j.ijbiomac.2019.08.091
   Cheng JJ, 2019, NANOMEDICINE-UK, V14, P431, DOI 10.2217/nnm-2018-0285
   Han BC, 2022, RSC ADV, V12, P11640, DOI 10.1039/d2ra00431c
   Kang MS, 2017, ACTA BIOMATER, V55, P466, DOI 10.1016/j.actbio.2017.03.054
   Li D, 2021, BIOACT MATER, V6, P729, DOI 10.1016/j.bioactmat.2020.09.015
   Li H, 2018, ACS APPL MATER INTER, V10, P26936, DOI 10.1021/acsami.8b08832
   Li XW, 2019, COLLOID SURFACE A, V569, P110, DOI 10.1016/j.colsurfa.2019.02.051
   Liu CY, 2018, BIOMATERIALS, V179, P83, DOI 10.1016/j.biomaterials.2018.06.037
   Lu F, 2021, NANOSCALE, V13, P6809, DOI 10.1039/d1nr01099a
   Pan JQ, 2018, INT J HYDROGEN ENERG, V43, P6586, DOI 10.1016/j.ijhydene.2018.02.067
   Shi WQ, 2022, INT J MOL SCI, V23, DOI 10.3390/ijms23031456
   Smrithi SP, 2022, NANOTECHNOLOGY, V33, DOI 10.1088/1361-6528/ac30f1
   Tian Y, 2021, BIOMED PHARMACOTHER, V141, DOI 10.1016/j.biopha.2021.111854
   Varghese M, 2021, J ENVIRON CHEM ENG, V9, DOI 10.1016/j.jece.2021.106821
   Wang W, 2014, SCI CHINA CHEM, V57, P522, DOI 10.1007/s11426-014-5064-4
   Wang XY, 2018, BIOMACROMOLECULES, V19, P731, DOI 10.1021/acs.biomac.7b01492
   Xu YL, 2022, ADV MATER, V34, DOI 10.1002/adma.202200905
   Yang X, 2021, CARBOHYD POLYM, V251, DOI 10.1016/j.carbpol.2020.117040
   Zhang ML, 2021, J NANOBIOTECHNOL, V19, DOI 10.1186/s12951-021-00847-y
   Zhang ML, 2019, NANOSCALE RES LETT, V14, DOI 10.1186/s11671-019-3198-1
   Zhao SJ, 2021, ACS APPL NANO MATER, V4, P10528, DOI 10.1021/acsanm.1c02042
   Zhao XM, 2020, NANOMEDICINE-UK, V15, P677, DOI 10.2217/nnm-2019-0390
   Zheng CY, 2021, INT J BIOL MACROMOL, V179, P507, DOI 10.1016/j.ijbiomac.2021.03.037
   Zheng CY, 2020, J MATER CHEM B, V8, P5395, DOI 10.1039/d0tb00906g
   Zhu SJ, 2015, NANO RES, V8, P355, DOI 10.1007/s12274-014-0644-3
NR 26
TC 0
Z9 0
U1 41
U2 43
PU AMER CHEMICAL SOC
PI WASHINGTON
PA 1155 16TH ST, NW, WASHINGTON, DC 20036 USA
SN 2470-1343
J9 ACS OMEGA
JI ACS Omega
PD JAN 24
PY 2023
VL 8
IS 3
BP 3176
EP 3183
DI 10.1021/acsomega.2c06600
EA JAN 2023
PG 8
WC Chemistry, Multidisciplinary
WE Science Citation Index Expanded (SCI-EXPANDED)
SC Chemistry
GA 8L2XH
UT WOS:000918603100001
PM 36713698
OA gold, Green Published
DA 2023-08-19
ER

PT J
AU Li, D
   Xu, KY
   Zhao, WP
   Liu, MF
   Feng, R
   Li, DQ
   Bai, J
   Du, WL
AF Li, Dan
   Xu, Kun-yan
   Zhao, Wei-peng
   Liu, Ming-feng
   Feng, Rui
   Li, De-qiang
   Bai, Jing
   Du, Wen-li
TI Chinese Medicinal Herb-Derived Carbon Dots for Common Diseases:
   Efficacies and Potential Mechanisms
SO FRONTIERS IN PHARMACOLOGY
LA English
DT Review
DE traditional chinese medicines (TCM); carbon dots (CDs); hemorrhagic
   diseases; gout; inflammatory diseases; cancer; pain
ID SYSTEMIC INFLAMMATION; GREEN SYNTHESIS; PAIN; HYPOTHERMIA; FEVER; RADIX;
   COMPONENTS; INHIBITION; SEROTONIN; PRODUCTS
AB The management of hemorrhagic diseases and other commonly refractory diseases (including gout, inflammatory diseases, cancer, pain of various forms and causes) are very challenging in clinical practice. Charcoal medicine is a frequently used complementary and alternative drug therapy for hemorrhagic diseases. However, studies (other than those assessing effects on hemostasis) on charcoal-processed medicines are limited. Carbon dots (CDs) are quasi-spherical nanoparticles that are biocompatible and have high stability, low toxicity, unique optical properties. Currently, there are various studies carried out to evaluate their efficacy and safety. The exploration of using traditional Chinese medicine (TCM) -based CDs for the treatment of common diseases has received great attention. This review summarizes the literatures on medicinal herbs-derived CDs for the treatment of the difficult-to-treat diseases, and explored the possible mechanisms involved in the process of treatment.
C1 [Li, Dan; Xu, Kun-yan; Liu, Ming-feng; Feng, Rui; Bai, Jing; Du, Wen-li] Hebei Med Univ, Dept Pharm, Hosp 4, Shijiazhuang, Hebei, Peoples R China.
   [Zhao, Wei-peng] Hebei Med Univ, Hosp 4, Dept Tradit Chinese Med, Shijiazhuang, Hebei, Peoples R China.
   [Li, De-qiang] Hebei Med Univ, Hosp 2, Dept Pharm, Shijiazhuang, Hebei, Peoples R China.
C3 Hebei Medical University; Hebei Medical University; Hebei Medical
   University
RP Bai, J; Du, WL (通讯作者)，Hebei Med Univ, Dept Pharm, Hosp 4, Shijiazhuang, Hebei, Peoples R China.
EM baijing619@163.com; pharwenlidu@163.com
CR Al-Amin HA, 2003, BRAIN RES, V981, P99, DOI 10.1016/S0006-8993(03)02988-3
   [Anonymous], 2010, PHARMACOPOEIA PEOPLE
   Atchudan R, 2016, J COLLOID INTERF SCI, V482, P8, DOI 10.1016/j.jcis.2016.07.058
   Bobinski F, 2015, PAIN, V156, P2595, DOI 10.1097/j.pain.0000000000000372
   Brady KT, 2016, AM J PSYCHIAT, V173, P18, DOI 10.1176/appi.ajp.2015.15020262
   Chakravarthy KV, 2018, PAIN MED, V19, P232, DOI 10.1093/pm/pnx131
   Chen FQ, 2021, FRONT ONCOL, V11, DOI 10.3389/fonc.2021.746917
   Chen YQ, 2015, MOLECULES, V20, P18352, DOI 10.3390/molecules201018352
   Chen YH, 2020, J ETHNOPHARMACOL, V249, DOI 10.1016/j.jep.2019.112364
   Chen Z, 2019, PHARM BIOL, V57, P498, DOI 10.1080/13880209.2019.1645700
   Cheng JJ, 2019, NANOMEDICINE-UK, V14, P431, DOI 10.2217/nnm-2018-0285
   Cheng P, 2019, J PHARMACEUT BIOMED, V169, P151, DOI 10.1016/j.jpba.2019.02.044
   Chi XS, 2020, CHIN MED-UK, V15, DOI 10.1186/s13020-020-0297-y
   Dalbeth N, 2016, LANCET, V388, P2039, DOI 10.1016/S0140-6736(16)00346-9
   DERIJK RH, 1994, AM J PHYSIOL, V266, pR9, DOI 10.1152/ajpregu.1994.266.1.R9
   Fang L.I., 2011, CHIN J EXP TRADITION, V17, P154, DOI [10.13422/j.cnki.syfjx.2011.16.056, DOI 10.13422/J.CNKI.SYFJX.2011.16.056]
   Gaharwar AK, 2014, ACS NANO, V8, P9833, DOI 10.1021/nn503719n
   [高明亮 Gao Mingliang], 2020, [南京中医药大学学报, Journal of Nanjing University of Traditional Chinese Medicine], V36, P696
   Gao ML, 2021, J ETHNOPHARMACOL, V270, DOI 10.1016/j.jep.2020.113774
   Giordano James, 2005, Pain Physician, V8, P277
   Hsu JT, 2012, J PINEAL RES, V53, P410, DOI 10.1111/j.1600-079X.2012.01011.x
   Hsu PC, 2013, J MATER CHEM B, V1, P1774, DOI 10.1039/c3tb00545c
   Hu J, 2021, INT J NANOMED, V16, P2461, DOI 10.2147/IJN.S289515
   Jaiswal A, 2012, LANGMUIR, V28, P15687, DOI 10.1021/la3027573
   Jia S., 2020, W J TRADITIONAL CHIN, V33, P144, DOI [10.12174/j.issn.1004-6852.2020.07.39, DOI 10.12174/J.ISSN.1004-6852.2020.07.39]
   Kong H, 2021, ARTIF CELL NANOMED B, V49, P11, DOI 10.1080/21691401.2020.1862134
   Kramkowski K, 2015, PHARMACOL REP, V67, P695, DOI 10.1016/j.pharep.2015.05.022
   Leon LR, 2004, FRONT BIOSCI, V9, P1877, DOI 10.2741/1381
   Li CL, 2014, J MATER CHEM B, V2, P4564, DOI 10.1039/c4tb00216d
   Li FS, 2017, NAT PLANTS, V3, DOI 10.1038/nplants.2017.109
   Li L., 2019, J PRACT TRADITIONAL, V33, P1, DOI [10.13729/j.issn.1671-7813.z20190203, DOI 10.13729/J.ISSN.1671-7813.Z20190203]
   [李小江 Li Xiaojiang], 2020, [中草药, Chinese Traditional and Herbal Drugs], V51, P2587
   Li XL, 2017, FRONT PHARMACOL, V8, DOI 10.3389/fphar.2017.00634
   Liang GY, 2019, PHYTOMEDICINE, V59, DOI 10.1016/j.phymed.2018.11.032
   Little JW, 2012, J NEUROSCI, V32, P10797, DOI 10.1523/JNEUROSCI.6345-11.2012
   Liu C, 2019, MOLECULES, V24, DOI 10.3390/molecules24020337
   Liu JJ, 2020, ACS CENTRAL SCI, V6, P2179, DOI 10.1021/acscentsci.0c01306
   Liu XM, 2018, NANOMEDICINE-UK, V13, P391, DOI 10.2217/nnm-2017-0297
   Liu YH, 2021, MOLECULES, V26, DOI 10.3390/molecules26061512
   Luo J, 2018, RSC ADV, V8, P37707, DOI 10.1039/c8ra06340k
   Ma X, 2020, FRONT PHARMACOL, V11, DOI 10.3389/fphar.2020.00531
   Ma YX, 2019, APMIS, V127, P372, DOI 10.1111/apm.12928
   Martin SL, 2017, PSYCHOPHARMACOLOGY, V234, P2929, DOI 10.1007/s00213-017-4686-6
   Min YZ, 2015, CHEM REV, V115, P11147, DOI 10.1021/acs.chemrev.5b00116
   Navarro A, 2015, EUR J TRAUMA EMERG S, V41, P493, DOI 10.1007/s00068-014-0441-4
   Patil KR, 2019, INT J MOL SCI, V20, DOI 10.3390/ijms20184367
   [裴泽荣 Pei Zerong], 2021, [中草药, Chinese Traditional and Herbal Drugs], V52, P7658
   Podolsky AT, 2013, LIFE SCI, V93, P1010, DOI 10.1016/j.lfs.2013.09.016
   Radnia F, 2020, TALANTA, V209, DOI 10.1016/j.talanta.2019.120547
   Ray SC, 2009, J PHYS CHEM C, V113, P18546, DOI 10.1021/jp905912n
   Romanovsky AA, 2005, FRONT BIOSCI-LANDMRK, V10, P2193, DOI 10.2741/1690
   Roth J, 2014, COMPR PHYSIOL, V4, P1563, DOI 10.1002/cphy.c130033
   RUDA MA, 1986, PROG BRAIN RES, V66, P219, DOI 10.1016/S0079-6123(08)64606-3
   Sahu S, 2012, CHEM COMMUN, V48, P8835, DOI 10.1039/c2cc33796g
   Shinde DB, 2013, ANGEW CHEM INT EDIT, V52, P2482, DOI 10.1002/anie.201208904
   Shukla Y, 2007, FOOD CHEM TOXICOL, V45, P683, DOI 10.1016/j.fct.2006.11.002
   [孙紫薇 Sun Ziwei], 2020, [北京中医药大学学报, Journal of Beijing University of Traditional Chinese Medicine], V43, P729
   Sun ZW, 2018, ARTIF CELL NANOMED B, V46, pS308, DOI 10.1080/21691401.2018.1492419
   Sun ZW, 2018, J BIOMED NANOTECHNOL, V14, P2146, DOI 10.1166/jbn.2018.2653
   Sung H, 2021, CA-CANCER J CLIN, V71, P209, DOI DOI 10.3322/caac.21660
   Tang WW, 2019, J MATER SCI, V54, P1171, DOI 10.1007/s10853-018-2877-0
   Teschke R, 2015, WORLD J GASTROENTERO, V21, P4466, DOI 10.3748/wjg.v21.i15.4466
   Veltri F, 2020, NANOMATERIALS-BASEL, V10, DOI 10.3390/nano10040655
   Viguier F, 2013, EUR J PHARMACOL, V716, P8, DOI 10.1016/j.ejphar.2013.01.074
   Wang M, 2011, EUR J PHARMACOL, V650, P41, DOI 10.1016/j.ejphar.2010.09.049
   Wang SN, 2019, NANOMEDICINE-UK, V14, P2925, DOI 10.2217/nnm-2019-0255
   Wang XK, 2020, ARTIF CELL NANOMED B, V48, P68, DOI 10.1080/21691401.2019.1699810
   Wang XK, 2019, MOLECULES, V24, DOI 10.3390/molecules24224152
   Weiss U, 2008, NATURE, V454, P427, DOI 10.1038/454427a
   Wolf NB, 2009, EUR J PHARM BIOPHARM, V73, P34, DOI 10.1016/j.ejpb.2009.03.009
   Wu JS, 2020, INT J NANOMED, V15, P4139, DOI 10.2147/IJN.S248467
   Xian YF, 2011, J ETHNOPHARMACOL, V137, P1425, DOI 10.1016/j.jep.2011.08.014
   Xin N, 2011, J ETHNOPHARMACOL, V135, P510, DOI 10.1016/j.jep.2011.03.063
   Yan X, 2017, J NANOBIOTECHNOL, V15, DOI 10.1186/s12951-017-0296-z
   Yang ST, 2009, J PHYS CHEM C, V113, P18110, DOI 10.1021/jp9085969
   Yang Y., 2020, J LIAONING U TRADITI, V22, P186, DOI [10.13194/j.issn.1673-842x.2020.10.044, DOI 10.13194/J.ISSN.1673-842X.2020.10.044]
   [张丽 Zhang Li], 2005, [中草药, Chinese Traditional and Herbal Drugs], V36, P370
   Zhang ML, 2021, J NANOBIOTECHNOL, V19, DOI 10.1186/s12951-021-00847-y
   Zhang ML, 2020, NANOMEDICINE-UK, V15, P851, DOI 10.2217/nnm-2019-0369
   Zhang ML, 2019, NANOSCALE RES LETT, V14, DOI 10.1186/s11671-019-3198-1
   Zhang ML, 2018, ARTIF CELL NANOMED B, V46, P1562, DOI 10.1080/21691401.2017.1379015
   Zhao SJ, 2015, ACS APPL MATER INTER, V7, P17054, DOI 10.1021/acsami.5b03228
   Zhao Y, 2017, SCI REP-UK, V7, DOI 10.1038/s41598-017-04073-1
   Zhao YS, 2020, INT J NANOMED, V15, P9049, DOI 10.2147/IJN.S281976
   Zhao ZZ, 2010, PLANTA MED, V76, P1975, DOI 10.1055/s-0030-1250522
   Zhong LJ, 2016, J ETHNOPHARMACOL, V191, P195, DOI 10.1016/j.jep.2016.06.027
   曹琳琳, 2010, [中成药, Chinese Traditional Patent Medicine], V32, P611
NR 87
TC 7
Z9 8
U1 29
U2 78
PU FRONTIERS MEDIA SA
PI LAUSANNE
PA AVENUE DU TRIBUNAL FEDERAL 34, LAUSANNE, CH-1015, SWITZERLAND
EI 1663-9812
J9 FRONT PHARMACOL
JI Front. Pharmacol.
PD FEB 22
PY 2022
VL 13
AR 815479
DI 10.3389/fphar.2022.815479
PG 10
WC Pharmacology & Pharmacy
WE Science Citation Index Expanded (SCI-EXPANDED)
SC Pharmacology & Pharmacy
GA ZQ1NW
UT WOS:000766880100001
PM 35281894
OA gold, Green Published
DA 2023-08-19
ER

PT J
AU Sun, KX
   Wu, LGJ
   Wang, SY
   Deng, WL
AF Sun, Kexiang
   Wu, Linguangjin
   Wang, Shuyun
   Deng, Wanli
TI Antitumor effects of Chinese herbal medicine compounds and their
   nano-formulations on regulating the immune system microenvironment
SO FRONTIERS IN ONCOLOGY
LA English
DT Review
DE oncology; traditional Chinese medicine; TCM; tumor immune
   microenvironment; nano-formulation
ID TUMOR-ASSOCIATED MACROPHAGES; EPITHELIAL-MESENCHYMAL TRANSITION;
   CANCER-RELATED INFLAMMATION; NF-KAPPA-B; GINSENOSIDE RG3; ASTRAGALUS
   POLYSACCHARIDES; MOLECULAR-MECHANISMS; DENDRITIC CELLS; DOWN-REGULATION;
   METASTASIS
AB Traditional Chinese medicine (TCM), including herbal medicine, acupuncture and meditation, has a wide range of applications in China. In recent years, herbal compounding and active ingredients have been used to control tumor growth, reduce suffering, improve quality of life, and prolong the life span of cancer patients. To reduce side effects, herbal medicine can be used in conjunction with radiotherapy and chemotherapy or can be used as an adjuvant to strengthen the immune effect of anticancer vaccines. In particular, in the immunosuppressed tumor microenvironment, herbal medicine can have antitumor effects by stimulating the immune response. This paper reviews the advances in research on antitumor immunomodulation in Chinese herbal medicine, including the regulation of the innate immune system, which includes macrophages, MDSCs, and natural killer cells, and the adaptive immune system, which includes CD4+ T cells, CD8+ T cells, and regulatory T cells (Tregs), to influence tumor-associated inflammation. In addition, a combination of active ingredients of herbal medicine and modern nanotechnology alter the tumor immune microenvironment. In recent years, immunological antitumor therapy in TCM has been applied on a reasonably large scale both nationally and internationally, and there is potential for further clinical expansion. Investigation of immune modulation mechanisms in Chinese herbal medicine will provide novel perspectives of how herbal medicine controls tumor growth and metastasis, which will contribute to the evolution of tumor research. MethodologyExperimental research between the years of 2012-2022, meta-analysis and reviews for the period 2002-2022 found on the Databases including PubMed, Embase, and the Cochrane database were used. The inclusion criteria were experimental research literature addressing the anti-tumor immunological effects of active ingredients and nanoparticles in Chinese herbal medicine. Exclusion criteria were articles that addressed Chinese herbal medicine and nano-formulations without discussing anti-tumor immunological effects in innate, adaptive immune cells, MDSCs, and nuclear factors.
C1 [Sun, Kexiang; Wu, Linguangjin; Wang, Shuyun; Deng, Wanli] Shanghai Univ Tradit Chinese Med, Putuo Hosp, Dept Med Oncol, Shanghai, Peoples R China.
C3 Shanghai University of Traditional Chinese Medicine
RP Deng, WL (通讯作者)，Shanghai Univ Tradit Chinese Med, Putuo Hosp, Dept Med Oncol, Shanghai, Peoples R China.
EM tcmdwl@163.com
FU Health System Innovation Project of Shanghai Putuo Science and
   Technology Commission [ptzyzk2101]; Traditional Chinese Medicine
   Clinical Key Specialty Construction Project of Shanghai Putuo District
   [2021tszk01]; Clinical Specialized Discipline of Health System of Putuo
   District in Shanghai [ZY(2021-2023)-0302]; Construction of Colorectal
   Cancer Special Disease Alliance with Integrated Traditional Chinese and
   Western Medicine;  [ptkwws202002]
FX This work was supported by the Health System Innovation Project of
   Shanghai Putuo Science and Technology Commission (No.ptkwws202002),
   Traditional Chinese Medicine Clinical Key Specialty Construction Project
   of Shanghai Putuo District (No.ptzyzk2101), Clinical Specialized
   Discipline of Health System of Putuo District in Shanghai (No.
   2021tszk01) and Construction of Colorectal Cancer Special Disease
   Alliance with Integrated Traditional Chinese and Western Medicine (No.
   ZY(2021-2023)-0302).
CR Bingle L, 2002, J PATHOL, V196, P254, DOI 10.1002/path.1027
   Cai PP, 2019, BIOSCI TRENDS, V13, P367, DOI 10.5582/bst.2019.01244
   Cao M, 2019, J IMMUNOTHER CANCER, V7, DOI 10.1186/s40425-019-0817-4
   Chen R, 2020, ONCOTARGETS THER, V13, P3375, DOI 10.2147/OTT.S249046
   Cui TX, 2013, IMMUNITY, V39, P611, DOI 10.1016/j.immuni.2013.08.025
   Debelle FD, 2002, J AM SOC NEPHROL, V13, P431, DOI 10.1681/ASN.V132431
   Deng MD, 2020, CANCERS, V12, DOI 10.3390/cancers12071924
   Diakos CI, 2014, LANCET ONCOL, V15, pE493, DOI 10.1016/S1470-2045(14)70263-3
   Du XG, 2011, FEMS IMMUNOL MED MIC, V63, P228, DOI 10.1111/j.1574-695X.2011.00845.x
   Fu LQ, 2020, CELL IMMUNOL, V353, DOI 10.1016/j.cellimm.2020.104119
   Gil M, 2019, J CLIN MED, V8, DOI 10.3390/jcm8111993
   Greten FR, 2019, IMMUNITY, V51, P27, DOI 10.1016/j.immuni.2019.06.025
   Guillerey C, 2016, NAT IMMUNOL, V17, P1025, DOI 10.1038/ni.3518
   Guo JF, 2020, INT IMMUNOPHARMACOL, V88, DOI [10.1016/j.intimp.2020.106831, 10.1016/J.intimp.2020.106831]
   Haggag YA, 2020, INT J NANOMED, V15, P1625, DOI 10.2147/IJN.S241428
   Han SL, 2022, J CONTROL RELEASE, V348, P250, DOI 10.1016/j.jconrel.2022.05.057
   He XJ, 2011, MOLECULES, V16, P8343, DOI 10.3390/molecules16108343
   Hoesel B, 2013, MOL CANCER, V12, DOI 10.1186/1476-4598-12-86
   Hou JJ, 2021, NAT REV CLIN ONCOL, V18, P261, DOI 10.1038/s41571-020-00459-9
   Huang HX, 2018, J ETHNOPHARMACOL, V225, P103, DOI 10.1016/j.jep.2018.04.037
   Huang SQ, 2019, EVID-BASED COMPL ALT, V2019, DOI 10.1155/2019/8423037
   Jewett A, 2018, SEMIN CANCER BIOL, V53, P178, DOI 10.1016/j.semcancer.2018.08.001
   Kim DG, 2014, ONCOTARGET, V5, P4438, DOI 10.18632/oncotarget.2034
   Lamouille S, 2014, NAT REV MOL CELL BIO, V15, P178, DOI 10.1038/nrm3758
   Le CP, 2016, NAT COMMUN, V7, DOI 10.1038/ncomms10634
   Lee J, 2014, CELL IMMUNOL, V289, P1, DOI 10.1016/j.cellimm.2014.03.002
   Li AM, 2015, J TRANSL MED, V13, DOI 10.1186/s12967-015-0465-5
   Li BL, 2020, JCI INSIGHT, V5, DOI 10.1172/jci.insight.136570
   Li CY, 2009, J LEUKOCYTE BIOL, V85, P987, DOI 10.1189/jlb.0908573
   Li HN, 2019, PHARMACOEPIDEM DR S, V28, P1002, DOI 10.1002/pds.4805
   Li KT, 2016, CANCER MED-US, V5, P361, DOI 10.1002/cam4.584
   Li Q, 2012, CHINESE MED J-PEKING, V125, P786, DOI 10.3760/cma.j.issn.0366-6999.2012.05.012
   Li X, 2014, FOOD CHEM, V152, P531, DOI 10.1016/j.foodchem.2013.12.010
   Li X, 2021, AM J CHINESE MED, V49, P217, DOI 10.1142/S0192415X21500129
   Lin JW, 2014, PLOS ONE, V9, DOI 10.1371/journal.pone.0094040
   Liu H, 2021, CELL DEATH DIS, V12, DOI 10.1038/s41419-021-03788-4
   Liu J, 2019, CANCER J, V25, P367, DOI 10.1097/PPO.0000000000000404
   Liu Q, 2020, THERANOSTICS, V10, P8365, DOI 10.7150/thno.45395
   Liu QY, 2011, J ETHNOPHARMACOL, V136, P457, DOI 10.1016/j.jep.2010.06.041
   Liu RP, 2020, ADV PHARMACOL, V87, P301, DOI 10.1016/bs.apha.2019.08.001
   Liu XX, 2017, BIOMED PHARMACOTHER, V92, P429, DOI 10.1016/j.biopha.2017.05.102
   Liu X, 2022, DRUG DELIV, V29, P138, DOI 10.1080/10717544.2021.2021324
   Liu ZY, 2019, INT IMMUNOPHARMACOL, V74, DOI 10.1016/j.intimp.2019.105699
   Lopez-Soto A, 2017, CANCER CELL, V32, P135, DOI 10.1016/j.ccell.2017.06.009
   Lu YP, 2018, INT J NANOMED, V13, P5937, DOI 10.2147/IJN.S175418
   Lu YR, 2021, EUR J PHARMACOL, V907, DOI 10.1016/j.ejphar.2021.174275
   Luo YB, 2016, MEDIAT INFLAMM, V2016, DOI 10.1155/2016/3541283
   Ma WD, 2021, OXID MED CELL LONGEV, V2021, DOI 10.1155/2021/6614574
   Ma Z, 2019, INT J NANOMED, V14, P2029, DOI 10.2147/IJN.S197889
   Mantovani A, 2008, NATURE, V454, P436, DOI 10.1038/nature07205
   Mantovani A, 2017, NAT REV CLIN ONCOL, V14, P399, DOI 10.1038/nrclinonc.2016.217
   Marigo I, 2010, IMMUNITY, V32, P790, DOI 10.1016/j.immuni.2010.05.010
   Mirzaei A, 2022, TISSUE CELL, V74, DOI 10.1016/j.tice.2021.101684
   Nolz JC, 2015, CELL MOL LIFE SCI, V72, P2461, DOI 10.1007/s00018-015-1835-0
   Noy R, 2014, IMMUNITY, V41, P49, DOI 10.1016/j.immuni.2014.06.010
   Ohue Y, 2019, CANCER SCI, V110, P2080, DOI 10.1111/cas.14069
   Ostroumov D, 2018, CELL MOL LIFE SCI, V75, P689, DOI 10.1007/s00018-017-2686-7
   Park JJ, 2012, BIOCHEM BIOPH RES CO, V426, P461, DOI 10.1016/j.bbrc.2012.08.091
   Pourhajibagher M, 2021, PHOTODIAGN PHOTODYN, V34, DOI 10.1016/j.pdpdt.2021.102253
   Qi FH, 2013, DRUG DISCOV THER, V7, P212, DOI 10.5582/ddt.2013.v7.6.212
   Ren ZG, 2020, SMALL, V16, DOI 10.1002/smll.201905233
   Rogerio AP, 2010, PHARMACOL RES, V61, P288, DOI 10.1016/j.phrs.2009.10.005
   Rossi A, 2016, EXPERT REV ANTICANC, V16, P653, DOI 10.1586/14737140.2016.1170596
   Shojaei F, 2009, P NATL ACAD SCI USA, V106, P6742, DOI 10.1073/pnas.0902280106
   Sica A, 2008, CANCER LETT, V267, P204, DOI 10.1016/j.canlet.2008.03.028
   Su XL, 2020, CHINESE MED J-PEKING, V133, P2987, DOI 10.1097/CM9.0000000000001141
   Sui H, 2020, CELL COMMUN SIGNAL, V18, DOI 10.1186/s12964-020-00596-9
   Sun GX, 2021, DRUG DELIV, V28, P1132, DOI 10.1080/10717544.2021.1931559
   Sun Mengyao, 2018, Oncotarget, V9, P13462, DOI 10.18632/oncotarget.24008
   Sun Q, 2021, FRONT PHARMACOL, V12, DOI 10.3389/fphar.2021.685002
   Swanson KV, 2019, NAT REV IMMUNOL, V19, P477, DOI 10.1038/s41577-019-0165-0
   Takei M, 2004, BIOCHEM PHARMACOL, V68, P441, DOI 10.1016/j.bcp.2004.04.015
   Tanaka A, 2017, CELL RES, V27, P109, DOI 10.1038/cr.2016.151
   Thilakarathna SH, 2013, NUTRIENTS, V5, P3367, DOI 10.3390/nu5093367
   Ting HY, 2014, CARBOHYD POLYM, V101, P819, DOI 10.1016/j.carbpol.2013.10.021
   Torrealba N, 2020, AGING MALE, V23, P801, DOI 10.1080/13685538.2019.1597840
   Tosolini M, 2011, CANCER RES, V71, P1263, DOI 10.1158/0008-5472.CAN-10-2907
   Wang JQ, 2021, ACS NANO, V15, P14509, DOI 10.1021/acsnano.1c04029
   Wang JJ, 2018, CANCER LETT, V415, P73, DOI 10.1016/j.canlet.2017.11.037
   Wang X, 2020, BMC COMPLEMENT MED, V20, DOI 10.1186/s12906-020-02980-x
   Wei HM, 2021, J ETHNOPHARMACOL, V281, DOI 10.1016/j.jep.2020.113305
   Wu CY, 2017, ONCOTARGET, V8, P90925, DOI 10.18632/oncotarget.18767
   Wu CC, 2019, SCI CHINA LIFE SCI, V62, P640, DOI 10.1007/s11427-018-9461-5
   Wu RH, 2014, J FOOD SCI, V79, pH1430, DOI 10.1111/1750-3841.12518
   Wu XT, 2013, INT IMMUNOPHARMACOL, V16, P332, DOI 10.1016/j.intimp.2013.04.017
   Xu F, 2018, J EXP CLIN CANC RES, V37, DOI 10.1186/s13046-018-0878-0
   Xu H, 2020, BIOMATERIALS, V235, DOI 10.1016/j.biomaterials.2020.119769
   Yang XM, 2021, FRONT PHARMACOL, V12, DOI 10.3389/fphar.2021.771046
   Yin L, 2021, TOXICOL APPL PHARM, V432, DOI 10.1016/j.taap.2021.115755
   Yu Q, 2015, J AGR FOOD CHEM, V63, P517, DOI 10.1021/jf5041096
   Yuan RF, 2017, INT IMMUNOPHARMACOL, V49, P30, DOI 10.1016/j.intimp.2017.05.014
   Zhang C, 2021, J IMMUNOL RES, V2021, DOI 10.1155/2021/5569354
   Zhang LP, 2020, EXP THER MED, V20, DOI 10.3892/etm.2020.9299
   Zhang MZ, 2016, MOL THER, V24, P1783, DOI 10.1038/mt.2016.159
   Zhang WS, 2018, PHYTOTHER RES, V32, P1297, DOI 10.1002/ptr.6058
   Zhao L, 2020, PHARM BIOL, V58, P1085, DOI 10.1080/13880209.2020.1839513
   Zhao X, 2019, FRONT PHARMACOL, V10, DOI 10.3389/fphar.2019.00624
   Zheng XD, 2015, INT J RADIAT ONCOL, V93, P1118, DOI 10.1016/j.ijrobp.2015.08.034
   Zhou JM, 2011, INT IMMUNOPHARMACOL, V11, P890, DOI 10.1016/j.intimp.2011.01.007
   Zhou W, 2021, MED RES REV, V41, P1798, DOI 10.1002/med.21777
   Zhou Zhi-Dong, 2013, Zhongguo Zhong Yao Za Zhi, V38, P1056
   Zhu JY, 2020, DRUG DES DEV THER, V14, P1481, DOI 10.2147/DDDT.S236997
NR 102
TC 2
Z9 2
U1 18
U2 42
PU FRONTIERS MEDIA SA
PI LAUSANNE
PA AVENUE DU TRIBUNAL FEDERAL 34, LAUSANNE, CH-1015, SWITZERLAND
SN 2234-943X
J9 FRONT ONCOL
JI Front. Oncol.
PD SEP 23
PY 2022
VL 12
AR 949332
DI 10.3389/fonc.2022.949332
PG 20
WC Oncology
WE Science Citation Index Expanded (SCI-EXPANDED)
SC Oncology
GA 5Q6GQ
UT WOS:000873928000001
PM 36212483
OA gold, Green Published
DA 2023-08-19
ER

PT J
AU Wang, H
   Kang, YY
   Yang, N
   Li, H
   Huang, SR
   Liang, ZS
   Zeng, GL
   Huang, Y
   Li, W
   Zheng, MT
   Huang, RM
   Lei, BF
   Yang, X
AF Wang, Hui
   Kang, Yunyan
   Yang, Ni
   Li, Hui
   Huang, Sirui
   Liang, Zishan
   Zeng, Guiling
   Huang, Yi
   Li, Wei
   Zheng, Mingtao
   Huang, Riming
   Lei, Bingfu
   Yang, Xian
TI Inhibition of UV-B stress in lettuce through enzyme-like Scutellaria
   baicalensis carbon dots
SO ECOTOXICOLOGY AND ENVIRONMENTAL SAFETY
LA English
DT Article
DE Enzyme -like carbon dots; Oxidative stress; Antioxidation; Free radical
   scavenging
ID TRADITIONAL CHINESE MEDICINE; GRAPHENE QUANTUM DOTS; IN-VITRO; GROWTH;
   CHLOROPLASTS; RESISTANCE; TOLERANCE; EXTRACTS; NANODOTS; NITROGEN
AB Oxidative stress in plants caused by UV-B stress has always been a great challenge to the yield of agricultural products. Carbon dots (CDs) with enzyme-like activity have been developed, and inhibiting oxidative stress in animals has been achieved, but little is known about abiotic stress resistance in plants, especially UV-B stress. In this study, CDs were synthesized from Scutellaria baicalensis via a hydrothermal method. The ability of CDs to scavenge reactive oxygen species (ROS) in vivo and in vitro and to enhance antioxidant resistance in vivo was evaluated. The results show that CDs promoted the nutrient assimilation ability of lettuce seedlings and protected the plants from UV-B stress by increasing the activities of superoxide dismutase (SOD), peroxidase (POD), catalase (CAT), glutathione reductase (GR), and ascorbate peroxidase (APX). Moreover, the antioxidant meta-bolism of plants can be activated by CDs and the expression levels of aquaporin (AQP) genes PIP1 and PIP2 are also up-regulated. These results facilitate the design and fabrication of CDs to meet the challenge of abiotic stress in food production.
C1 [Wang, Hui; Kang, Yunyan; Yang, Xian] South China Agr Univ, Coll Hort, Guangzhou 510642, Peoples R China.
   [Li, Hui; Huang, Sirui; Liang, Zishan; Zeng, Guiling; Huang, Yi; Li, Wei; Zheng, Mingtao; Lei, Bingfu] South China Agr Univ, Coll Mat & Energy, Guangdong Prov Engn Technol Res Ctr Opt Agr, Key Lab Biobased Mat, Guangzhou 510642, Peoples R China.
   [Zheng, Mingtao; Lei, Bingfu] Guangdong Lab Lingnan Modern Agr, Maoming Branch, Maoming 525100, Peoples R China.
   [Huang, Riming] South China Agr Univ, Coll Food Sci, Guangzhou 510642, Peoples R China.
C3 South China Agricultural University; South China Agricultural
   University; Guangdong Laboratory for Lingnan Modern Agriculture; South
   China Agricultural University
RP Yang, X (通讯作者)，South China Agr Univ, Coll Hort, Guangzhou 510642, Peoples R China.; Lei, BF (通讯作者)，South China Agr Univ, Coll Mat & Energy, Guangdong Prov Engn Technol Res Ctr Opt Agr, Key Lab Biobased Mat, Guangzhou 510642, Peoples R China.
EM tleibf@scau.edu.cn; yangxian@scau.edu.cn
RI Zheng, Mingtao/F-8569-2014
OI Zheng, Mingtao/0000-0001-8083-8724
FU Guangdong Provincial Special Fund for Modern Agriculture Industry
   Technology Innovation Teams [2022KJ122, 2023KJ122]; National Natural
   Science Foundations of China [12274144]; Independent Research and
   Development Projects of Maoming Laboratory [2021ZZ004]; Guangdong
   Provincial Science & Technology Project [2021B0707010003]; Guangzhou
   Science & Technology Project [202103000059]; Project of GDUPS
FX The work was supported by the Guangdong Provincial Special Fund for
   Modern Agriculture Industry Technology Innovation Teams (No. 2022KJ122
   and 2023KJ122), the National Natural Science Foundations of China (No.
   12274144), the Independent Research and Development Projects of Maoming
   Laboratory (No. 2021ZZ004), the Guangdong Provincial Science &
   Technology Project (No. 2021B0707010003), the Guangzhou Science &
   Technology Project (No. 202103000059), and the Project of GDUPS (2018)
   for Prof. Bingfu LEI.
CR Arweiler NB, 2011, CLIN ORAL INVEST, V15, P909, DOI 10.1007/s00784-010-0471-1
   Asada K, 2006, PLANT PHYSIOL, V141, P391, DOI 10.1104/pp.106.082040
   Ban XQ, 2011, PLANT FOOD HUM NUTR, V66, P175, DOI 10.1007/s11130-011-0225-5
   Chen Q, 2020, ECOTOX ENVIRON SAFE, V190, DOI 10.1016/j.ecoenv.2019.110108
   Chong Y, 2016, ACS NANO, V10, P8690, DOI 10.1021/acsnano.6b04061
   Dai YJ, 2021, CHINESE CHEM LETT, V32, P2715, DOI 10.1016/j.cclet.2021.03.036
   Ding H, 2014, NANOSCALE, V6, P13817, DOI 10.1039/c4nr04267k
   Dong C, 2021, APPL MATER TODAY, V25, DOI 10.1016/j.apmt.2021.101178
   Fan KL, 2018, NAT COMMUN, V9, DOI 10.1038/s41467-018-03903-8
   Faseela P, 2018, J PHOTOCH PHOTOBIO B, V178, P551, DOI 10.1016/j.jphotobiol.2017.12.009
   Flint SD, 2003, PHYSIOL PLANTARUM, V117, P137, DOI 10.1034/j.1399-3054.2003.1170117.x
   FOYER CH, 1976, PLANTA, V133, P21, DOI 10.1007/BF00386001
   Gill SS, 2010, PLANT PHYSIOL BIOCH, V48, P909, DOI 10.1016/j.plaphy.2010.08.016
   Gong WY, 2014, INT J ONCOL, V44, P1561, DOI 10.3892/ijo.2014.2320
   Do HTT, 2021, S AFR J BOT, V142, P1, DOI 10.1016/j.sajb.2021.05.034
   Jiao Y, 2020, ACS SUSTAIN CHEM ENG, V8, P8585, DOI 10.1021/acssuschemeng.0c01016
   Kasouni AI, 2021, MATER TODAY COMMUN, V26, DOI 10.1016/j.mtcomm.2021.102019
   Kou EF, 2021, ACS APPL BIO MATER, V4, P6093, DOI 10.1021/acsabm.1c00427
   Kou EF, 2021, ACS SUSTAIN CHEM ENG, V9, P944, DOI 10.1021/acssuschemeng.0c08308
   Li FS, 2017, NAT PLANTS, V3, DOI 10.1038/nplants.2017.109
   Li H, 2018, ACS APPL BIO MATER, V1, P663, DOI 10.1021/acsabm.8b00345
   Li W, 2016, ACS APPL MATER INTER, V8, P19939, DOI 10.1021/acsami.6b07268
   Li YD, 2021, J HAZARD MATER, V410, DOI 10.1016/j.jhazmat.2020.124534
   Li YD, 2020, MATER CHEM FRONT, V4, P437, DOI 10.1039/c9qm00614a
   Li YJ, 2021, ACS APPL NANO MATER, V4, P113, DOI 10.1021/acsanm.0c02419
   Lim SY, 2015, CHEM SOC REV, V44, P362, DOI 10.1039/c4cs00269e
   Luo WK, 2021, J NANOBIOTECHNOL, V19, DOI 10.1186/s12951-021-01072-3
   Ma YX, 2019, APMIS, V127, P372, DOI 10.1111/apm.12928
   NAKANO Y, 1981, PLANT CELL PHYSIOL, V22, P867
   Orzechowska BU, 2020, INT IMMUNOPHARMACOL, V79, DOI 10.1016/j.intimp.2019.106114
   Ozkur O, 2009, ENVIRON EXP BOT, V66, P487, DOI 10.1016/j.envexpbot.2009.04.003
   PORRA RJ, 1989, BIOCHIM BIOPHYS ACTA, V975, P384, DOI 10.1016/S0005-2728(89)80347-0
   Puglielli G, 2017, J PLANT ECOL, V10, P331, DOI 10.1093/jpe/rtw028
   Sachdev S, 2021, ANTIOXIDANTS-BASEL, V10, DOI 10.3390/antiox10020277
   Servick K, 2020, SCIENCE, V367, P966, DOI 10.1126/science.367.6481.966
   Su LX, 2018, ACS OMEGA, V3, P17770, DOI 10.1021/acsomega.8b02604
   Su RN, 2020, IND ENG CHEM RES, V59, P16876, DOI 10.1021/acs.iecr.0c03402
   Sun ZW, 2018, J BIOMED NANOTECHNOL, V14, P2146, DOI 10.1166/jbn.2018.2653
   Teschke R, 2015, WORLD J GASTROENTERO, V21, P4466, DOI 10.3748/wjg.v21.i15.4466
   Thaipong K, 2006, J FOOD COMPOS ANAL, V19, P669, DOI 10.1016/j.jfca.2006.01.003
   Wang C, 2011, CHEMOSPHERE, V84, P136, DOI 10.1016/j.chemosphere.2011.02.026
   Wang H, 2021, ACS OMEGA, V6, P32262, DOI 10.1021/acsomega.1c05074
   Wang LF, 2020, NANOSCALE, V12, P19516, DOI 10.1039/d0nr05746k
   Zhang ML, 2018, ACS APPL BIO MATER, V1, P894, DOI 10.1021/acsabm.8b00319
   Zhang XY, 2018, CHEMSUSCHEM, V11, P11, DOI 10.1002/cssc.201701847
   Zhu SJ, 2015, NANO RES, V8, P355, DOI 10.1007/s12274-014-0644-3
NR 46
TC 0
Z9 0
U1 14
U2 35
PU ACADEMIC PRESS INC ELSEVIER SCIENCE
PI SAN DIEGO
PA 525 B ST, STE 1900, SAN DIEGO, CA 92101-4495 USA
SN 0147-6513
EI 1090-2414
J9 ECOTOX ENVIRON SAFE
JI Ecotox. Environ. Safe.
PD NOV
PY 2022
VL 246
AR 114177
DI 10.1016/j.ecoenv.2022.114177
EA OCT 2022
PG 8
WC Environmental Sciences; Toxicology
WE Science Citation Index Expanded (SCI-EXPANDED)
SC Environmental Sciences & Ecology; Toxicology
GA 5U2QX
UT WOS:000876399100002
PM 36244176
OA gold
DA 2023-08-19
ER

PT J
AU He, JH
   Cheng, YY
   Yang, T
   Zou, HY
   Huang, CZ
AF He, Jia Hui
   Cheng, Yun Ying
   Yang, Tong
   Zou, Hong Yan
   Huang, Cheng Zhi
TI Functional preserving carbon dots-based fluorescent probe for mercury
   (II) ions sensing in herbal medicines via coordination and electron
   transfer
SO ANALYTICA CHIMICA ACTA
LA English
DT Article
DE Carbon dots; Hg2+; Herbal medicines; Fluorescent probe; Electron
   transfer
ID TRADITIONAL CHINESE MEDICINES; SENSITIVE DETECTION; PHOTOLUMINESCENCE
   PROPERTIES; GREEN SYNTHESIS; QUANTUM DOTS; HEAVY-METALS; NITROGEN;
   NANOPARTICLES; NANODOTS; HG2+
AB Mercury ions (Hg2+) are one of the compulsory items in the quality control of herbal medicines for its serious toxicity to human health. Highly selective and sensitive Hg2+ detection, especially in complex real samples, is still challenging. In this work, Fluorescent (FL) carbon dots (CDs) with a core-shell structures composed of the crystalline core of stacked sp2-hybridized carbon layers and the shell of functional groups on the periphery of carbon layers are facilely prepared through a one-step hydrothermal synthetic route. They can specifically interact with Hg2+ in aqueous medium to form aggregates, during which coordination of carboxyl functional groups on the surface of CDs with Hg2+ occurred, which facilitated electron transfer from the CDs to Hg2+. As a result, fluorescence of the CDs was quenched with a high efficiency, making the detection of Hg2+ highly sensitive with the limit of determination (LOD) of 2.2 nM (3s). With that, detection of Hg2+ in the complex compound herbal medicines samples with highly reproducible results has been successfully realized by using the as-prepared CDs, showing that fluorescent CDs-based probe may have great potential in the quality controls of heavy metals for pharmaceutical analysis. (c) 2018 Elsevier B.V. All rights reserved.
C1 [He, Jia Hui; Yang, Tong; Zou, Hong Yan; Huang, Cheng Zhi] Southwest Univ, Coll Pharmaceut Sci, Minist Educ, Key Lab Luminescence & Real Time Analyt Chem, Chongqing 400715, Peoples R China.
   [Cheng, Yun Ying; Huang, Cheng Zhi] Southwest Univ, Coll Chem & Chem Engn, Chongqing Sci & Technol Commiss, Chongqing Key Lab Biomed Anal, Chongqing 400715, Peoples R China.
C3 Southwest University - China; Southwest University - China
RP Zou, HY; Huang, CZ (通讯作者)，Southwest Univ, Coll Pharmaceut Sci, Minist Educ, Key Lab Luminescence & Real Time Analyt Chem, Chongqing 400715, Peoples R China.
EM zhy2013@swu.edu.cn; chengzhi@swu.edu.cn
OI Zou, Hongyan/0000-0002-7245-1893
FU National Natural Science Foundation of China (NSFC) [21535006]; Doctoral
   Scientific Research Foundation [SWU116006]
FX We are grateful for the financial support from the National Natural
   Science Foundation of China (NSFC, Grant No. 21535006) and Doctoral
   Scientific Research Foundation (SWU116006).
CR Bings NH, 2006, ANAL CHEM, V78, P3917, DOI 10.1021/ac060597m
   Biswas A, 2015, J MATER CHEM A, V3, P15074, DOI 10.1039/c5ta03355a
   Chan K, 2003, CHEMOSPHERE, V52, P1361, DOI 10.1016/S0045-6535(03)00471-5
   Chen GH, 2014, ANAL CHEM, V86, P6843, DOI 10.1021/ac5008688
   Chen XX, 2014, ANGEW CHEM INT EDIT, V53, P12542, DOI 10.1002/anie.201408422
   Corson TW, 2007, CELL, V130, P769, DOI 10.1016/j.cell.2007.08.021
   DeSmet PAGM, 1997, DRUGS, V54, P801, DOI 10.2165/00003495-199754060-00003
   Dong YQ, 2013, ANGEW CHEM INT EDIT, V52, P7800, DOI 10.1002/anie.201301114
   Ernst E, 2002, TRENDS PHARMACOL SCI, V23, P136, DOI 10.1016/S0165-6147(00)01972-6
   Ernst E, 2001, CLIN PHARMACOL THER, V70, P497, DOI 10.1067/mcp.2001.120249
   Gong YT, 2018, ANAL CHIM ACTA, V1014, P19, DOI 10.1016/j.aca.2018.02.028
   Guo YM, 2013, CARBON, V52, P583, DOI 10.1016/j.carbon.2012.10.028
   Holmes P, 2009, SCI TOTAL ENVIRON, V408, P171, DOI 10.1016/j.scitotenv.2009.09.043
   Hou P, 2017, NANOSCALE, V9, P17334, DOI 10.1039/c7nr05539k
   Huang JH, 2014, ANAL CHEM, V86, P3209, DOI 10.1021/ac500192r
   Huang RJ, 2006, TALANTA, V68, P728, DOI 10.1016/j.talanta.2005.05.014
   Hutton GAM, 2017, CHEM SOC REV, V46, P6111, DOI 10.1039/c7cs00235a
   Kong DP, 2017, ANAL CHIM ACTA, V953, P63, DOI 10.1016/j.aca.2016.11.049
   Lakowicz R., 2006, PRINCIPLES FLUORESCE, DOI DOI 10.1007/978-0-387-46312-4
   Li LB, 2015, BIOSENS BIOELECTRON, V74, P263, DOI 10.1016/j.bios.2015.06.050
   Lin M, 2016, NANOSCALE, V8, P2999, DOI 10.1039/c5nr08177g
   Lu WB, 2012, ANAL CHEM, V84, P5351, DOI 10.1021/ac3007939
   Lu XP, 2017, TALANTA, V165, P258, DOI 10.1016/j.talanta.2016.12.070
   Pan LL, 2015, ADV MATER, V27, P7782, DOI 10.1002/adma.201503821
   Peng ZL, 2017, NANOSCALE, V9, P17533, DOI 10.1039/c7nr05731h
   Piotrowski P, 2014, ANALYST, V139, P1101, DOI 10.1039/c3an01197f
   Qu D, 2015, LIGHT-SCI APPL, V4, DOI 10.1038/lsa.2015.137
   Ren GJ, 2017, SENSOR ACTUAT B-CHEM, V243, P244, DOI 10.1016/j.snb.2016.11.149
   Shen LM, 2013, CARBON, V55, P343, DOI 10.1016/j.carbon.2012.12.074
   Wang J, 2015, ADV OPT MATER, V3, P103, DOI 10.1002/adom.201400307
   Wen DW, 2005, J AGR FOOD CHEM, V53, P6624, DOI 10.1021/jf0511291
   Wu ZL, 2013, J MATER CHEM B, V1, P2868, DOI 10.1039/c3tb20418a
   Xu SM, 2017, ANAL CHIM ACTA, V964, P150, DOI 10.1016/j.aca.2017.01.037
   Yang Z, 2014, NANOSCALE, V6, P1890, DOI 10.1039/c3nr05380f
   Yuan YH, 2016, NANOSCALE, V8, P6770, DOI 10.1039/c6nr00402d
   Zhao JJ, 2017, ANAL CHEM, V89, P8044, DOI 10.1021/acs.analchem.7b01443
   Zhao X, 2015, SCIENCE, V347, pS38
   Zhou J, 2013, CHEM COMMUN, V49, P8605, DOI 10.1039/c3cc42266f
   Zhou L, 2012, CHEM COMMUN, V48, P1147, DOI 10.1039/c2cc16791c
   Zhu GC, 2014, ANALYST, V139, P6326, DOI 10.1039/c4an01069h
   Zhu GC, 2014, CHEM COMMUN, V50, P572, DOI 10.1039/c3cc46884d
   Zhu SJ, 2014, CHEM COMMUN, V50, P13845, DOI 10.1039/c4cc05806b
   Zhu SJ, 2013, ANGEW CHEM INT EDIT, V52, P3953, DOI 10.1002/anie.201300519
NR 43
TC 56
Z9 56
U1 3
U2 262
PU ELSEVIER SCIENCE BV
PI AMSTERDAM
PA PO BOX 211, 1000 AE AMSTERDAM, NETHERLANDS
SN 0003-2670
EI 1873-4324
J9 ANAL CHIM ACTA
JI Anal. Chim. Acta
PD DEC 4
PY 2018
VL 1035
BP 203
EP 210
DI 10.1016/j.aca.2018.06.053
PG 8
WC Chemistry, Analytical
WE Science Citation Index Expanded (SCI-EXPANDED)
SC Chemistry
GA GU0DI
UT WOS:000444918000023
PM 30224140
DA 2023-08-19
ER

PT J
AU Zhang, ML
   Zhao, Y
   Cheng, JJ
   Liu, XM
   Wang, YZ
   Yan, X
   Zhang, Y
   Lu, F
   Wang, QG
   Qu, HH
AF Zhang, Meiling
   Zhao, Yan
   Cheng, Jinjun
   Liu, Xiaoman
   Wang, Yongzhi
   Yan, Xin
   Zhang, Yue
   Lu, Fang
   Wang, Qingguo
   Qu, Huihua
TI Novel carbon dots derived from Schizonepetae Herba Carbonisata and
   investigation of their haemostatic efficacy
SO ARTIFICIAL CELLS NANOMEDICINE AND BIOTECHNOLOGY
LA English
DT Article
DE Schizonepetae Herba Carbonisata; carbon dots; haemostasis; mechanism
ID ONE-POT SYNTHESIS; GRAPHENE QUANTUM DOTS; LABEL-FREE DETECTION; ONE-STEP
   SYNTHESIS; GREEN SYNTHESIS; HYDROTHERMAL TREATMENT; NANODOTS; PROBES;
   DELIVERY; PLATFORM
AB Schizonepetae Herba Carbonisata (SHC) has been used in traditional Chinese medicine (TCM) to treat haemorrhagic diseases for more than 1000 years. However, little information is available on its haemostatic components and mechanism. In this study, we developed novel water-soluble carbon dots (CDs) in aqueous extracts of SHC for the first time and a modified pyrolysis method was used to prepare the SHC using Schizonepetae Herba (SH) as the sole precursor. The SHC-CDs were characterized using transmission electron microscopy (TEM), high-resolution TEM (HRTEM), Fourier transform infrared (FT-IR), ultraviolet-visible (UV-Vis) and fluorescence spectroscopy, X-ray photoelectron spectroscopy (XPS), X-ray diffraction (XRD) and high-performance liquid chromatography (HPLC). Furthermore, the CDs with a quantum yield (QY) around 2.26% exhibited no toxicity within approximately 0.84 mg/mL in the CCK-8 assay. More interestingly, tail haemorrhaging and liver haemorrhaging experiments showed that CDs-treated mice had significantly shorter bleeding time than did normal saline (NS)-treated control group. Coagulation assays suggested that SHC-CDs could stimulate the extrinsic blood coagulation system and activate the fibrinogen system. These results suggested that SHC-CDs possess a remarkable haemostatic property, which provides evidence to support the further investigation of the considerable potential and effective material basis of TCM.
C1 [Zhang, Meiling; Wang, Yongzhi; Yan, Xin; Zhang, Yue] Beijing Univ Chinese Med, Sch Chinese Mat Med, Beijing, Peoples R China.
   [Zhao, Yan; Cheng, Jinjun; Liu, Xiaoman; Lu, Fang; Wang, Qingguo] Beijing Univ Chinese Med, Sch Basic Med Sci, Beijing, Peoples R China.
   [Qu, Huihua] Beijing Univ Chinese Med, Ctr Sci Expt, 11 Beisanhuandong Rd, Beijing 100029, Peoples R China.
C3 Beijing University of Chinese Medicine; Beijing University of Chinese
   Medicine; Beijing University of Chinese Medicine
RP Qu, HH (通讯作者)，Beijing Univ Chinese Med, Ctr Sci Expt, 11 Beisanhuandong Rd, Beijing 100029, Peoples R China.
EM quhuihuadr@163.com
RI zhang, yue/HGU-0593-2022
FU National Natural Science Foundation [81573573, 81503344, 81473338];
   Young Teacher Special Projects of Beijing University of Chinese Medicine
   [2015-JYB-JSMS014]; Classical Prescription Basic Research Team of the
   Beijing University of Chinese Medicine
FX We greatly appreciate the support of the National Natural Science
   Foundation (Grant numbers 81573573, 81503344 and 81473338), Young
   Teacher Special Projects of Beijing University of Chinese Medicine
   (Grant number 2015-JYB-JSMS014) and the Classical Prescription Basic
   Research Team of the Beijing University of Chinese Medicine.
CR Abbasi E, 2016, ARTIF CELL NANOMED B, V44, P885, DOI 10.3109/21691401.2014.998826
   Abdelhamid HN, 2017, TALANTA, V166, P357, DOI 10.1016/j.talanta.2016.11.030
   Bajwa N, 2016, ARTIF CELL NANOMED B, V44, P758, DOI 10.3109/21691401.2015.1052468
   Bourlinos AB, 2009, CARBON, V47, P519, DOI 10.1016/j.carbon.2008.10.044
   Campos BB, 2016, J COLLOID INTERF SCI, V465, P165, DOI 10.1016/j.jcis.2015.11.059
   Dang X, 2015, J ETHNOPHARMACOL, V173, P266, DOI 10.1016/j.jep.2015.06.030
   Fowley C, 2013, CHEM COMMUN, V49, P8934, DOI 10.1039/c3cc45181j
   Gedda G, 2016, SENSOR ACTUAT B-CHEM, V224, P396, DOI 10.1016/j.snb.2015.09.065
   Gowthaman NSK, 2017, BIOSENS BIOELECTRON, V94, P30, DOI 10.1016/j.bios.2017.02.034
   Han CP, 2016, BIOSENS BIOELECTRON, V83, P229, DOI 10.1016/j.bios.2016.04.066
   Heller DA, 2006, SCIENCE, V311, P508, DOI 10.1126/science.1120792
   Jia P, 2017, BIOMED PHARMACOTHER, V93, P807, DOI 10.1016/j.biopha.2017.06.101
   Jia XF, 2012, NANOSCALE, V4, P5572, DOI [10.1039/c2ib31319g, 10.1039/c2nr31319g]
   Jiang ZQ, 2014, CHEM-EUR J, V20, P10926, DOI 10.1002/chem.201403076
   Kim J, 2013, BIOMATERIALS, V34, P7168, DOI 10.1016/j.biomaterials.2013.05.072
   Ko BS., 2006, ANGEW CHEM, V42, P5321
   Li Y, 2012, J AM CHEM SOC, V134, P15, DOI 10.1021/ja206030c
   Lin Z, 2011, ANAL CHEM, V83, P8245, DOI 10.1021/ac202039h
   Liu JJ, 2017, NANOSCALE, V9, P7135, DOI 10.1039/c7nr02128c
   Liu Yang, 2012, World J Exp Med, V2, P30, DOI 10.5493/wjem.v2.i2.30
   Lu WB, 2013, J NANOPART RES, V15, DOI 10.1007/s11051-012-1344-0
   Lu WB, 2012, ANAL CHEM, V84, P5351, DOI 10.1021/ac3007939
   Mewada A, 2013, MAT SCI ENG C-MATER, V33, P2914, DOI 10.1016/j.msec.2013.03.018
   Prasannan A, 2013, IND ENG CHEM RES, V52, P15673, DOI 10.1021/ie402421s
   Qiao ZA, 2010, CHEM COMMUN, V46, P8812, DOI 10.1039/c0cc02724c
   Qu KG, 2013, CHEM-EUR J, V19, P7243, DOI 10.1002/chem.201300042
   Qu SN, 2012, ANGEW CHEM INT EDIT, V51, P12215, DOI 10.1002/anie.201206791
   Sahu S, 2012, CHEM COMMUN, V48, P8835, DOI 10.1039/c2cc33796g
   Shan MQ, 2016, J ETHNOPHARMACOL, V194, P580, DOI 10.1016/j.jep.2016.10.045
   Shen JH, 2012, CHEM COMMUN, V48, P3686, DOI 10.1039/c2cc00110a
   Shen J, 2017, MAT SCI ENG C-MATER, V76, P856, DOI 10.1016/j.msec.2017.03.178
   Shi LH, 2016, BIOSENS BIOELECTRON, V77, P598, DOI 10.1016/j.bios.2015.10.031
   Shi WB, 2011, CHEM COMMUN, V47, P6695, DOI 10.1039/c1cc11943e
   Tang J, 2013, ADV MATER, V25, P6569, DOI 10.1002/adma.201303124
   Tao HQ, 2012, SMALL, V8, P281, DOI 10.1002/smll.201101706
   Uslu A, 2008, ENERGY, V33, P1206, DOI 10.1016/j.energy.2008.03.007
   Wang LQ, 2014, ADV HEALTHC MATER, V3, P1203, DOI 10.1002/adhm.201300611
   Wei JM, 2014, NEW J CHEM, V38, P906, DOI 10.1039/c3nj01325a
   Wei WL, 2014, SCI REP-UK, V4, DOI 10.1038/srep03564
   Wu JQ, 2013, ACTA BIOMATER, V9, P9194, DOI 10.1016/j.actbio.2013.06.023
   Wu YY, 2015, ANAL CHEM, V87, P8510, DOI 10.1021/acs.analchem.5b02019
   Xin N, 2011, J ETHNOPHARMACOL, V135, P510, DOI 10.1016/j.jep.2011.03.063
   Xu GZ, 2016, J BIOMATER APPL, V31, P721, DOI 10.1177/0885328216661557
   Yang L, 2015, NANOSCALE, V7, P6104, DOI 10.1039/c5nr01080b
   Yang ZC, 2011, CHEM COMMUN, V47, P11615, DOI 10.1039/c1cc14860e
   Ye D J, 1985, Zhong Yao Tong Bao, V10, P19
   Ye QH, 2017, SENSOR ACTUAT B-CHEM, V250, P712, DOI 10.1016/j.snb.2017.03.081
   Zhang JH, 2016, SCI REP-UK, V6, DOI 10.1038/srep37860
   Zhao Y, 2017, SCI REP-UK, V7, DOI 10.1038/s41598-017-04073-1
   Zhou L, 2012, CHEM COMMUN, V48, P1147, DOI 10.1039/c2cc16791c
   Zhu YY, 2015, J NANOSCI NANOTECHNO, V15, P4193, DOI 10.1166/jnn.2015.9799
NR 51
TC 26
Z9 33
U1 5
U2 65
PU TAYLOR & FRANCIS LTD
PI ABINGDON
PA 2-4 PARK SQUARE, MILTON PARK, ABINGDON OR14 4RN, OXON, ENGLAND
SN 2169-1401
EI 2169-141X
J9 ARTIF CELL NANOMED B
JI Artif. Cell. Nanomed. Biotechnol.
PY 2018
VL 46
IS 8
BP 1562
EP 1571
DI 10.1080/21691401.2017.1379015
PG 10
WC Biotechnology & Applied Microbiology; Engineering, Biomedical; Materials
   Science, Biomaterials
WE Science Citation Index Expanded (SCI-EXPANDED)
SC Biotechnology & Applied Microbiology; Engineering; Materials Science
GA HC8DD
UT WOS:000452031000005
PM 28925715
OA Bronze
DA 2023-08-19
ER

PT J
AU He, WZ
   Suo, QL
   Li, YX
   Hong, HL
   Li, GM
   Zhao, XH
   Huang, YC
AF He, Wen Zhi
   Suo, Quan Ling
   Li, Yun Xia
   Hong, Hai Long
   Li, Guang Ming
   Zhao, Xiu Hua
   Huang, Yan Chun
TI Micronization of the officinal component baicalin by SEDS-PA process
SO CRYSTAL RESEARCH AND TECHNOLOGY
LA English
DT Article
DE supercritical fluids; micronization; precipitation; SEDS-PA process;
   baicalin; microparticle; particle size
ID BIODEGRADABLE MICROPARTICLES; SUPERCRITICAL FLUIDS; ANTISOLVENT;
   PRECIPITATION; CRYSTALLIZATION; PARTICLES; SOLVENT; CO2; NANOPARTICLES;
   AMOXICILLIN
AB Application of micronizing technologies in processing Chinese herbal medicines is very important to improve the forms of prepared Chinese herbal medicines and promote their therapeutic efficacy. Baicalin, a major active component of the typical Chinese herb medicine Scullateria baicallensis Georgi, was micronized using the Solution Enhanced Dispersion by Supercritical fluids though Prefilming Atomization (SEDS-PA) process with the aim of evaluating the efficiency of applying supercritical fluid precipitation technologies in Chinese herb medicine. This study has shown that acicula or rod-like baicalin crystals with Particle Size (PS) of about 20x100 pm were successfully micronized by the SEDS-PA process to long rod-like, twisted fiber-like or fibrous net-like microparticles with PS of 0.1-2.2 pm in width within the range of experiments performed. It was found that a substantial reduction of baicalin microparticles' sizes could lead to a marked increase of adhesions among them and subsequent microparticles agglomeration. With the increase of supercritical CO2 flow rate and the decrease of solution concentration and solution flow rate, smaller and much more agglomerated microparticles were obtained. Increasing pressure led to formation of smaller microparticles. A larger tendency of particles agglomeration was produced at a higher temperature. (C) 2007 WILEY-VCH Verlag GmbH & Co. KGaA, Weinheim.
C1 Inner Mongolia Univ Technol, Coll Chem Engn, Hohhot 010051, Peoples R China.
   Tongji Univ, Sch Environm Sci & Engn, Shanghai 200092, Peoples R China.
   Inner Mongolia Univ Technol, Coll Chem & Environm Sci, Hohhot 010022, Peoples R China.
C3 Inner Mongolia University of Technology; Tongji University; Inner
   Mongolia University of Technology
RP He, WZ (通讯作者)，Inner Mongolia Univ Technol, Coll Chem Engn, Hohhot 010051, Peoples R China.
EM hithwz@163.com
RI Li, Guangming/G-9936-2011
OI Li, Guangming/0000-0002-0281-8258
CR BLEICH J, 1993, INT J PHARM, V97, P111, DOI 10.1016/0378-5173(93)90131-X
   BODMEIER R, 1995, PHARMACEUT RES, V12, P1211, DOI 10.1023/A:1016276329672
   Chattopadhyay P, 2002, IND ENG CHEM RES, V41, P6049, DOI 10.1021/ie020205b
   Chattopadhyay P, 2001, INT J PHARM, V228, P19, DOI 10.1016/S0378-5173(01)00803-1
   Cocero MJ, 2002, J SUPERCRIT FLUID, V22, P237, DOI 10.1016/S0896-8446(01)00125-5
   DIXON DJ, 1993, AICHE J, V39, P127, DOI 10.1002/aic.690390113
   Elvassore N, 2001, IND ENG CHEM RES, V40, P795, DOI 10.1021/ie0004904
   Gao Y, 1998, J SUPERCRIT FLUID, V13, P369, DOI 10.1016/S0896-8446(98)00074-6
   Ghaderi R, 1999, PHARMACEUT RES, V16, P676, DOI 10.1023/A:1018868423309
   Ghaderi R, 2000, EUR J PHARM SCI, V10, P1, DOI 10.1016/S0928-0987(99)00079-2
   Gosselin PM, 2003, INT J PHARM, V252, P225, DOI 10.1016/S0378-5173(02)00649-X
   He WZ, 2006, IND ENG CHEM RES, V45, P2108, DOI 10.1021/ie050993f
   He WZ, 2004, J SUPERCRIT FLUID, V31, P101, DOI 10.1016/j.supflu.2004.01.009
   Jung J, 2001, J SUPERCRIT FLUID, V20, P179, DOI 10.1016/S0896-8446(01)00064-X
   Juppo AM, 2003, INT J PHARMACEUT, V250, P385, DOI 10.1016/S0378-5173(02)00577-X
   Kalogiannis CG, 2005, IND ENG CHEM RES, V44, P9339, DOI 10.1021/ie050654m
   Kitamura K, 1998, ANTIVIR RES, V37, P131, DOI 10.1016/S0166-3542(97)00069-7
   KUBO M, 1984, CHEM PHARM BULL, V32, P2724
   Labhasetwar V, 1997, ADV DRUG DELIVER REV, V24, P63, DOI 10.1016/S0169-409X(96)00483-8
   LI BQ, 1993, CELL MOL BIOL RES, V39, P119
   LI YX, 2004, THESIS INNER MONGOLI
   LUNABARCENAS G, 1995, POLYMER, V36, P3173, DOI 10.1016/0032-3861(95)97881-F
   Moshashaee S, 2000, EUR J PHARM SCI, V11, P239, DOI 10.1016/S0928-0987(00)00108-1
   Mukhopadhyay M, 2003, J SUPERCRIT FLUID, V25, P213, DOI 10.1016/S0896-8446(02)00147-X
   Muller M, 2000, IND ENG CHEM RES, V39, P2260, DOI 10.1021/ie990828y
   RANDOLPH TW, 1993, BIOTECHNOL PROGR, V9, P429, DOI 10.1021/bp00022a010
   Reverchon E, 2000, J SUPERCRIT FLUID, V18, P239, DOI 10.1016/S0896-8446(00)00069-3
   Reverchon E, 2003, J SUPERCRIT FLUID, V26, P1, DOI 10.1016/S0896-8446(02)00186-9
   Reverchon E, 2002, J SUPERCRIT FLUID, V23, P81, DOI 10.1016/S0896-8446(01)00129-2
   Reverchon E, 1999, J SUPERCRIT FLUID, V15, P1, DOI 10.1016/S0896-8446(98)00129-6
   Sarkari M, 2000, AICHE J, V46, P1850, DOI 10.1002/aic.690460913
   Suo QL, 2005, POWDER TECHNOL, V154, P110, DOI 10.1016/j.powtec.2005.05.001
   Weber A, 2005, J SUPERCRIT FLUID, V33, P107, DOI 10.1016/j.supflu.2004.07.007
   Winters MA, 1996, J PHARM SCI, V85, P586, DOI 10.1021/js950482q
   Yamamoto S, 1989, Gan To Kagaku Ryoho, V16, P1519
   YEO SD, 1993, BIOTECHNOL BIOENG, V41, P341, DOI 10.1002/bit.260410308
   Yeo SD, 2003, J SUPERCRIT FLUID, V25, P143, DOI 10.1016/S0896-8446(02)00094-3
NR 37
TC 10
Z9 10
U1 0
U2 8
PU WILEY-V C H VERLAG GMBH
PI WEINHEIM
PA POSTFACH 101161, 69451 WEINHEIM, GERMANY
SN 0232-1300
EI 1521-4079
J9 CRYST RES TECHNOL
JI Cryst. Res. Technol.
PD JUN
PY 2007
VL 42
IS 6
BP 631
EP 638
DI 10.1002/crat.200610876
PG 8
WC Crystallography
WE Science Citation Index Expanded (SCI-EXPANDED)
SC Crystallography
GA 177OZ
UT WOS:000247163700016
DA 2023-08-19
ER

PT J
AU Wu, JS
   Zhang, ML
   Cheng, JJ
   Zhang, Y
   Luo, J
   Liu, YH
   Kong, H
   Qu, HH
   Zhao, Y
AF Wu, Jiashu
   Zhang, Meiling
   Cheng, Jinjun
   Zhang, Yue
   Luo, Juan
   Liu, Yuhan
   Kong, Hui
   Qu, Huihua
   Zhao, Yan
TI Effect of Lonicerae japonicae Flos Carbonisata-Derived Carbon Dots on
   Rat Models of Fever and Hypothermia Induced by Lipopolysaccharide
SO INTERNATIONAL JOURNAL OF NANOMEDICINE
LA English
DT Article
DE carbon dots; Lonicerae japonicae Flos; anti-inflammatory;
   lipopolysaccharide
ID SYSTEMIC INFLAMMATION
AB Introduction: A correlation is established between the efficacy of Chinese herbal medicine and its charcoal drugs. Lonicerae japonicae Flos (LJF) is commonly used to treat fever, carbuncle, and tumors, among others. LJF Carbonisatas (LJFC) is preferred for detoxifying and relieving dysentery and its related symptoms. However, the mechanisms underlying the effects of LJFC remain unknown.
   Aim: The aim of this study was to explore the effects of LJFC-derived carbon dots (LJFC-CDs) on lipopolysaccharide (LPS)-induced fever and hypothermia rat models.
   Methods: LJFC-CDs were characterized using transmission electron microscopy, high-resolution transmission electron microscopy, Fourier-transform infrared, ultraviolet, fluorescence, X-ray photoelectron spectroscopy, X-ray diffraction and high-performance liquid chromatography. The anti-inflammatory effects of LJFC-CDs were evaluated and confirmed using rat models of LPS-induced fever or hypothermia.
   Results: The LJFC-CDs ranged from 1.0 to 10.0 nm in diameter, with a yield of 0.5%. LJFC-CDs alleviated LPS-induced inflammation, as demonstrated by the expression of tumor necrosis factor-alpha, interleukin (IL)-1 beta, and IL-6 and the recovery of normal body temperature.
   Conclusion: LJFC-CDs may have an anti-inflammatory effect and a potential to alleviate fever and hypothermia caused by inflammation.
C1 [Wu, Jiashu; Zhang, Meiling; Cheng, Jinjun; Luo, Juan; Liu, Yuhan; Kong, Hui; Zhao, Yan] Beijing Univ Chinese Med, Sch Tradit Chinese Med, Beijing 100029, Peoples R China.
   [Zhang, Yue] Beijing Univ Chinese Med, Sch Sci Life, Beijing 100029, Peoples R China.
   [Qu, Huihua] Beijing Univ Chinese Med, Ctr Sci Expt, Beijing 100029, Peoples R China.
C3 Beijing University of Chinese Medicine; Beijing University of Chinese
   Medicine; Beijing University of Chinese Medicine
RP Zhao, Y (通讯作者)，Beijing Univ Chinese Med, Sch Tradit Chinese Med, Beijing 100029, Peoples R China.
EM zhaoyandr@163.com
RI zhang, yue/HGU-0593-2022
OI Kong, Hui/0000-0002-1382-7985
FU National Natural Science Foundation [81573573]; Classical Prescription
   Basic Research Team of the Beijing University of Chinese Medicine
FX We greatly appreciate the support of the National Natural Science
   Foundation (grant number 81573573) and the Classical Prescription Basic
   Research Team of the Beijing University of Chinese Medicine.
CR [Anonymous], 2015, PHARM PEOPL REP CHIN
   Cheng JJ, 2019, NANOMEDICINE-UK, V14, P431, DOI 10.2217/nnm-2018-0285
   Derijk RH, 1994, AM J PHYSIOL, V266, pG775, DOI [10.1152/ajpgi. 1994.266.5.G775, DOI 10.1152/AJPGI.1994.266.5.G775]
   Devi P, 2019, BIOSENS BIOELECTRON, V141, DOI 10.1016/j.bios.2019.02.059
   Garami A, 2018, HAND CLINIC, V157, P565, DOI 10.1016/B978-0-444-64074-1.00034-3
   Jaleel JA, 2018, J CONTROL RELEASE, V269, P302, DOI 10.1016/j.jconrel.2017.11.027
   Khajuria DK, 2018, ACS APPL MATER INTER, V10, P19373, DOI 10.1021/acsami.8b02792
   Leon LR, 2004, FRONT BIOSCI, V9, P1877, DOI 10.2741/1381
   Liu XM, 2018, NANOMEDICINE-UK, V13, P391, DOI 10.2217/nnm-2017-0297
   Mishra V, 2018, DRUG DISCOV TODAY, V23, P1219, DOI 10.1016/j.drudis.2018.01.006
   Norouzi M, 2020, DRUG DISCOV TODAY, V25, P107, DOI 10.1016/j.drudis.2019.09.017
   Pardridge WM, 2012, J CEREBR BLOOD F MET, V32, P1959, DOI 10.1038/jcbfm.2012.126
   Romanovsky AA, 2005, FRONT BIOSCI-LANDMRK, V10, P2193, DOI 10.2741/1690
   Roth J, 2014, COMPR PHYSIOL, V4, P1563, DOI 10.1002/cphy.c130033
   Su, 1985, XIN XIU BEN CAO
   Su S., 2019, SU SHEN LIANG FANG
   Sun ZW, 2018, ARTIF CELL NANOMED B, V46, pS308, DOI 10.1080/21691401.2018.1492419
   Sun ZW, 2018, J BIOMED NANOTECHNOL, V14, P2146, DOI 10.1166/jbn.2018.2653
   Wang SN, 2019, NANOMEDICINE-UK, V14, P2925, DOI 10.2217/nnm-2019-0255
   Wang XK, 2019, MOLECULES, V24, DOI 10.3390/molecules24224152
   Yan X, 2017, J NANOBIOTECHNOL, V15, DOI 10.1186/s12951-017-0296-z
   YAO HM, 2020, ARTIF CELL NANOMED B, V48, DOI DOI 10.1080/21691401.2019.1699810
   Zhang ML, 2018, ARTIF CELL NANOMED B, V46, P1562, DOI 10.1080/21691401.2017.1379015
   Zhao Y, 2017, SCI REP-UK, V7, DOI 10.1038/s41598-017-04073-1
   Zhao Y, 2017, INT J NANOMED, V12, P1927, DOI 10.2147/IJN.S121075
NR 25
TC 17
Z9 23
U1 7
U2 32
PU DOVE MEDICAL PRESS LTD
PI ALBANY
PA PO BOX 300-008, ALBANY, AUCKLAND 0752, NEW ZEALAND
SN 1178-2013
J9 INT J NANOMED
JI Int. J. Nanomed.
PY 2020
VL 15
BP 4139
EP 4149
DI 10.2147/IJN.S248467
PG 11
WC Nanoscience & Nanotechnology; Pharmacology & Pharmacy
WE Science Citation Index Expanded (SCI-EXPANDED)
SC Science & Technology - Other Topics; Pharmacology & Pharmacy
GA LW9VZ
UT WOS:000539491600001
PM 32606669
OA Green Published, gold
DA 2023-08-19
ER

PT J
AU Wu, YY
   Li, C
   van der Mei, HC
   Busscher, HJ
   Ren, YJ
AF Wu, Yanyan
   Li, Cong
   van der Mei, Henny C.
   Busscher, Henk J.
   Ren, Yijin
TI Carbon Quantum Dots Derived from Different Carbon Sources for
   Antibacterial Applications
SO ANTIBIOTICS-BASEL
LA English
DT Review
DE nanoparticles; precursor; reactive oxygen species; photodynamic
   activity; biofilm; infection; size control; dispersal; antibiotics;
   synergy
ID GREEN SYNTHESIS; SURFACE FUNCTIONALIZATION; ELECTROCHEMICAL SYNTHESIS;
   HYDROTHERMAL SYNTHESIS; ANTIBIOTIC-RESISTANCE; BIOFILM FORMATION;
   ESCHERICHIA-COLI; FACILE SYNTHESIS; NANODOTS; BACTERIA
AB Nanoparticles possess unique features due to their small size and can be composed of different surface chemistries. Carbon quantum dots possess several unique physico-chemical and antibacterial activities. This review provides an overview of different methods to prepare carbon quantum dots from different carbon sources in order to provide guidelines for choosing methods and carbon sources that yield carbon quantum dots with optimal antibacterial efficacy. Antibacterial activities of carbon quantum dots predominantly involve cell wall damage and disruption of the matrix of infectious biofilms through reactive oxygen species (ROS) generation to cause dispersal of infecting pathogens that enhance their susceptibility to antibiotics. Quaternized carbon quantum dots from organic carbon sources have been found to be equally efficacious for controlling wound infection and pneumonia in rodents as antibiotics. Carbon quantum dots derived through heating of natural carbon sources can inherit properties that resemble those of the carbon sources they are derived from. This makes antibiotics, medicinal herbs and plants or probiotic bacteria ideal sources for the synthesis of antibacterial carbon quantum dots. Importantly, carbon quantum dots have been suggested to yield a lower chance of inducing bacterial resistance than antibiotics, making carbon quantum dots attractive for large scale clinical use.
C1 [Wu, Yanyan; Ren, Yijin] Univ Groningen, Hanzepl 1, NL-9700 RB Groningen, Netherlands.
   [Wu, Yanyan; Ren, Yijin] Univ Med Ctr Groningen, Dept Orthodont, Hanzepl 1, NL-9700 RB Groningen, Netherlands.
   [Li, Cong] Soochow Univ, Coll Chem Chem Engn & Mat Sci, 199 Renai Rd, Suzhou 215123, Peoples R China.
   [van der Mei, Henny C.; Busscher, Henk J.] Univ Groningen, Antonius Deusinglaan 1, NL-9713 AV Groningen, Netherlands.
   [van der Mei, Henny C.; Busscher, Henk J.] Univ Med Ctr Groningen, Dept Biomed Engn, Antonius Deusinglaan 1, NL-9713 AV Groningen, Netherlands.
C3 University of Groningen; University of Groningen; Soochow University -
   China; University of Groningen; University of Groningen
RP Busscher, HJ (通讯作者)，Univ Groningen, Antonius Deusinglaan 1, NL-9713 AV Groningen, Netherlands.; Busscher, HJ (通讯作者)，Univ Med Ctr Groningen, Dept Biomed Engn, Antonius Deusinglaan 1, NL-9713 AV Groningen, Netherlands.
EM y.wu@umcg.nl; licong_0213@163.com; h.c.van.der.mei@umcg.nl;
   h.j.busscher@umcg.nl; y.ren@umcg.nl
OI Ren, Yijin/0000-0002-2374-1771; Wu, Yanyan/0000-0001-8352-9943
FU European Union's Horizon 2020 research and innovation program under the
   MarieSklodowska-Curie grant [713482]
FX The work has received funding from the European Union's Horizon 2020
   research and innovation program under the MarieSklodowska-Curie grant
   agreement No 713482.
CR Abu Rabe DI, 2019, INT J NANOMED, V14, P2655, DOI 10.2147/IJN.S200493
   Al Awak MM, 2017, RSC ADV, V7, P30177, DOI [10.1039/C7RA05397E, 10.1039/c7ra05397e]
   Anand A, 2019, NANOSCALE HORIZ, V4, P117, DOI 10.1039/c8nh00174j
   Bao L, 2011, ADV MATER, V23, P5801, DOI 10.1002/adma.201102866
   Bing W, 2016, SMALL, V12, P4713, DOI 10.1002/smll.201600294
   Charles PGP, 2004, MED J AUSTRALIA, V181, P549, DOI 10.5694/j.1326-5377.2004.tb06444.x
   Chua CK, 2015, ACS NANO, V9, P2548, DOI 10.1021/nn505639q
   Davies D, 2003, NAT REV DRUG DISCOV, V2, P114, DOI 10.1038/nrd1008
   Deng JH, 2014, CHEM-EUR J, V20, P4993, DOI 10.1002/chem.201304869
   Dong XL, 2018, INT J NANOMED, V13, P8025, DOI 10.2147/IJN.S183086
   Dong XL, 2017, PLOS ONE, V12, DOI 10.1371/journal.pone.0185324
   Dong YQ, 2014, NANOSCALE, V6, P7410, DOI 10.1039/c4nr01482k
   Dugassa J, 2017, J HLTH MED NURS, V1, P1
   Feng T, 2016, ACS NANO, V10, P4410, DOI 10.1021/acsnano.6b00043
   Flemming HC, 2016, NAT REV MICROBIOL, V14, P563, DOI 10.1038/nrmicro.2016.94
   Giedraitiene A, 2011, MEDICINA-LITHUANIA, V47, P137, DOI 10.3390/medicina47030019
   Gilberg Karen, 2003, J Manag Care Pharm, V9, P232
   Hao XL, 2021, MAT SCI ENG C-MATER, V123, DOI 10.1016/j.msec.2021.111971
   Hinterberger V, 2019, NANOSCALE, V11, P8464, DOI 10.1039/c9nr01029g
   Hou J, 2016, NANOSCALE, V8, P11185, DOI 10.1039/c6nr02701f
   Hou JY, 2016, SENSOR ACTUAT B-CHEM, V232, P477, DOI 10.1016/j.snb.2016.03.092
   Hou P, 2017, NANOSCALE, V9, P17334, DOI 10.1039/c7nr05539k
   Hu C, 2014, SMALL, V10, P4926, DOI 10.1002/smll.201401328
   Hu SL, 2009, J MATER CHEM, V19, P484, DOI 10.1039/b812943f
   Huang H, 2013, RSC ADV, V3, P21691, DOI 10.1039/c3ra43452d
   Jian HJ, 2020, CHEM ENG J, V386, DOI 10.1016/j.cej.2019.123913
   Jian HJ, 2017, ACS NANO, V11, P6703, DOI 10.1021/acsnano.7b01023
   Kang Z., 2017, SPRINGER SERIES CHEM, V17, P201
   Kholikov K, 2018, PHOTODIAGN PHOTODYN, V24, P7, DOI 10.1016/j.pdpdt.2018.08.011
   Kuo WS, 2018, ACS APPL MATER INTER, V10, P14438, DOI 10.1021/acsami.8b01429
   Kuo WS, 2017, BIOMATERIALS, V120, P185, DOI 10.1016/j.biomaterials.2016.12.022
   Kuo WS, 2016, ACS APPL MATER INTER, V8, P30467, DOI 10.1021/acsami.6b12014
   Kwon W, 2015, SCI REP-UK, V5, DOI 10.1038/srep12604
   Lai CW, 2012, J MATER CHEM, V22, P14403, DOI 10.1039/c2jm32206d
   Lee NE, 2020, NANOMATERIALS-BASEL, V10, DOI 10.3390/nano10020277
   Levy SB, 2004, NAT MED, V10, pS122, DOI 10.1038/nm1145
   Li HT, 2010, ANGEW CHEM INT EDIT, V49, P4430, DOI 10.1002/anie.200906154
   Li H, 2018, ACS APPL MATER INTER, V10, P26936, DOI 10.1021/acsami.8b08832
   Li JP, 2018, ADV FUNCT MATER, V28, DOI 10.1002/adfm.201800881
   Li LL, 2012, ADV FUNCT MATER, V22, P2971, DOI 10.1002/adfm.201200166
   Li PL, 2020, CHEM COMMUN, V56, P2316, DOI 10.1039/c9cc09223d
   Li Y, 2012, ACS NANO, V6, P5164, DOI 10.1021/nn300934k
   Li YJ, 2016, ADV HEALTHC MATER, V5, P2545, DOI 10.1002/adhm.201600297
   Lin FM, 2019, C-J CARBON RES, V5, DOI 10.3390/c5020033
   Lin FM, 2018, FRONT MICROBIOL, V9, DOI 10.3389/fmicb.2018.00259
   Liu CJ, 2012, BIOMATERIALS, V33, P3604, DOI 10.1016/j.biomaterials.2012.01.052
   Liu JJ, 2017, NANOSCALE, V9, P7135, DOI 10.1039/c7nr02128c
   Liu Y, 2014, CARBON, V68, P258, DOI 10.1016/j.carbon.2013.10.086
   Liu YS, 2014, SENSOR ACTUAT B-CHEM, V196, P647, DOI 10.1016/j.snb.2014.02.053
   Martin MJ, 2015, AM J PUBLIC HEALTH, V105, P2409, DOI 10.2105/AJPH.2015.302870
   Meziani MJ, 2016, ACS APPL MATER INTER, V8, P10761, DOI 10.1021/acsami.6b01765
   Miao X, 2018, ADV MATER, V30, DOI 10.1002/adma.201704740
   Mikhraliieva A, 2020, ACS APPL NANO MATER, V3, P3652, DOI 10.1021/acsanm.0c00363
   Ming H, 2012, DALTON T, V41, P9526, DOI 10.1039/c2dt30985h
   Molaei MJ, 2019, RSC ADV, V9, P6460, DOI 10.1039/c8ra08088g
   Monack DM, 2004, NAT REV MICROBIOL, V2, P747, DOI 10.1038/nrmicro955
   Nguyen KC, 2019, CHEM RES TOXICOL, V32, P1491, DOI 10.1021/acs.chemrestox.8b00397
   Otis G, 2019, ACS INFECT DIS, V5, P292, DOI 10.1021/acsinfecdis.8b00270
   Painuly D, 2013, J BIOMED NANOTECHNOL, V9, P257, DOI 10.1166/jbn.2013.1488
   Peng J, 2012, NANO LETT, V12, P844, DOI 10.1021/nl2038979
   Qin XY, 2013, SENSOR ACTUAT B-CHEM, V184, P156, DOI 10.1016/j.snb.2013.04.079
   Ran HH, 2019, J MATER CHEM B, V7, P5104, DOI 10.1039/c9tb00681h
   Sahu S, 2012, CHEM COMMUN, V48, P8835, DOI 10.1039/c2cc33796g
   Salleh A, 2021, POLYMERS-BASEL, V13, DOI 10.3390/polym13020191
   Schmitt FJ, 2014, BBA-BIOENERGETICS, V1837, P835, DOI 10.1016/j.bbabio.2014.02.005
   Shamsipur M, 2018, J PHYS CHEM LETT, V9, P4189, DOI 10.1021/acs.jpclett.8b02043
   Sharma P, 2012, APPL ENVIRON SOIL SC, V2012, DOI [10.1155/2012/217037, DOI 10.1155/2012/650206]
   Song YX, 2018, ACS APPL BIO MATER, V1, P1871, DOI 10.1021/acsabm.8b00421
   Song ZY, 2018, ACS OMEGA, V3, P14517, DOI 10.1021/acsomega.8b01265
   Stankovic NK, 2018, ACS SUSTAIN CHEM ENG, V6, P4154, DOI 10.1021/acssuschemeng.7b04566
   Sun HJ, 2014, ACS NANO, V8, P6202, DOI 10.1021/nn501640q
   Sun HJ, 2013, MATER TODAY, V16, P433, DOI 10.1016/j.mattod.2013.10.020
   Sun YP, 2006, J AM CHEM SOC, V128, P7756, DOI 10.1021/ja062677d
   Tang J, 2019, NANOSCALE RES LETT, V14, DOI 10.1186/s11671-019-3079-7
   Tao SY, 2017, POLYMER, V116, P472, DOI 10.1016/j.polymer.2017.02.039
   Teng XY, 2014, J MATER CHEM B, V2, P4631, DOI 10.1039/c4tb00368c
   Travlou NA, 2018, CARBON, V135, P104, DOI 10.1016/j.carbon.2018.04.018
   Vatansever F, 2013, FEMS MICROBIOL REV, V37, P955, DOI 10.1111/1574-6976.12026
   Wang CX, 2015, CHEMNANOMAT, V1, P122, DOI 10.1002/cnma.201500009
   Wang HJ, 2019, ACS BIOMATER SCI ENG, V5, P4739, DOI 10.1021/acsbiomaterials.9b00583
   Wang HB, 2020, J MATER CHEM B, V8, P2666, DOI 10.1039/c9tb02735a
   Wang K, 2013, NANOSCALE RES LETT, V8, DOI 10.1186/1556-276X-8-122
   Wang YC, 2019, ACS NANO, V13, P4278, DOI 10.1021/acsnano.8b09403
   Wei JM, 2013, RSC ADV, V3, P13119, DOI 10.1039/c3ra41751d
   Wu YY, 2020, COLLOID SURFACE B, V193, DOI 10.1016/j.colsurfb.2020.111114
   Wu ZL, 2014, NANOSCALE, V6, P3868, DOI 10.1039/c3nr06353d
   Xu Q, 2015, J MATER CHEM A, V3, P542, DOI 10.1039/c4ta05483k
   Yan Y, 2019, ADV MATER, V31, DOI 10.1002/adma.201808283
   Yang JJ, 2016, ACS APPL MATER INTER, V8, P32170, DOI 10.1021/acsami.6b10398
   Yang XM, 2014, BIOSENS BIOELECTRON, V60, P292, DOI 10.1016/j.bios.2014.04.046
   Yang YX, 2013, CHEM COMMUN, V49, P4920, DOI 10.1039/c3cc38815h
   Ye RQ, 2013, NAT COMMUN, V4, DOI 10.1038/ncomms3943
   Yu HW, 2016, CHEM COMMUN, V52, P819, DOI 10.1039/c5cc08384b
   Yu TR, 2020, EXPERT OPIN DRUG DEL, V17, P1151, DOI 10.1080/17425247.2020.1779697
   Zhang QH, 2017, SCI CHINA MATER, V60, P141, DOI 10.1007/s40843-016-5160-9
   Zhao C., 2020, QUATERNIZED CARBON Q, DOI [10.21203/rs.3.rs-103890/v1, DOI 10.21203/RS.3.RS-103890/V1]
   Zhao CF, 2020, CARBON, V163, P70, DOI 10.1016/j.carbon.2020.03.009
   Zheng LY, 2009, J AM CHEM SOC, V131, P4564, DOI 10.1021/ja809073f
   Zhou JJ, 2012, MATER LETT, V66, P222, DOI 10.1016/j.matlet.2011.08.081
   Zhou JG, 2007, J AM CHEM SOC, V129, P744, DOI 10.1021/ja0669070
   Zhu H, 2009, CHEM COMMUN, P5118, DOI 10.1039/b907612c
   Zhu XH, 2014, MATER CHEM PHYS, V147, P963, DOI 10.1016/j.matchemphys.2014.06.043
   Zong J, 2011, CHEM COMMUN, V47, P764, DOI 10.1039/c0cc03092a
NR 103
TC 30
Z9 30
U1 61
U2 334
PU MDPI
PI BASEL
PA ST ALBAN-ANLAGE 66, CH-4052 BASEL, SWITZERLAND
SN 2079-6382
J9 ANTIBIOTICS-BASEL
JI Antibiotics-Basel
PD JUN
PY 2021
VL 10
IS 6
AR 623
DI 10.3390/antibiotics10060623
PG 24
WC Infectious Diseases; Pharmacology & Pharmacy
WE Science Citation Index Expanded (SCI-EXPANDED)
SC Infectious Diseases; Pharmacology & Pharmacy
GA SY0JB
UT WOS:000665580200001
PM 34073750
OA gold, Green Published
DA 2023-08-19
ER

PT J
AU Qiu, Y
   Gao, D
   Yin, HG
   Zhang, KL
   Zeng, J
   Wang, LJ
   Xia, L
   Zhou, K
   Xia, ZN
   Fu, QF
AF Qiu, Yan
   Gao, Die
   Yin, Honggang
   Zhang, Kailian
   Zeng, Jing
   Wang, Lujun
   Xia, Lan
   Zhou, Kai
   Xia, Zhining
   Fu, Qifeng
TI Facile, green and energy-efficient preparation of fluorescent carbon
   dots from processed traditional Chinese medicine and their applications
   for on-site semi-quantitative visual detection of Cr(VI)
SO SENSORS AND ACTUATORS B-CHEMICAL
LA English
DT Article
DE Carbon dots; Processed traditional Chinese medicine; Rice fried
   Codonopsis pilosula; One-step solvent extraction; Chromium(VI); Visual
   detection
ID QUANTUM DOTS; SELECTIVE DETECTION; GRAPHENE OXIDE; FE(III) IONS;
   NITROGEN; NANOPARTICLES; TEMPERATURE; NANODOTS; SULFUR; WATER
AB Green synthesis of fluorescent carbon dots (CDs) from biological sources have attracted much attention because of their low cost, excellent bio-compatibility and renewability. However, previously reported synthesis strategies of biomass-derived CDs were commonly involved in the sophisticated equipment, high energy consumption and complicated synthetic conditions, restricting their practical application in various fields. In this work, a green, facile and low energy consumption method was demonstrated to prepare highly fluorescent CDs through room temperature one-step solvent extraction from rice fried Codonopsis pilosula (CP) which could be easily obtained commercially. The obtained CP-CDs exhibited outstanding fluorescence property (quantum yield up to 12.8 %) and high photostability. Besides, CP-CDs showed high selectivity and sensitivity of fluorescence response to Cr (VI) over a broad range of 0.03 50 mu M and a satisfactory detection limit of 15 nM. The developed sensing system was applied to quantitative determination of Cr(VI) in environment water samples and industrial sewage successfully with good recovery and high precision. More interestingly, CP-CDs based fluorescent hydrogel sensor was further fabricated for on-site semi-quantitative visual Cr(VI) detection in industrial sewage, demonstrating their tremendous potential for the fast and low-cost monitoring of Cr(VI) in industrial discharges.
C1 [Qiu, Yan; Gao, Die; Yin, Honggang; Zhang, Kailian; Zeng, Jing; Wang, Lujun; Xia, Lan; Fu, Qifeng] Southwest Med Univ, Sch Pharm, Luzhou 646000, Peoples R China.
   [Zhou, Kai] Chongqing Univ, Analyt & Testing Ctr, Chongqing 401331, Peoples R China.
   [Xia, Zhining] Chongqing Univ, Sch Pharmaceut Sci, Chongqing 401331, Peoples R China.
C3 Southwest Medical University; Chongqing University; Chongqing University
RP Fu, QF (通讯作者)，Southwest Med Univ, Sch Pharm, Luzhou 646000, Peoples R China.; Zhou, K (通讯作者)，Chongqing Univ, Analyt & Testing Ctr, Chongqing 401331, Peoples R China.
EM zhoukai2016@cqu.edu.cn; fuqifeng1990@163.com
RI Fu, Qifeng/V-8619-2019
OI Fu, Qifeng/0000-0003-2632-8031
FU National Natural Science Foundation of China [21804113, 21974015];
   Science and Technology Strategic Cooperation Project of Luzhou Municipal
   People's Government and Southwest Medical University [2019LZXNYDC03];
   Talent Introduction Project of Southwest Medical University
   [090300040005]; Science and Technology Transformation Project of
   Southwest Medical University [411 2018001]
FX This work was supported by the National Natural Science Foundation of
   China (Grant No. 21804113 and 21974015), the Science and Technology
   Strategic Cooperation Project of Luzhou Municipal People's Government
   and Southwest Medical University (Grant No. 2019LZXNYDC03), the Talent
   Introduction Project of Southwest Medical University (Grant No.
   090300040005) and the Science and Technology Transformation Project of
   Southwest Medical University (Grant No. 411 2018001).
CR Algarra M, 2019, ACS SUSTAIN CHEM ENG, V7, P10493, DOI 10.1021/acssuschemeng.9b00969
   Ansi VA, 2018, SENSOR ACTUAT B-CHEM, V264, P67, DOI 10.1016/j.snb.2018.02.167
   Arayachukeat S, 2012, ACS APPL MATER INTER, V4, P6807, DOI 10.1021/am3019959
   Atchudan R, 2017, SENSOR ACTUAT B-CHEM, V246, P497, DOI 10.1016/j.snb.2017.02.119
   Bano D, 2019, ACS SUSTAIN CHEM ENG, V7, P1923, DOI 10.1021/acssuschemeng.8b04067
   Bhatt S, 2018, COLLOID SURFACE B, V167, P126, DOI 10.1016/j.colsurfb.2018.04.008
   Bian JC, 2014, ACS APPL MATER INTER, V6, P4883, DOI 10.1021/am4059183
   Biswas A, 2012, ADV COLLOID INTERFAC, V170, P2, DOI 10.1016/j.cis.2011.11.001
   Biswas S, 2018, CHEM COMMUN, V54, P168, DOI 10.1039/c7cc07692d
   Chen BS, 2013, NANOSCALE, V5, P1967, DOI 10.1039/c2nr32675b
   Chen YF, 2016, SENSOR ACTUAT B-CHEM, V223, P689, DOI 10.1016/j.snb.2015.09.081
   Dang H, 2016, IND ENG CHEM RES, V55, P5335, DOI 10.1021/acs.iecr.6b00894
   Devi S, 2018, INTEGR FERROELECTR, V186, P32, DOI 10.1080/10584587.2017.1369322
   Dong XW, 2014, J MATER CHEM C, V2, P7477, DOI 10.1039/c4tc01139b
   Dong YQ, 2013, ANGEW CHEM INT EDIT, V52, P7800, DOI 10.1002/anie.201301114
   Du FF, 2018, SENSOR ACTUAT B-CHEM, V277, P492, DOI 10.1016/j.snb.2018.09.027
   Han S, 2015, APPL SURF SCI, V328, P368, DOI 10.1016/j.apsusc.2014.12.074
   Hosseini MS, 2016, J FLUORESC, V26, P867, DOI 10.1007/s10895-016-1774-7
   Hsu PC, 2012, GREEN CHEM, V14, P917, DOI 10.1039/c2gc16451e
   Huang S, 2015, SENSOR ACTUAT B-CHEM, V221, P1215, DOI 10.1016/j.snb.2015.07.099
   Issa MA, 2020, CHINESE J CHEM ENG, V28, P584, DOI 10.1016/j.cjche.2019.04.003
   Jiang HQ, 2010, LANGMUIR, V26, P1991, DOI 10.1021/la9022163
   Jing SS, 2019, ACS SUSTAIN CHEM ENG, V7, P7833, DOI 10.1021/acssuschemeng.9b00027
   Phan LMT, 2018, MAT SCI ENG C-MATER, V93, P429, DOI 10.1016/j.msec.2018.08.024
   Li CL, 2014, J MATER CHEM B, V2, P4564, DOI 10.1039/c4tb00216d
   Li D, 2018, ADV MATER, V30, DOI 10.1002/adma.201705913
   Lu F, 2017, CARBON, V120, P95, DOI 10.1016/j.carbon.2017.05.039
   Mehta VN, 2015, SENSOR ACTUAT B-CHEM, V213, P434, DOI 10.1016/j.snb.2015.02.104
   Mewada A, 2013, MAT SCI ENG C-MATER, V33, P2914, DOI 10.1016/j.msec.2013.03.018
   Mohapatra S, 2015, ANALYST, V140, P1221, DOI [10.1039/c4an01386g, 10.1039/C4AN01386G]
   Nandi S, 2015, ANALYST, V140, P4232, DOI 10.1039/c5an00471c
   Nie H, 2014, CHEM MATER, V26, P3104, DOI 10.1021/cm5003669
   Pan LL, 2015, ADV MATER, V27, P7782, DOI 10.1002/adma.201503821
   Paul S, 2018, CHEM COMMUN, V54, P4341, DOI 10.1039/c7cc09824c
   Petraki F, 2005, J PHYS CONF SER, V10, P135, DOI 10.1088/1742-6596/10/1/033
   Pooja D, 2019, SENSOR ACTUAT B-CHEM, V283, P363, DOI 10.1016/j.snb.2018.12.027
   Qin XY, 2013, CATAL SCI TECHNOL, V3, P1027, DOI 10.1039/c2cy20635h
   Qin YT, 2019, ANAL CHEM, V91, P12696, DOI 10.1021/acs.analchem.9b02123
   Ramanan V, 2016, ACS SUSTAIN CHEM ENG, V4, P4724, DOI 10.1021/acssuschemeng.6b00935
   Reckmeier CJ, 2016, J PHYS CHEM C, V120, P10591, DOI 10.1021/acs.jpcc.5b12294
   Roshni V, 2019, J PHOTOCH PHOTOBIO A, V373, P28, DOI 10.1016/j.jphotochem.2018.12.028
   Sharma V, 2017, J MATER CHEM B, V5, P8904, DOI 10.1039/c7tb02484c
   Shen J, 2017, SENSOR ACTUAT B-CHEM, V248, P92, DOI 10.1016/j.snb.2017.03.123
   Shen J, 2017, MAT SCI ENG C-MATER, V76, P856, DOI 10.1016/j.msec.2017.03.178
   Teng XY, 2014, J MATER CHEM B, V2, P4631, DOI 10.1039/c4tb00368c
   Tian RB, 2016, RSC ADV, V6, P40422, DOI 10.1039/c6ra00780e
   Tian T, 2017, TALANTA, V162, P135, DOI 10.1016/j.talanta.2016.10.021
   Wang D, 2014, RSC ADV, V4, P51658, DOI 10.1039/c4ra11158c
   Wang Q, 2012, ANALYST, V137, P5392, DOI 10.1039/c2an36059d
   Wang QL, 2013, CARBON, V59, P192, DOI 10.1016/j.carbon.2013.03.009
   Wang R, 2017, J MATER CHEM A, V5, P3717, DOI 10.1039/c6ta08660h
   Wang XH, 2011, J MATER CHEM, V21, P2445, DOI 10.1039/c0jm02963g
   Wei XJ, 2019, ACS APPL MATER INTER, V11, P9832, DOI 10.1021/acsami.9b00074
   Xu HH, 2017, APPL SURF SCI, V414, P238, DOI 10.1016/j.apsusc.2017.04.092
   Xu JJ, 2015, LUMINESCENCE, V30, P420, DOI 10.1002/bio.2754
   Xue MY, 2016, NEW J CHEM, V40, P1698, DOI 10.1039/c5nj02181b
   Xue MY, 2015, J MATER CHEM B, V3, P6783, DOI 10.1039/c5tb01073j
   Yan FY, 2020, SPECTROCHIM ACTA A, V228, DOI 10.1016/j.saa.2019.117843
   Yin HG, 2020, NANOSCALE ADV, V2, P1483, DOI 10.1039/c9na00806c
   Yu CH, 2019, ACS SUSTAIN CHEM ENG, V7, P16112, DOI 10.1021/acssuschemeng.9b02886
   Zhang X, 2013, J MATER CHEM A, V1, P11529, DOI 10.1039/c3ta12568h
   Zhang XY, 2017, CHEM ENG J, V315, P621, DOI 10.1016/j.cej.2017.01.067
   Zhang ZY, 2015, J FLUORESC, V25, P335, DOI 10.1007/s10895-015-1514-4
   Zhao XY, 2019, TALANTA, V201, P1, DOI 10.1016/j.talanta.2019.03.095
   Zhou L, 2013, CHEM COMMUN, V49, P8078, DOI 10.1039/c3cc43295e
   Zong J, 2011, CHEM COMMUN, V47, P764, DOI 10.1039/c0cc03092a
   Zu FL, 2017, MICROCHIM ACTA, V184, P1899, DOI 10.1007/s00604-017-2318-9
NR 67
TC 27
Z9 29
U1 15
U2 175
PU ELSEVIER SCIENCE SA
PI LAUSANNE
PA PO BOX 564, 1001 LAUSANNE, SWITZERLAND
EI 0925-4005
J9 SENSOR ACTUAT B-CHEM
JI Sens. Actuator B-Chem.
PD DEC 1
PY 2020
VL 324
AR 128722
DI 10.1016/j.snb.2020.128722
PG 10
WC Chemistry, Analytical; Electrochemistry; Instruments & Instrumentation
WE Science Citation Index Expanded (SCI-EXPANDED)
SC Chemistry; Electrochemistry; Instruments & Instrumentation
GA OG0ZE
UT WOS:000581622600022
DA 2023-08-19
ER

PT J
AU Gao, FC
   Liu, JM
   Gong, PY
   Yang, YF
   Jiang, YY
AF Gao, Fucheng
   Liu, Jiamei
   Gong, Pengyu
   Yang, Yufei
   Jiang, Yanyan
TI Carbon dots as potential antioxidants for the scavenging of
   multi-reactive oxygen and nitrogen species
SO CHEMICAL ENGINEERING JOURNAL
LA English
DT Article
DE Carbon dots; Nanoenzyme; RONS scavenging; Chinese herbs; Cigarette smoke
ID QUANTUM DOTS
AB Selenium (Se) and metal-doped carbon dots (CDs) based nanoenzymes have bright prospects as antioxidants; however, the high cost of Se and potential biotoxicity of metal elements hinder their widespread application. In this work, inspired by Chinese herbs with anti-inflammatory properties, SB-HHD-CDs were prepared using Scutellaria barbata (SB) and Herba Hedyotis diffusae (HHD) as precursors through a hydrothermal method. The SB-HHD-CDs with excellent thermal and pH stability could rapidly scavenge multiple reactive oxygen and ni-trogen species (RONS), such as superoxide anion, hydroxyl radicals, 1,1-diphenyl-2-picryl-hydrazyl radicals and nitric oxide radicals, at low concentrations. To demonstrate, the as-prepared SB-HHD-CDs were used as cost-effective additives and integrated into a cigarette filter system to effectively remove more than 80% of RONS from cigarette burning. Our work provides a new strategy for the synthesis of novel Se-and metal-free doped CDs-based nanoenzymes with powerful antioxidant capacity.
C1 [Gao, Fucheng; Liu, Jiamei; Gong, Pengyu; Yang, Yufei; Jiang, Yanyan] Shandong Univ, Key Lab Liquid Solid Struct Evolut & Proc Mat, Minist Educ, Jinan 250061, Peoples R China.
C3 Shandong University
RP Jiang, YY (通讯作者)，Shandong Univ, Key Lab Liquid Solid Struct Evolut & Proc Mat, Minist Educ, Jinan 250061, Peoples R China.
EM yanyan.jiang@sdu.edu.cn
RI liu, jiamei/HHN-8260-2022
FU National Natural Science Foundation of China [5210128, 52225406,
   U1806219]; special fund of the Project of the Qilu Young Scholar Program
   of Shandong University
FX The authors acknowledge financial support from the National Natural
   Science Foundation of China (Grant Nos. 5210128, 52225406 and U1806219).
   This work was also supported by the special fund of the Project of the
   Qilu Young Scholar Program of Shandong University.
CR Akutagawa K, 2019, INT IMMUNOPHARMACOL, V68, P30, DOI 10.1016/j.intimp.2018.12.045
   Cao FF, 2020, ANGEW CHEM INT EDIT, V59, P5108, DOI 10.1002/anie.201912182
   Cao SJ, 2022, ADV MATER, V34, DOI 10.1002/adma.202200255
   Chao DY, 2022, J AM CHEM SOC, V144, P23438, DOI 10.1021/jacs.2c09663
   Chen Y, 2022, ACS NANO, V16, P2429, DOI 10.1021/acsnano.1c08913
   Choi S, 2021, NANOMATERIALS-BASEL, V11, DOI 10.3390/nano11071812
   Cui HY, 2021, ACS APPL MATER INTER, V13, P26800, DOI 10.1021/acsami.1c07409
   Ding ZY, 2018, GREEN CHEM, V20, P1383, DOI 10.1039/c7gc03218h
   Du XY, 2021, ANGEW CHEM INT EDIT, V60, P8585, DOI 10.1002/anie.202004109
   Gao FC, 2023, ANGEW CHEM INT EDIT, DOI 10.1002/anie.202214042
   Gong PW, 2019, CHEM ENG J, V356, P994, DOI 10.1016/j.cej.2018.09.100
   Han CP, 2016, J MATER CHEM B, V4, P5798, DOI 10.1039/c6tb01250g
   Huang J, 2022, SMALL, V18, DOI 10.1002/smll.202106863
   Huang YY, 2016, ANGEW CHEM INT EDIT, V55, P6646, DOI 10.1002/anie.201600868
   Jagannathan M, 2021, J HAZARD MATER, V416, DOI 10.1016/j.jhazmat.2021.125091
   Jia Z, 2021, ACS APPL MATER INTER, V13, P49602, DOI 10.1021/acsami.1c06687
   Kang CY, 2022, AGGREGATE, V3, DOI 10.1002/agt2.169
   Katalinic V, 2004, FOOD CHEM, V86, P593, DOI 10.1016/j.foodchem.2003.10.007
   Li D, 2016, LIGHT-SCI APPL, V5, DOI 10.1038/lsa.2016.120
   Li F, 2017, ANGEW CHEM INT EDIT, V56, P9910, DOI 10.1002/anie.201705989
   Lin SC, 2020, SMALL, V16, DOI 10.1002/smll.201902123
   Liu J, 2022, NANO RES, V15, P2558, DOI 10.1007/s12274-021-3751-y
   Makam P, 2022, NAT COMMUN, V13, DOI 10.1038/s41467-022-28942-0
   Mei LQ, 2021, CHEM ENG J, V418, DOI 10.1016/j.cej.2021.129431
   Miao X, 2018, ADV MATER, V30, DOI 10.1002/adma.201704740
   POMPEI R, 1979, NATURE, V281, P689, DOI 10.1038/281689a0
   Rosenkrans ZT, 2020, ADV SCI, V7, DOI 10.1002/advs.202000420
   Shen X, 2010, ANAL LETT, V43, P446, DOI 10.1080/00032710903402390
   Sun HJ, 2014, ACS NANO, V8, P6202, DOI 10.1021/nn501640q
   Sun LP, 2023, CHEM ENG J, V453, DOI 10.1016/j.cej.2022.139870
   Tong T, 2020, SMALL, V16, DOI 10.1002/smll.201906206
   Wu JJX, 2019, CHEM SOC REV, V48, P1004, DOI 10.1039/c8cs00457a
   Xu AL, 2020, SMALL, V16, DOI 10.1002/smll.202004621
   Xu F, 2022, SMALL, V18, DOI 10.1002/smll.202201205
   Xu YL, 2022, ADV MATER, V34, DOI 10.1002/adma.202200905
   Xue S, 2021, SMALL, V17, DOI 10.1002/smll.202102178
   Yao L, 2022, ACS NANO, V16, P9228, DOI 10.1021/acsnano.2c01619
   Ye CY, 2022, ACTA PHYS-CHIM SIN, V38, DOI 10.3866/PKU.WHXB202004054
   Zhang BH, 2019, CHEMSUSCHEM, V12, P4202, DOI 10.1002/cssc.201901693
   Zhang XD, 2022, NANO-MICRO LETT, V14, DOI 10.1007/s40820-022-00828-2
   Zhao SJ, 2015, ACS APPL MATER INTER, V7, P17054, DOI 10.1021/acsami.5b03228
   Zhou DJ, 2022, J NANOBIOTECHNOL, V20, DOI 10.1186/s12951-022-01620-5
   Zhou X, 2021, ACS APPL MATER INTER, V13, P47394, DOI 10.1021/acsami.1c15358
NR 43
TC 2
Z9 2
U1 50
U2 50
PU ELSEVIER SCIENCE SA
PI LAUSANNE
PA PO BOX 564, 1001 LAUSANNE, SWITZERLAND
SN 1385-8947
EI 1873-3212
J9 CHEM ENG J
JI Chem. Eng. J.
PD APR 15
PY 2023
VL 462
AR 142338
DI 10.1016/j.cej.2023.142338
EA MAR 2023
PG 9
WC Engineering, Environmental; Engineering, Chemical
WE Science Citation Index Expanded (SCI-EXPANDED)
SC Engineering
GA A6LX4
UT WOS:000956227600001
DA 2023-08-19
ER

PT S
AU Lu, MH
   Cai, ZW
AF Lu, Minghua
   Cai, Zongwei
BE Cai, Z
   Liu, S
TI Advances of MALDI-TOF MS in the Analysis of Traditional Chinese
   Medicines
SO APPLICATIONS OF MALDI-TOF SPECTROSCOPY
SE Topics in Current Chemistry
LA English
DT Review; Book Chapter
DE Chinese herbs; MALDI-TOF MS; Traditional Chinese medicines (TCMs)
ID DESORPTION/IONIZATION-MASS-SPECTROMETRY; DIRECT TISSUE-ANALYSIS;
   EXCHANGE CHROMATOGRAPHY FRACTIONATION; BIOACTIVE COMPOUNDS; HERBAL
   MEDICINES; SMALL MOLECULES; QUANTITATIVE-ANALYSIS; ACONITUM-CARMICHAELI;
   PROTEOMIC ANALYSIS; CARBON NANOTUBES
AB Traditional Chinese medicines (TCMs) are attracting more and more attention because of their long historical clinical experience and reliable therapeutic efficacy for preventing and/or treating various human diseases. Many techniques and methods were developed for the analysis of TCMs to support new drug discovery and quality control. Matrix-assisted laser desorption/ionization time-of-flight mass spectrometry (MALDI-TOF MS), a soft ionization mass spectrometric technique, has been widely used in the analysis of a wide variety of large molecular compounds including proteins, peptides, and polymers since it was introduced in the late 1980s. In the present chapter, advances of MALDI-TOF MS in TCMs analysis have been reviewed. The review covers MALDI-TOF MS applications in the identification of new bioactive ingredients, analysis of alkaloids, determination of small molecular compounds with new matrices, proteomics analysis associated with TCMs, direct analysis of plant tissue, and other applications in TCMs.
C1 [Lu, Minghua; Cai, Zongwei] Hong Kong Baptist Univ, Dept Chem, Kowloon, Hong Kong, Peoples R China.
C3 Hong Kong Baptist University
RP Cai, ZW (通讯作者)，Hong Kong Baptist Univ, Dept Chem, Kowloon, Hong Kong, Peoples R China.
EM zwcai@hkbu.edu.hk
RI Cai, Zongwei/ABD-4001-2020
OI Cai, Zongwei/0000-0002-8724-7684
CR [Anonymous], 2010, PHARMACOPOEIA PEOPLE
   [Anonymous], 1988, RAPID COMMUN MASS SP, DOI [10.1002/rcm.1290020802, 10.1002/RCM.1290020802, DOI 10.1002/RCM.1290020802]
   Bent S, 2004, AM J MED, V116, P478, DOI 10.1016/j.amjmed.2003.10.036
   Bonam-Rani A, 2006, CLIN CHEM, V52, P2103, DOI 10.1373/clinchem.2006.070979
   Cai YZ, 2005, J AGR FOOD CHEM, V53, P9940, DOI 10.1021/jf052137k
   Castro AL, 2008, RAPID COMMUN MASS SP, V22, P3761, DOI 10.1002/rcm.3795
   Chaurand P, 2004, ANAL CHEM, V76, p86A, DOI 10.1021/ac0415197
   Chen JY, 2008, J CHIN SOC MECH ENG, V29, P29
   Chen JH, 2008, J PHARMACEUT BIOMED, V48, P1105, DOI 10.1016/j.jpba.2008.08.022
   Chen XG, 2006, J PHARMACEUT BIOMED, V40, P559, DOI 10.1016/j.jpba.2005.07.043
   Chen XG, 2005, J CHROMATOGR A, V1089, P87, DOI 10.1016/j.chroma.2005.06.067
   Chen Y. Z., 2003, INTRO CHEM METHODS S
   Cheng ZX, 2008, J ETHNOPHARMACOL, V120, P129, DOI 10.1016/j.jep.2008.07.030
   Cohen LH, 2002, ANAL BIOANAL CHEM, V373, P571, DOI 10.1007/s00216-002-1321-z
   Craik DJ, 1999, J MOL BIOL, V294, P1327, DOI 10.1006/jmbi.1999.3383
   Daly NL, 2009, ADV DRUG DELIVER REV, V61, P918, DOI 10.1016/j.addr.2009.05.003
   Debois D, 2010, ANAL CHEM, V82, P4036, DOI 10.1021/ac902875q
   Feng CH, 2009, ANAL CHIM ACTA, V649, P230, DOI 10.1016/j.aca.2009.07.039
   Fenyo D, 2008, MASS SPECTROM REV, V27, P1, DOI 10.1002/mas.20152
   Fu XF, 2009, ELECTROPHORESIS, V30, P1783, DOI 10.1002/elps.200800487
   Ganzera M, 2008, ELECTROPHORESIS, V29, P3489, DOI 10.1002/elps.200700901
   Gao MX, 2007, J SEP SCI, V30, P785, DOI 10.1002/jssc.200600372
   Ge F, 2009, J PROTEOME RES, V8, P3006, DOI 10.1021/pr9001004
   Gray MJ, 2010, BIOMED CHROMATOGR, V24, P91, DOI 10.1002/bmc.1287
   Gross J, 1998, TRAC-TREND ANAL CHEM, V17, P470, DOI 10.1016/S0165-9936(98)00060-0
   Haddad NIA, 2005, J CHROMATOGR B, V818, P123, DOI 10.1016/j.jchromb.2004.12.010
   Hidaka H, 2007, ANN CLIN LAB SCI, V37, P213
   Hu LG, 2005, ENVIRON SCI TECHNOL, V39, P8442, DOI 10.1021/es0508572
   Huang RH, 2002, FEBS LETT, V521, P87, DOI 10.1016/S0014-5793(02)02829-6
   Huang XD, 2004, J CHROMATOGR B, V812, P71, DOI 10.1016/j.jchromb.2004.06.046
   Jackson SN, 2005, ANAL CHEM, V77, P4523, DOI 10.1021/ac050276v
   Jackson SN, 2005, J AM SOC MASS SPECTR, V16, P133, DOI 10.1016/j.jasms.2004.10.002
   Jiang Y, 2010, ANAL CHIM ACTA, V657, P9, DOI 10.1016/j.aca.2009.10.024
   KARAS M, 1988, ANAL CHEM, V60, P2299, DOI 10.1021/ac00171a028
   Karbassi ID, 2009, J PROTEOME RES, V8, P4182, DOI 10.1021/pr800836c
   Khatib-Shahidi S, 2006, ANAL CHEM, V78, P6448, DOI 10.1021/ac060788p
   Kong XL, 2005, ANAL CHEM, V77, P4273, DOI 10.1021/ac050213c
   Laremore TN, 2007, ANAL CHEM, V79, P1604, DOI 10.1021/ac061688m
   Lemaire R, 2006, ANAL CHEM, V78, P7145, DOI 10.1021/ac060565z
   Li HJ, 2009, J CHROMATOGR A, V1216, P2142, DOI 10.1016/j.chroma.2008.03.093
   Lin YS, 2002, ANAL CHEM, V74, P5793, DOI 10.1021/ac020418a
   Liu R, 2010, PEPTIDES, V31, P786, DOI 10.1016/j.peptides.2010.02.016
   Lorkiewicz P, 2009, ANAL CHEM, V81, P6596, DOI 10.1021/ac9001113
   Lu L, 2010, CHEM RES CHINESE U, V26, P11
   McCombie G, 2004, ANAL CHEM, V76, P4990, DOI 10.1021/ac049581r
   Melchart D, 2004, COMPLEMENT THER MED, V12, P71, DOI 10.1016/j.ctim.2004.05.001
   Najam-ul-Haq M, 2007, J BIOCHEM BIOPH METH, V70, P319, DOI 10.1016/j.jbbm.2006.11.004
   Ng KM, 2007, ANAL CHEM, V79, P2745, DOI 10.1021/ac062129i
   Pan CS, 2005, J AM SOC MASS SPECTR, V16, P883, DOI 10.1016/j.jasms.2005.03.009
   Peng H, 2009, PEPTIDES, V30, P1805, DOI 10.1016/j.peptides.2009.06.027
   Peterson DS, 2007, MASS SPECTROM REV, V26, P19, DOI 10.1002/mas.20104
   Qiao L, 2007, J PROTEOME RES, V6, P4763, DOI 10.1021/pr0705284
   Rainer M, 2007, RECENT PAT NANOTECH, V1, P113
   Ranieri TL, 2008, PHYTOCHEM ANALYSIS, V19, P127, DOI 10.1002/pca.1025
   Sachon E, 2010, J MASS SPECTROM, V45, P43, DOI 10.1002/jms.1687
   Shan SJ, 2001, ANAL CHEM, V73, P5784, DOI 10.1021/ac0106997
   Shariatgorji M, 2009, RAPID COMMUN MASS SP, V23, P3655, DOI 10.1002/rcm.4297
   Sleno L, 2005, RAPID COMMUN MASS SP, V19, P1928, DOI 10.1002/rcm.2006
   Su XY, 2005, J CHROMATOGR A, V1076, P118, DOI 10.1016/j.chroma.2005.04.031
   Sun WX, 1998, RAPID COMMUN MASS SP, V12, P821, DOI 10.1002/(SICI)1097-0231(19980715)12:13<821::AID-RCM242>3.0.CO;2-Z
   Talaty N, 2005, ANALYST, V130, P1624, DOI 10.1039/b511161g
   Trimpin S, 2009, ANAL CHIM ACTA, V654, P20, DOI 10.1016/j.aca.2009.06.050
   van Kampen JJA, 2006, ANAL CHEM, V78, P5403, DOI 10.1021/ac060436i
   Walch A, 2008, HISTOCHEM CELL BIOL, V130, P421, DOI 10.1007/s00418-008-0469-9
   Wang CKL, 2008, J NAT PROD, V71, P47, DOI 10.1021/np070393g
   Wang J, 2009, J CHROMATOGR A, V1216, P2169, DOI 10.1016/j.chroma.2008.11.077
   Wang Y, 2007, J PROTEOME RES, V6, P4703, DOI 10.1021/pr070399r
   Wei J, 1999, NATURE, V399, P243, DOI 10.1038/20400
   Woldegiorgis A, 2004, RAPID COMMUN MASS SP, V18, P841, DOI 10.1002/rcm.1412
   Wu W, 2007, J PHARMACEUT BIOMED, V45, P430, DOI 10.1016/j.jpba.2007.06.031
   Wu W, 2007, J MASS SPECTROM, V42, P58, DOI 10.1002/jms.1138
   Xu Y, 2009, J PROTEOME RES, V8, P1585, DOI 10.1021/pr801001j
   Xu Y, 2009, J PROTEOME RES, V8, P5296, DOI 10.1021/pr9005074
   Yan QJ, 2005, ARCH BIOCHEM BIOPHYS, V442, P72, DOI 10.1016/j.abb.2005.07.019
   Yang L, 2009, J LIQ CHROMATOGR R T, V32, P2893, DOI 10.1080/10826070903297376
   Yao Y, 2008, PHYTOMEDICINE, V15, P800, DOI 10.1016/j.phymed.2008.06.013
   Ye JS, 2009, CHEM PAP, V63, P506, DOI 10.2478/s11696-009-0056-0
   Yu LJ, 2005, ELECTROPHORESIS, V26, P3397, DOI 10.1002/elps.200500233
   Zenobi R, 2010, IONIZATION PROCESSES
   Zhang H, 2007, J PHARMACEUT BIOMED, V43, P151, DOI 10.1016/j.jpba.2006.06.033
   Zhang J, 2009, TALANTA, V78, P513, DOI 10.1016/j.talanta.2008.12.002
   Zhang S, 2010, J AM SOC MASS SPECTR, V21, P154, DOI 10.1016/j.jasms.2009.09.024
   Zhong S, 2007, BIOMED CHROMATOGR, V21, P439, DOI 10.1002/bmc.739
   Zhou M, 2006, PEPTIDES, V27, P2688, DOI 10.1016/j.peptides.2006.05.009
   Zhu F, 2009, RAPID COMMUN MASS SP, V23, P1678, DOI 10.1002/rcm.4064
NR 85
TC 20
Z9 21
U1 4
U2 104
PU SPRINGER-VERLAG BERLIN
PI BERLIN
PA HEIDELBERGER PLATZ 3, D-14197 BERLIN, GERMANY
SN 0340-1022
BN 978-3-642-35665-0
J9 TOP CURR CHEM
JI Top. Curr. Chem.
PY 2013
VL 331
BP 143
EP 164
DI 10.1007/128_2012_383
D2 10.1007/978-3-642-35665-0
PG 22
WC Biochemistry & Molecular Biology; Spectroscopy
WE Book Citation Index– Science (BKCI-S); Science Citation Index Expanded (SCI-EXPANDED)
SC Biochemistry & Molecular Biology; Spectroscopy
GA BFW15
UT WOS:000321616300007
PM 23097033
DA 2023-08-19
ER

PT J
AU Parvin, N
   Mandal, TK
   Roy, P
AF Parvin, Nragish
   Mandal, Tapas K.
   Roy, Partha
TI Polyelectrolyte Carbon Quantum-Dots: New Player as a Noninvasive Imaging
   Probe in Drosophila
SO JOURNAL OF NANOSCIENCE AND NANOTECHNOLOGY
LA English
DT Article
DE Noninvasive; Bioimaging; Carbon; Quantum Dots; Polyelectrolyte;
   Drosophila
AB It is since long that X-ray or magnetic resonance imaging is being used for biomedical diagnosis. But till date noninvasive soft tissue imaging is not very well established. Towards this end the dietary uptake of polyelectrolyte carbon quantum dots (PECQDs) and their uses as a fluorescent probe is a new approach for imaging live specimens. In the present study we demonstrate that polyelectrolyte carbon quantum dots, which are nontoxic and have fluorescence properties can be used for in vivo imaging of internal organs. Carbon quantum dots surface were abound in polymer of free carboxyl groups making it water soluble. Our used PECQDs are less than equal to 50 nm sized and are capable to emit multi colour fluorescence. It is synthesized from waste plant materials like shaded leaves, unused shrubs, herbs etc. An exposure of 1 ppm level of soluble carbon quantum dots for 12 hours in drosophila permitted the fluorescence microscopy imaging of the different stages of their development and their non invasive internal organs without any remarkable toxic effects. Finally the fluorescent material was found to be excreted out of the animals. The current data suggests that visualization of internal organs with a fluorescent probe in live cells could help in determining the efficacy of therapeutic treatments directly without the need of any invasive procedures.
C1 [Parvin, Nragish; Mandal, Tapas K.; Roy, Partha] Indian Inst Technol, Dept Biotechnol, Roorkee 247667, Uttar Pradesh, India.
C3 Indian Institute of Technology System (IIT System); Indian Institute of
   Technology (IIT) - Roorkee
RP Mandal, TK (通讯作者)，Indian Inst Technol, Dept Biotechnol, Roorkee 247667, Uttar Pradesh, India.
RI MANDAL, TAPAS/L-5154-2019
OI MANDAL, TAPAS/0000-0003-2615-8618
FU SERB; DST [SR/FT/LS-76/2012]; DBT Government of India
FX The authors would like to thank Dr. Pradip Sinha, Department of
   Biotechnology, Indian Institute of Technology Kanpur, India, for
   providing the drosophila strain. Tapas K. Mandal and Nragish Parvin
   would like to thank SERB,DST, (Project File no-SR/FT/LS-76/2012) and DBT
   Government of India for providing financial support respectively. Also
   thanks to Santanu Mandal, RDH, New Delhi for his support in drosophila
   culture.
CR Ahmad L, 2011, J BIOMED NANOTECHNOL, V7, P32, DOI 10.1166/jbn.2011.1187
   Bocsi J., 2006, CYTOM PART A, V69, P134
   Chen HJ, 2013, NANOSCI NANOTECH LET, V5, P191, DOI 10.1166/nnl.2013.1515
   Feng M, 2007, J AM CHEM SOC, V129, P2204, DOI 10.1021/ja067037p
   Fuller T., 2010, J MAT SCI MAT M, V21, P2114
   Gao Y, 2012, J BIOMED NANOTECHNOL, V8, P659, DOI 10.1166/jbn.2012.1425
   Koehn FE, 2005, NAT REV DRUG DISCOV, V4, P206, DOI 10.1038/nrd1657
   Le Gac S, 2006, NANO LETT, V6, P1863, DOI 10.1021/nl060694v
   Lewis E.B., 1960, DROS INFORM SERV, V34, P118
   Liu HP, 2007, ANGEW CHEM INT EDIT, V46, P6473, DOI 10.1002/anie.200701271
   Manchanda R, 2012, J BIOMED NANOTECHNOL, V8, P686, DOI 10.1166/jbn.2012.1413
   Mandal TK, 2011, J BIOMED NANOTECHNOL, V7, P846, DOI 10.1166/jbn.2011.1344
   Trung NN, 2013, J NANOSCI NANOTECHNO, V13, P434, DOI 10.1166/jnn.2013.7081
   Ray S. C., J PHYS CHEM C
   Singh AK, 2011, J BIOMED NANOTECHNOL, V7, P154, DOI 10.1166/jbn.2011.1246
   So MK, 2006, NAT BIOTECHNOL, V24, P339, DOI 10.1038/nbt1188
   Sun XM, 2008, NANO RES, V1, P203, DOI 10.1007/s12274-008-8021-8
   Yu SJ, 2005, J AM CHEM SOC, V127, P17604, DOI 10.1021/ja0567081
   Yurt A, 2012, NANOSCALE, V4, P715, DOI 10.1039/c2nr11562j
   Zimmer JP, 2006, J AM CHEM SOC, V128, P2526, DOI 10.1021/ja0579816
NR 20
TC 14
Z9 16
U1 1
U2 44
PU AMER SCIENTIFIC PUBLISHERS
PI VALENCIA
PA 26650 THE OLD RD, STE 208, VALENCIA, CA 91381-0751 USA
SN 1533-4880
EI 1533-4899
J9 J NANOSCI NANOTECHNO
JI J. Nanosci. Nanotechnol.
PD OCT
PY 2013
VL 13
IS 10
BP 6499
EP 6505
DI 10.1166/jnn.2013.7916
PG 7
WC Chemistry, Multidisciplinary; Nanoscience & Nanotechnology; Materials
   Science, Multidisciplinary; Physics, Applied; Physics, Condensed Matter
WE Science Citation Index Expanded (SCI-EXPANDED)
SC Chemistry; Science & Technology - Other Topics; Materials Science;
   Physics
GA 275UT
UT WOS:000328704000003
PM 24245106
DA 2023-08-19
ER

PT J
AU Naksen, P
   Boonruang, S
   Yuenyong, N
   Lee, HL
   Ramachandran, P
   Anutrasakda, W
   Amatatongchai, M
   Pencharee, S
   Jarujamrus, P
AF Naksen, Puttaraksa
   Boonruang, Siwaluck
   Yuenyong, Nunthawan
   Lee, Hooi Ling
   Ramachandran, Pravena
   Anutrasakda, Wipark
   Amatatongchai, Maliwan
   Pencharee, Somkid
   Jarujamrus, Purim
TI Sensitive detection of trace level Cd (II) triggered by chelation
   enhanced fluorescence (CHEF) "turn on": Nitrogen-doped graphene quantum
   dots (N-GQDs) as fluorometric paper-based sensor
SO TALANTA
LA English
DT Article
DE Cadmium ion (Cd (II)); Nitrogen-doped graphene quantum dots (N-GQDs);
   Fluorescent sensor; Paper-based sensor; Chelation enhanced fluorescence
   (CHEF)
ID CARBON DOTS; IONS; PROBE; PHOTOLUMINESCENCE; NANODOTS
AB Cadmium ion (Cd (II)) is a highly toxic heavy metal usually found in natural water. Exposure to Cd (II) can produce serious effects in human organs such as Itai-Itai disease. Therefore, the maximum allowance levels of Cd (II) in drinking water and herbal medicines imposed by the World Health Organization (WHO) are 3 mu g L-1 and 300 mu g kg(-1), respectively. In this work, nitrogen-doped graphene quantum dots (N-GQDs) as a fluorescent sensor for Cd (II) determination was developed in both solution-based and paper-based systems. N-GQDs were synthesized from citric acid (CA) and ethylenediamine (EDA) via the hydrothermal method. The synthesized NGQDs emitted intense blue fluorescence with a quantum yield (QY) of up to 80%. The functional groups on the surface of N-GQDs measured by FTIR were carboxyl (COO-), hydroxyl (OH-), and amine (NH2) groups, suggesting that they could be bound to Cd (II) for complexation. The fluorescence intensity of N-GQDs was gradually enhanced with the increase of Cd (II) concentration. This phenomenon was proved to result from the fluorescence enhancement (turn-on) based on the chelation enhanced fluorescence (CHEF) mechanism. Under the optimum conditions in the solution-based and paper-based systems, the limits of detection (LODs) were found to be 1.09 and 0.59 mu g L-1, respectively. Furthermore, the developed sensors showed relatively high selectivity toward Cd (II) over ten other metal cations and six other anions of different charges. The performance of the sensor in real water and herbal medicine samples exhibited no significant difference as compared to the results of the validation method (ICP-OES). Therefore, the developed sensors can be used as fluorescent sensors for Cd (II) determination with high sensitivity, high selectivity, short incubation time (5 min). As such, the paper-based strategy has excellent promising potential for practical analysis of Cd (II) in water and herbal medicine samples with a trace level of Cd (II) concentrations.
C1 [Naksen, Puttaraksa; Yuenyong, Nunthawan; Amatatongchai, Maliwan; Jarujamrus, Purim] Ubon Ratchathani Univ, Dept Chem, Ubon Ratchathani 34190, Thailand.
   [Naksen, Puttaraksa; Yuenyong, Nunthawan; Amatatongchai, Maliwan; Jarujamrus, Purim] Ubon Ratchathani Univ, Ctr Excellence Innovat Chem, Fac Sci, Ubon Ratchathani 34190, Thailand.
   [Naksen, Puttaraksa; Yuenyong, Nunthawan; Amatatongchai, Maliwan; Jarujamrus, Purim] Ubon Ratchathani Univ, Nanomat Sci Sensors Catalysis Problem Based Proje, Fac Sci, Ubon Ratchathani 34190, Thailand.
   [Boonruang, Siwaluck] Mahidol Univ, Dept Pharmaceut Chem, Fac Pharm, 447 Sri Ayuthaya Rd, Bangkok 10400, Thailand.
   [Lee, Hooi Ling; Ramachandran, Pravena] Univ Sains Malaysia, Sch Chem Sci, Nanomat Res Grp, USM, Penang, Malaysia.
   [Anutrasakda, Wipark] Chulalongkorn Univ, Fac Sci, Green Chem Fine Chem Prod & Environm Remediat Res, Dept Chem, Payathai Rd, Bangkok, Thailand.
   [Pencharee, Somkid] Ubon Ratchathani Univ, Dept Phys, Fac Sci, Ubon Ratchathani 34190, Thailand.
C3 Ubon Ratchathani University; Ubon Ratchathani University; Ubon
   Ratchathani University; Mahidol University; Universiti Sains Malaysia;
   Chulalongkorn University; Ubon Ratchathani University
RP Jarujamrus, P (通讯作者)，Ubon Ratchathani Univ, Dept Chem, Ubon Ratchathani 34190, Thailand.; Jarujamrus, P (通讯作者)，Ubon Ratchathani Univ, Ctr Excellence Innovat Chem, Fac Sci, Ubon Ratchathani 34190, Thailand.
EM purim.j@ubu.ac.th
RI Lee, Hooi Ling/O-3253-2019
OI Lee, Hooi Ling/0000-0002-9637-0617; naksen,
   puttaraksa/0000-0002-6404-4972; Pencharee, Somkid/0000-0002-4673-9332;
   Amatatongchai, Maliwan/0000-0002-5156-6480; Jarujamrus,
   Purim/0000-0002-0666-150X
FU Department of Chemistry, Faculty of Science, Ubon Ratchathani
   University; National Research Council of Thailand [IRN/502/2563];
   Department of Chemistry, Faculty of Science, Ubon RatchathaniUniversity;
   Science Achievement Scholarship of Thailand (SAST)
FX The research scholarships and instrumental facility of the Department of
   Chemistry, Faculty of Science, Ubon Ratchathani University, are
   gratefully acknowledged. This work is supported by the National Research
   Council of Thailand (IRN/502/2563) chaired by Assoc. Prof. Dr Duangjai
   Nacapricha. The Center of Excellence for Innovation in Chemistry
   (PERCH-CIC) , Ministry of Higher Education, Science, Research and
   Innovation is gratefully acknowledged. Prof. Dr. Vinich Promarak,
   Vidyasirimedhi institute of science and technology (VISTEC) are
   gratefully also acknowledged for the fluorescence lifetime
   characterization. The research scholarships and instrumental facility of
   the Department of Chemistry, Faculty of Science, Ubon
   RatchathaniUniversity, are also gratefully acknowledged. Science
   Achievement Scholarship of Thailand (SAST) given to Puttaraksa Naksen is
   also gratefully acknowledged.
CR Aich K, 2015, INORG CHEM, V54, P7309, DOI 10.1021/acs.inorgchem.5b00784
   Alhazmi HA, 2019, SCI PHARM, V87, DOI 10.3390/scipharm87010005
   AOAC, 2015, AOAC INT, P96
   AOAC L., 2003, OFFICIAL METHODS ANA, V999
   Boonruang S, 2021, ANAL METHODS-UK, V13, P3551, DOI [10.1039/d1ay00765c, 10.1039/D1AY00765C]
   Carter KP, 2014, CHEM REV, V114, P4564, DOI 10.1021/cr400546e
   Cayuela A, 2016, CHEM COMMUN, V52, P1311, DOI 10.1039/c5cc07754k
   Chandra S, 2012, RSC ADV, V2, P3602, DOI 10.1039/c2ra00030j
   Dong YJ, 2017, MICROCHIM ACTA, V184, P3357, DOI 10.1007/s00604-017-2358-1
   GORCHEV HG, 1984, WHO CHRON, V38, P104
   Gu D, 2018, J PHOTOCH PHOTOBIO B, V186, P144, DOI 10.1016/j.jphotobiol.2018.07.012
   He JH, 2018, ANAL CHIM ACTA, V1035, P203, DOI 10.1016/j.aca.2018.06.053
   Lee H, 2012, INORG CHEM, V51, P10904, DOI 10.1021/ic301380w
   Leonat L, 2013, UNIV POLITEH BUCHAR, V75, P111
   Li Y, 2011, ADV MATER, V23, P776, DOI 10.1002/adma.201003819
   Lin LP, 2019, MICROCHIM ACTA, V186, DOI 10.1007/s00604-019-3264-5
   Meelapsom R, 2016, TALANTA, V155, P193, DOI 10.1016/j.talanta.2016.04.037
   Naksen P, 2022, TALANTA, V236, DOI 10.1016/j.talanta.2021.122862
   Niu WJ, 2016, CARBON, V96, P1034, DOI 10.1016/j.carbon.2015.10.051
   Omer KM, 2017, MICROCHIM ACTA, V184, P2063, DOI 10.1007/s00604-017-2196-1
   Park S, 2008, ACS NANO, V2, P572, DOI 10.1021/nn700349a
   Puchum S, 2019, INT J ENVIRON AN CH, V99, P139, DOI 10.1080/03067319.2019.1580703
   Qu D, 2014, SCI REP-UK, V4, DOI 10.1038/srep05294
   Raize O, 2004, BIOTECHNOL BIOENG, V87, P451, DOI 10.1002/bit.20136
   Ramachandran P, 2020, RSC ADV, V10, P21795, DOI 10.1039/d0ra02907f
   Rossini EL, 2019, TALANTA, V201, P503, DOI 10.1016/j.talanta.2019.04.045
   Tang MY, 2019, ANAL METHODS-UK, V11, P5214, DOI [10.1039/C9AY01658A, 10.1039/c9ay01658a]
   W.H. Organization, 2007, WHO GUID ASS QUAL HE
   Wang X, 2009, CHEM COMMUN, P3774, DOI 10.1039/b906252a
   Wei DC, 2009, NANO LETT, V9, P1752, DOI 10.1021/nl803279t
   Xu XK, 2020, J MATER CHEM C, V8, P16282, DOI 10.1039/d0tc03805a
   Yang JL, 2019, FULLER NANOTUB CAR N, V27, P233, DOI 10.1080/1536383X.2018.1551211
   Yuan YH, 2016, NANOSCALE, V8, P6770, DOI 10.1039/c6nr00402d
NR 33
TC 14
Z9 14
U1 19
U2 87
PU ELSEVIER
PI AMSTERDAM
PA RADARWEG 29, 1043 NX AMSTERDAM, NETHERLANDS
SN 0039-9140
EI 1873-3573
J9 TALANTA
JI Talanta
PD MAY 15
PY 2022
VL 242
AR 123305
DI 10.1016/j.talanta.2022.123305
EA FEB 2022
PG 11
WC Chemistry, Analytical
WE Science Citation Index Expanded (SCI-EXPANDED)
SC Chemistry
GA ZF1VY
UT WOS:000759362800007
PM 35183979
DA 2023-08-19
ER

PT J
AU Chen, R
   Ma, HG
   Li, XP
   Wang, MJ
   Yang, YB
   Wu, T
   Zhang, Y
   Kong, H
   Qu, HH
   Zhao, Y
AF Chen, Rui
   Ma, Huagen
   Li, Xiaopeng
   Wang, Meijun
   Yang, Yunbo
   Wu, Tong
   Zhang, Yue
   Kong, Hui
   Qu, Huihua
   Zhao, Yan
TI A Novel Drug with Potential to Treat Hyperbilirubinemia and Prevent
   Liver Damage Induced by Hyperbilirubinemia: Carbon Dots Derived from
   Platycodon grandiflorum
SO MOLECULES
LA English
DT Article
DE carbon dots; Platycodon grandiflorum; hyperbilirubinemia; liver
   protection; drug therapy
ID GRAPHENE QUANTUM DOTS; GREEN SYNTHESIS; OXIDATIVE STRESS; INFLAMMATION;
   BILIRUBIN; NANOMATERIALS; BIOACTIVITY; DYSFUNCTION; MECHANISMS; JAUNDICE
AB Platycodon grandiflorum (PG) is a traditional Chinese medicine with a long history, but its active compounds have not been reported. In this study, novel carbon dots (CDs), PG-based CDs (PGC-CDs), were discovered and prepared from PG via calcinations and characterized by transmission electron microscopy; high-resolution transmission electron microscopy; X-ray diffraction, fluorescence, ultraviolet-visible, and Fourier-transform infrared spectrometers; X-ray photoelectron spectroscopy; and high-performance liquid chromatography. In addition, the safety and antioxidant activity of PGC-CDs was evaluated by RAW264.7 cells and LO2 cells. The therapeutic effects of PGC-CDs on hyperbilirubinemia and liver protection were evaluated in a bilirubin-induced hyperbilirubinemia mice model. The experiment confirmed that the diameter range of PGC-CDs was from 1.2 to 3.6 nm. PGC-CDs had no toxicity to RAW264.7 cells and LO2 cells at a concentration of 3.91 to 1000 mu g/mL and could reduce the oxidative damage of cells caused by H2O2. PGC-CDs could inhibit the increase levels of bilirubin and inflammation factors and increase the levels of antioxidants and survival rate, demonstrating that PGC-CDs possessed anti-inflammatory and anti-oxidation activity. PGC-CDs may reduce the content of bilirubin, so as to reduce a series of pathological lesions caused by bilirubin, which has potential in treating hyperbilirubinemia and preventing liver damage induced by hyperbilirubinemia.
C1 [Chen, Rui; Ma, Huagen; Li, Xiaopeng; Wang, Meijun; Yang, Yunbo; Kong, Hui; Zhao, Yan] Beijing Univ Chinese Med, Sch Tradit Chinese Med, Beijing 100029, Peoples R China.
   [Wu, Tong] Beijing Univ Chinese Med, Sch Chinese Mat Med, Beijing 100029, Peoples R China.
   [Zhang, Yue] Beijing Univ Chinese Med, Sch Life Sci, Beijing 100029, Peoples R China.
   [Qu, Huihua] Beijing Univ Chinese Med, Ctr Sci Expt, Beijing 100029, Peoples R China.
C3 Beijing University of Chinese Medicine; Beijing University of Chinese
   Medicine; Beijing University of Chinese Medicine; Beijing University of
   Chinese Medicine
RP Zhao, Y (通讯作者)，Beijing Univ Chinese Med, Sch Tradit Chinese Med, Beijing 100029, Peoples R China.
EM zhaoyandr@bucm.edu.cn
FU Special Funds for Fundamental Research Expenses of the Central
   Universities (China) [90011451310030]
FX This work was supported by Special Funds for Fundamental Research
   Expenses of the Central Universities (China, Grant number
   90011451310030).
CR Amin SB, 2019, PEDIATR RES, V85, P191, DOI 10.1038/s41390-018-0216-4
   Amini N, 2021, BRAIN RES, V1770, DOI 10.1016/j.brainres.2021.147624
   Andrade RJ, 2005, GASTROENTEROLOGY, V129, P512, DOI 10.1053/j.gastro.2005.05.006
   Anjana RR, 2018, MICROCHIM ACTA, V185, DOI 10.1007/s00604-017-2574-8
   Ayaz F, 2020, INFLAMMATION, V43, P777, DOI 10.1007/s10753-019-01165-0
   Basiri H, 2020, LANGMUIR, V36, P2893, DOI 10.1021/acs.langmuir.9b03980
   BASSO DM, 1995, J NEUROTRAUM, V12, P1, DOI 10.1089/neu.1995.12.1
   Bjornsson E, 2005, HEPATOLOGY, V42, P481, DOI 10.1002/hep.20800
   Bortolussi G, 2020, PEDIATR RES, V87, P17, DOI 10.1038/s41390-019-0570-x
   Christensen IL, 2011, J BIOMED NANOTECHNOL, V7, P667, DOI 10.1166/jbn.2011.1334
   Cohen RS, 2010, PEDIATR NEONATOL, V51, P143, DOI 10.1016/S1875-9572(10)60027-7
   Das R, 2018, MATER TODAY CHEM, V8, P96, DOI 10.1016/j.mtchem.2018.03.003
   Du LZ, 2021, SEMIN PERINATOL, V45, DOI 10.1016/j.semperi.2020.151351
   Fan ZT, 2015, RSC ADV, V5, P19773, DOI 10.1039/c4ra17131d
   Farouk ZL, 2021, J TROP PEDIATRICS, V67, DOI 10.1093/tropej/fmaa134
   Giraudi PJ, 2011, PLOS ONE, V6, DOI 10.1371/journal.pone.0029078
   Gudimella KK, 2022, ENVIRON RES, V204, DOI 10.1016/j.envres.2021.111854
   Han XM, 2020, AM J TRANSL RES, V12, P1515
   Hassan B, 2018, J MATERN-FETAL NEO M, V31, P457, DOI 10.1080/14767058.2017.1287897
   Hayashi H, 2012, J HEPATOL, V56, P1136, DOI 10.1016/j.jhep.2011.11.021
   He Cui-Hong, 2020, Zhongguo Dang Dai Er Ke Za Zhi, V22, P280
   Hou WC, 2015, ENVIRON SCI TECHNOL, V49, P3435, DOI 10.1021/es5047155
   Hu XG, 2015, ENVIRON SCI TECHNOL, V49, P3410, DOI 10.1021/es503003y
   JENKINS JG, 1982, J THORAC CARDIOV SUR, V84, P865
   Kanmaz HG, 2017, TURK PEDIATR ARSIVI, V52, P202, DOI 10.5152/TurkPediatriArs.2017.5143
   Kato S, 2020, PEDIATR NEONATOL, V61, P100, DOI 10.1016/j.pedneo.2019.07.002
   Kim D, 2018, NAT NANOTECHNOL, V13, P812, DOI 10.1038/s41565-018-0179-y
   Kong H, 2021, J BIOMED NANOTECHNOL, V17, P2485, DOI 10.1166/jbn.2021.3200
   Kong H, 2021, ARTIF CELL NANOMED B, V49, P11, DOI 10.1080/21691401.2020.1862134
   Kwon J, 2017, ARCH PHARM RES, V40, P1087, DOI 10.1007/s12272-017-0946-6
   Li D, 2022, FRONT PHARMACOL, V13, DOI 10.3389/fphar.2022.815479
   Li H, 2018, ACS APPL MATER INTER, V10, P26936, DOI 10.1021/acsami.8b08832
   Li J, 2020, MAR DRUGS, V18, DOI 10.3390/md18070370
   Luo WK, 2021, J NANOBIOTECHNOL, V19, DOI 10.1186/s12951-021-01072-3
   Luo WK, 2022, NANO RES, V15, P9274, DOI 10.1007/s12274-022-4616-8
   Maisels MJ, 2006, PEDIATRICS, V118, P276, DOI 10.1542/peds.2005-3042
   MAKINO I, 1975, GASTROENTEROLOGY, V68, P545
   Maynard AD, 2006, NATURE, V444, P267, DOI 10.1038/444267a
   Mewada A, 2013, MAT SCI ENG C-MATER, V33, P2914, DOI 10.1016/j.msec.2013.03.018
   Moseley R H, 1999, Clin Liver Dis, V3, P465, DOI 10.1016/S1089-3261(05)70080-5
   Peng L, 2021, ONCOTARGETS THER, V14, P3409, DOI 10.2147/OTT.S310756
   Safi HJ, 1997, J VASC SURG, V26, P616, DOI 10.1016/S0741-5214(97)70060-0
   Service RF, 2003, SCIENCE, V300, P243
   Song HG, 2019, J CELL PHYSIOL, V234, P23774, DOI 10.1002/jcp.28945
   Song SJ, 2014, PLOS ONE, V9, DOI 10.1371/journal.pone.0096171
   Sun ZX, 2018, J TRANSL MED, V16, DOI 10.1186/s12967-018-1583-7
   Sun ZW, 2018, J BIOMED NANOTECHNOL, V14, P2146, DOI 10.1166/jbn.2018.2653
   Tabatabaee RS, 2019, ACS SENSORS, V4, P1063, DOI 10.1021/acssensors.9b00275
   Tell G, 2009, CURR PHARM DESIGN, V15, P2908, DOI 10.2174/138161209789058174
   Trauner M, 1999, J GASTROEN HEPATOL, V14, P946, DOI 10.1046/j.1440-1746.1999.01982.x
   Vodret S, 2018, BRAIN BEHAV IMMUN, V70, P166, DOI 10.1016/j.bbi.2018.02.011
   Vodret S, 2015, SCI REP-UK, V5, DOI 10.1038/srep16203
   Wang L, 2014, NAT COMMUN, V5, DOI 10.1038/ncomms6357
   Wang XK, 2020, ARTIF CELL NANOMED B, V48, P68, DOI 10.1080/21691401.2019.1699810
   Wu JS, 2020, INT J NANOMED, V15, P4139, DOI 10.2147/IJN.S248467
   Wusthoff CJ, 2015, SEMIN FETAL NEONAT M, V20, P52, DOI 10.1016/j.siny.2014.12.003
   Xia JF, 2019, DRUG DISCOV THER, V13, P114, DOI 10.5582/ddt.2019.01013
   Yang WC, 2013, BMC PEDIATR, V13, DOI 10.1186/1471-2431-13-145
   Zeng J, 2022, BIOMED RES INT, V2022, DOI 10.1155/2022/3361605
   Zhang CT, 2021, ANAL METHODS-UK, V13, P5165, DOI 10.1039/d1ay01380g
   Zhang JH, 2016, SCI REP-UK, V6, DOI 10.1038/srep37860
   Zhang ML, 2020, NANOMEDICINE-UK, V15, P851, DOI 10.2217/nnm-2019-0369
   Zhang ML, 2019, NANOSCALE RES LETT, V14, DOI 10.1186/s11671-019-3198-1
   Zhang Y, 2021, J NANOBIOTECHNOL, V19, DOI 10.1186/s12951-021-00908-2
   Zhang ZH, 2020, ANAL LETT, V53, P1704, DOI 10.1080/00032719.2020.1716782
   Zhao GD, 2018, J COSMET DERMATOL-US, V17, P258, DOI 10.1111/jocd.12369
   Zhao WB, 2022, NANO RES, V15, P1699, DOI 10.1007/s12274-021-3818-9
   Zhao Y, 2021, INT J NANOMED, V16, P2203, DOI 10.2147/IJN.S291670
   Zhao YS, 2020, INT J NANOMED, V15, P9049, DOI 10.2147/IJN.S281976
   Zhu CZ, 2012, CHEM COMMUN, V48, P9367, DOI 10.1039/c2cc33844k
NR 70
TC 0
Z9 0
U1 13
U2 13
PU MDPI
PI BASEL
PA ST ALBAN-ANLAGE 66, CH-4052 BASEL, SWITZERLAND
EI 1420-3049
J9 MOLECULES
JI Molecules
PD MAR
PY 2023
VL 28
IS 6
AR 2720
DI 10.3390/molecules28062720
PG 19
WC Biochemistry & Molecular Biology; Chemistry, Multidisciplinary
WE Science Citation Index Expanded (SCI-EXPANDED)
SC Biochemistry & Molecular Biology; Chemistry
GA C0FO0
UT WOS:000958783600001
PM 36985691
OA Green Published, gold
DA 2023-08-19
ER

PT J
AU Ortega-Liebana, MC
   Hueso, JL
   Ferdousi, S
   Arenal, R
   Irusta, S
   Yeung, KL
   Santamaria, J
AF Carmen Ortega-Liebana, M.
   Hueso, Jose L.
   Ferdousi, Shammi
   Arenal, Raul
   Irusta, Silvia
   Yeung, King L.
   Santamaria, Jesus
TI Extraordinary sensitizing effect of co-doped carbon nanodots derived
   from mate herb: Application to enhanced photocatalytic degradation of
   chlorinated wastewater compounds under visible light
SO APPLIED CATALYSIS B-ENVIRONMENTAL
LA English
DT Article
DE Carbon nanodots; Visible-light; Photocatalysis; Photodegradation;
   Co-dopants; Upconversion; Herbs; Plants
ID GRAPHENE QUANTUM DOTS; ADVANCED OXIDATION PROCESSES; TITANIUM-DIOXIDE;
   UP-CONVERSION; SOLAR LIGHT; ORGANIC CONTAMINANTS; TIO2 NANOPARTICLES;
   NANODIAMOND-TIO2 COMPOSITES; MAGNETIC NANOPARTICLES; DRIVEN
   PHOTOCATALYSIS
AB The present work investigates the role of two types of carbon nanodots (CNDs) as novel sensitizers of TiO2 to create a visible-light driven photo-catalyst that is not only efficient for solar-driven pollution abatement, but also inexpensive, durable and environmentally-friendly. Two widely available green organic precursors, the Argentinean herb Mate and the Stevia plant have been selected as the carbogenic source to thermally induce the formation of different types of CNDs with different levels of N and P doping and tunable photoluminescence response in the UV-vis-near infrared (N1R) ranges. These CNDs have been successfully assembled with TiO2 to form heterogeneous photocatalysts that are highly active in the visible-light and NIR- driven photodegradation of 2,4-dichlorophenol (2,4-DCP), a persistent chlorinated organic compound present in numerous pesticide formulations. (C) 2017 Elsevier B.V. All rights reserved.
C1 [Carmen Ortega-Liebana, M.; Hueso, Jose L.; Irusta, Silvia; Santamaria, Jesus] Univ Zaragoza, INA, Zaragoza 50018, Spain.
   [Carmen Ortega-Liebana, M.; Hueso, Jose L.; Irusta, Silvia; Santamaria, Jesus] Univ Zaragoza, Dept Chem Engn & Environm Technol, Zaragoza 50018, Spain.
   [Carmen Ortega-Liebana, M.; Hueso, Jose L.; Irusta, Silvia; Santamaria, Jesus] Networking Res Ctr Bioengn Biomat & Nanomed CIBER, Madrid 28029, Spain.
   [Ferdousi, Shammi; Yeung, King L.] HKUST, Dept Chem & Biomol Engn, Kowloon, Hong Kong, Peoples R China.
   [Arenal, Raul] Univ Zaragoza, Inst Nanociencia Aragon, Lab Microscopias Avanzadas, Zaragoza 50018, Spain.
   [Arenal, Raul] ARAID Fdn, Zaragoza 50018, Spain.
C3 University of Zaragoza; University of Zaragoza; CIBER - Centro de
   Investigacion Biomedica en Red; CIBERBBN; Hong Kong University of
   Science & Technology; University of Zaragoza
RP Hueso, JL; Santamaria, J (通讯作者)，Univ Zaragoza, INA, Zaragoza 50018, Spain.; Hueso, JL; Santamaria, J (通讯作者)，Univ Zaragoza, Dept Chem Engn & Environm Technol, Zaragoza 50018, Spain.
EM jlhueso@unizar.es; jesus.santamaria@unizar.es
RI Liebana, Mari Carmen Ortega/Q-1908-2019; Arenal, Raul/AAO-1882-2021;
   Hueso, Jose L/B-7411-2019; Arenal, Raul/GPW-8689-2022; Arenal,
   Raul/GRR-8123-2022; Ortega-Liebana, Mari Carmen/G-2127-2016
OI Liebana, Mari Carmen Ortega/0000-0001-5835-1223; Arenal,
   Raul/0000-0002-2071-9093; Hueso, Jose L/0000-0002-4546-4111; Arenal,
   Raul/0000-0002-2071-9093; Arenal, Raul/0000-0002-2071-9093;
   Ortega-Liebana, Mari Carmen/0000-0001-5835-1223; Ferdousi,
   Shammi/0000-0001-5238-530X; /0000-0002-8701-9745
FU European Research Council [267626, 294094]; European Union [312483-
   ESTEEM2]; Spanish Ministry of Economy and Competitiveness (MINECO)
   [MAT2016-79776-P]; Government of Aragon; European Social Fund [E/26];
   Catedra Samca; Spanish Ministerio de Economia y Competitividad; European
   Research Council (ERC) [267626] Funding Source: European Research
   Council (ERC)
FX The authors acknowledge the European Research Council for funding
   through an advanced Grant research Project (HECTOR Grant number 267626)
   and a CIG-Marie Curie Reintegration Grant (NANOLIGHT REA Grant number
   294094). The synthesis of materials has been performed by the Platform
   of Production of Biomaterials and Nanoparticles of the NANOBIOSIS ICTS,
   more specifically by the Nanoparticle Synthesis Unit of the CIBER in
   Bioengineering, Biomaterials & Nanomedicine (CIBER-BBN). The TEM studies
   were conducted at the Laboratorio de Microscopias Avanzadas, Instituto
   de Nanociencia de Aragon, Universidad de Zaragoza, Spain. Some of the
   research leading to these results has received funding from the European
   Union Seventh Framework Programme under Grant Agreement 312483- ESTEEM2
   (Integrated Infrastructure Initiative - I3). R.A. also gratefully
   acknowledges support from the Spanish Ministry of Economy and
   Competitiveness (MINECO) through project grant MAT2016-79776-P
   (AEI/FEDER, UE) and from the Government of Aragon and the European
   Social Fund, under the project "Construyendo Europa desde Aragon"
   2014-2020 (grant number E/26)". Catedra Samca and Government of Aragon
   are also acknowledged for financial support within the collaboration
   program established between the University of Zaragoza and the Hong Kong
   University of Science and Technology. Finally, M.C.O thanks the Spanish
   Ministerio de Economia y Competitividad for an FPU PhD research
   fellowship.
CR [Anonymous], 2015, ADV TRANSMISSION ELE
   Arenal R, 2008, ULTRAMICROSCOPY, V109, P32, DOI 10.1016/j.ultramic.2008.07.005
   Arenal R, 2014, NANO LETT, V14, P5509, DOI 10.1021/nl501645g
   Arenal R, 2013, ACS NANO, V7, P4006, DOI 10.1021/nn306028t
   Baker SN, 2010, ANGEW CHEM INT EDIT, V49, P6726, DOI 10.1002/anie.200906623
   Bandara J, 2001, APPL CATAL B-ENVIRON, V34, P321, DOI 10.1016/S0926-3373(01)00225-9
   Banerjee S, 2014, J PHYS CHEM LETT, V5, P2543, DOI 10.1021/jz501030x
   Barndok H, 2013, ENVIRON SCI POLLUT R, V20, P3582, DOI 10.1007/s11356-013-1550-z
   Bhirud AP, 2015, NANOSCALE, V7, P5023, DOI 10.1039/c4nr06435f
   Boudou JP, 2003, CARBON, V41, P41, DOI 10.1016/S0008-6223(02)00270-1
   Cao L, 2007, J AM CHEM SOC, V129, P11318, DOI 10.1021/ja073527l
   Cao L, 2011, J AM CHEM SOC, V133, P4754, DOI 10.1021/ja200804h
   Chen H, 2015, CHEM ENG J, V273, P481, DOI 10.1016/j.cej.2015.03.079
   Chen X, 2008, ANGEW CHEM INT EDIT, V47, P5353, DOI 10.1002/anie.200800602
   Chen XJ, 2016, IND ENG CHEM RES, V55, P568, DOI 10.1021/acs.iecr.5b03690
   Cong Y, 2007, J PHYS CHEM C, V111, P6976, DOI 10.1021/jp0685030
   Cui GW, 2013, CHEM COMMUN, V49, P6415, DOI 10.1039/c3cc42500b
   Dhakshinamoorthy A, 2012, ENERG ENVIRON SCI, V5, P9217, DOI 10.1039/c2ee21948d
   Dong YQ, 2013, ANGEW CHEM INT EDIT, V52, P7800, DOI 10.1002/anie.201301114
   Fernandez-Ibanez P, 2015, CHEM ENG J, V261, P36, DOI 10.1016/j.cej.2014.06.089
   Fu H, 2013, CARBON, V65, P112, DOI 10.1016/j.carbon.2013.08.006
   Gan ZX, 2013, ADV OPT MATER, V1, P554, DOI 10.1002/adom.201300152
   Gaya UI, 2008, J PHOTOCH PHOTOBIO C, V9, P1, DOI 10.1016/j.jphotochemrev.2007.12.003
   Gong XJ, 2015, J MATER CHEM B, V3, P6813, DOI 10.1039/c5tb00575b
   Hintsho N, 2014, APPL CATAL B-ENVIRON, V156, P273, DOI 10.1016/j.apcatb.2014.03.021
   Hsu PC, 2012, GREEN CHEM, V14, P917, DOI 10.1039/c2gc16451e
   Hu C, 2010, J AM CHEM SOC, V132, P857, DOI 10.1021/ja907792d
   Huang HW, 2016, APPL CATAL B-ENVIRON, V199, P75, DOI 10.1016/j.apcatb.2016.06.020
   Huang Q, 2015, APPL CATAL B-ENVIRON, V162, P319, DOI 10.1016/j.apcatb.2014.06.046
   Huang Y, 2009, APPL CATAL B-ENVIRON, V89, P398, DOI 10.1016/j.apcatb.2008.12.020
   Hueso JL, 2007, CARBON, V45, P89, DOI 10.1016/j.carbon.2006.07.021
   Ibhadon AO, 2013, CATALYSTS, V3, P189, DOI 10.3390/catal3010189
   Jardim WF, 1997, WATER RES, V31, P1728, DOI 10.1016/S0043-1354(96)00349-1
   JEANGUILLAUME C, 1989, ULTRAMICROSCOPY, V28, P252, DOI 10.1016/0304-3991(89)90304-5
   Jiang HY, 2012, PHYS CHEM CHEM PHYS, V14, P12114, DOI 10.1039/c2cp42165h
   Krysmann MJ, 2012, J AM CHEM SOC, V134, P747, DOI 10.1021/ja204661r
   Kubacka A, 2012, CHEM REV, V112, P1555, DOI 10.1021/cr100454n
   Leghari SAK, 2011, CHEM ENG J, V166, P906, DOI 10.1016/j.cej.2010.11.065
   Li HT, 2012, J MATER CHEM, V22, P24230, DOI 10.1039/c2jm34690g
   Li SP, 2015, RSC ADV, V5, P1902, DOI 10.1039/c4ra10797g
   Liao GZ, 2012, J MATER CHEM, V22, P2721, DOI 10.1039/c1jm13490f
   LINSEBIGLER AL, 1995, CHEM REV, V95, P735, DOI 10.1021/cr00035a013
   Liu A. C. Y., 2007, PHYS REV B, P75
   Liu RL, 2009, ANGEW CHEM INT EDIT, V48, P4598, DOI 10.1002/anie.200900652
   Lu Y, 2012, ENVIRON SCI TECHNOL, V46, P1724, DOI 10.1021/es202669y
   Miyauchi M, 2016, J PHYS CHEM LETT, V7, P75, DOI 10.1021/acs.jpclett.5b02041
   Ohno T, 2004, APPL CATAL A-GEN, V265, P115, DOI 10.1016/j.apcata.2004.01.007
   Ong WL, 2013, NANOSCALE, V5, P11283, DOI 10.1039/c3nr03276k
   Ortega-Liebana MC, 2017, CARBON, V117, P437, DOI 10.1016/j.carbon.2017.03.017
   Ortega-Liebana MC, 2017, NANOSCALE, V9, P1787, DOI 10.1039/c6nr06300d
   Ortega-Liebana MC, 2016, DIAM RELAT MATER, V65, P176, DOI 10.1016/j.diamond.2016.03.021
   Ortega-Liebana MC, 2015, CHEM COMMUN, V51, P16625, DOI 10.1039/c5cc05387k
   Ortega-Liebana MC, 2012, APPL CATAL B-ENVIRON, V127, P316, DOI 10.1016/j.apcatb.2012.08.036
   Ortega-Liebana MC, 2017, CHEM-EUR J, V23, P3067, DOI 10.1002/chem.201604216
   Pastrana-Martinez LM, 2013, CHEMPLUSCHEM, V78, P801, DOI 10.1002/cplu.201300094
   Pelaez M, 2012, APPL CATAL B-ENVIRON, V125, P331, DOI 10.1016/j.apcatb.2012.05.036
   PELS JR, 1995, CARBON, V33, P1641, DOI 10.1016/0008-6223(95)00154-6
   Peng WJ, 2017, ACS APPL MATER INTER, V9, P5204, DOI 10.1021/acsami.6b11316
   Pera-Titus M, 2004, APPL CATAL B-ENVIRON, V47, P219, DOI 10.1016/j.apcatb.2003.09.010
   Pretsch E., 2000, TABLES SPECTRAL DATA
   Qin JY, 2017, APPL CATAL B-ENVIRON, V209, P161, DOI 10.1016/j.apcatb.2017.03.005
   Qin JY, 2016, NANOSCALE, V8, P2249, DOI 10.1039/c5nr06346a
   Rodriguez EM, 2011, APPL CATAL B-ENVIRON, V102, P572, DOI 10.1016/j.apcatb.2010.12.041
   Romero M, 1999, SOL ENERGY, V66, P169, DOI 10.1016/S0038-092X(98)00120-0
   Salinas-Castillo A, 2013, CHEM COMMUN, V49, P1103, DOI 10.1039/c2cc36450f
   Sampaio MJ, 2015, RSC ADV, V5, P58363, DOI 10.1039/c5ra08812g
   Sanchez-Lopez JC, 2001, J APPL PHYS, V90, P675, DOI 10.1063/1.1380998
   Sarina S, 2013, GREEN CHEM, V15, P1814, DOI 10.1039/c3gc40450a
   Sathish M, 2005, CHEM MATER, V17, P6349, DOI 10.1021/cm052047v
   Shamaila S, 2010, APPL CATAL B-ENVIRON, V94, P272, DOI 10.1016/j.apcatb.2009.12.001
   Shen JH, 2011, CHEM COMMUN, V47, P2580, DOI 10.1039/c0cc04812g
   Sun HQ, 2012, ACS APPL MATER INTER, V4, P5466, DOI 10.1021/am301372d
   Sun XC, 2015, NANOSCALE, V7, P17278, DOI 10.1039/c5nr05549k
   Sun YP, 2006, J AM CHEM SOC, V128, P7756, DOI 10.1021/ja062677d
   Tarasov A, 2014, J MATER CHEM A, V2, P3102, DOI 10.1039/c3ta14298a
   Tian BZ, 2009, CHEM ENG J, V151, P220, DOI 10.1016/j.cej.2009.02.030
   Wang CC, 2014, ENERG ENVIRON SCI, V7, P2831, DOI [10.1039/c4ee01299b, 10.1039/C4EE01299B]
   Wang CF, 2012, J MATER CHEM, V22, P15522, DOI 10.1039/c2jm30935a
   Wang CF, 2014, RSC ADV, V4, P54060, DOI 10.1039/c4ra10885j
   Wang JL, 2012, CRIT REV ENV SCI TEC, V42, P251, DOI 10.1080/10643389.2010.507698
   Wang J, 2014, RSC ADV, V4, P44117, DOI 10.1039/c4ra07290a
   Wang J, 2014, NANOSCALE, V6, P9673, DOI 10.1039/c4nr02368d
   Wang JP, 2012, ACS APPL MATER INTER, V4, P4024, DOI 10.1021/am300835p
   Wang L, 2013, ADV OPT MATER, V1, P264, DOI 10.1002/adom.201200020
   Wang XP, 2011, APPL CATAL A-GEN, V409, P257, DOI 10.1016/j.apcata.2011.10.011
   Xie B, 2016, POLYM BULL, V73, P891, DOI 10.1007/s00289-015-1525-y
   Xing MY, 2009, APPL CATAL B-ENVIRON, V89, P563, DOI 10.1016/j.apcatb.2009.01.016
   Xu LJ, 2012, APPL CATAL B-ENVIRON, V123, P117, DOI 10.1016/j.apcatb.2012.04.028
   Xu Y, 2013, CHEM-EUR J, V19, P2276, DOI 10.1002/chem.201203641
   Yang ST, 2009, J AM CHEM SOC, V131, P11308, DOI 10.1021/ja904843x
   Yeh TF, 2014, ADV MATER, V26, P3297, DOI 10.1002/adma.201305299
   Yu HJ, 2016, ADV MATER, V28, P9454, DOI 10.1002/adma.201602581
   Yu S, 2014, APPL CATAL B-ENVIRON, V144, P893, DOI 10.1016/j.apcatb.2013.08.030
   Yu XJ, 2014, CARBON, V68, P718, DOI 10.1016/j.carbon.2013.11.053
   Zhang G, 2014, ENERG ENVIRON SCI, V7, P954, DOI 10.1039/c3ee43147a
   Zhang PY, 2017, APPL CATAL B-ENVIRON, V206, P328, DOI 10.1016/j.apcatb.2017.01.051
   Zhang PY, 2017, APPL SURF SCI, V391, P404, DOI 10.1016/j.apsusc.2016.05.162
   Zhang ZP, 2012, ENERG ENVIRON SCI, V5, P8869, DOI 10.1039/c2ee22982j
   Zhong J, 2010, J PHYS CHEM C, V114, P933, DOI 10.1021/jp909835m
   Zhou XF, 2010, J PHYS CHEM C, V114, P2746, DOI 10.1021/jp909697k
   Zhuo SJ, 2012, ACS NANO, V6, P1059, DOI 10.1021/nn2040395
NR 101
TC 33
Z9 34
U1 3
U2 312
PU ELSEVIER
PI AMSTERDAM
PA RADARWEG 29, 1043 NX AMSTERDAM, NETHERLANDS
SN 0926-3373
EI 1873-3883
J9 APPL CATAL B-ENVIRON
JI Appl. Catal. B-Environ.
PD DEC 5
PY 2017
VL 218
BP 68
EP 79
DI 10.1016/j.apcatb.2017.06.021
PG 12
WC Chemistry, Physical; Engineering, Environmental; Engineering, Chemical
WE Science Citation Index Expanded (SCI-EXPANDED)
SC Chemistry; Engineering
GA FE1MT
UT WOS:000407983000008
OA Green Accepted
DA 2023-08-19
ER

PT J
AU Xiong, YJ
   Liu, QS
   Yin, XY
AF Xiong, Yejuan
   Liu, Qingshan
   Yin, Xiaoying
TI Synthesis of alpha-glucosidase-immobilized nanoparticles and their
   application in screening for alpha-glucosidase inhibitors
SO JOURNAL OF CHROMATOGRAPHY B-ANALYTICAL TECHNOLOGIES IN THE BIOMEDICAL
   AND LIFE SCIENCES
LA English
DT Article
DE Immobilized enzyme; Core-shell nanoparticle; alpha-Glucosidase;
   Inhibitors; Screening model
ID ENZYME; TEA
AB In order to rapidly and accurately screen compounds present in Chinese herbal medicines for alpha-glucosidase inhibition activity, we have developed a screening strategy which couples the immobilized enzymes with HPLC analysis. First, the core-shell PMMA/CS nanoparticle carrier was prepared by graft polymerization method. Subsequently, alpha-glucosidase was loaded on the nanoparticles to prepare the immobilized enzyme and construct a screening model. Secondly, the morphology and structure of the core-shell PMMA/CS material were characterized by transmission electron microscopy (TEM) and infrared spectroscopy (IR). The results indicate that the size distribution was uniform for the alpha-glucosidase-immobilized nanoparticles, with an average particle size of about 239 nm. Finally, the alpha-glucosidase-immobilized nanoparticles were used to screen alpha-glucosidase inhibitors from extracts of traditional Chinese medicine and from a mixture of pharmacologically active compounds. Extracts of traditional Chinese medicines were analyzed by HPLC method before and after incubation with the immobilized enzyme nanoparticles. Using this method, magnoflorine was selectively separated from methanol extracts of Magnoliae Officinalis Cortex and genistein was selectively separated from a mixture of isoflavone compounds. Both the two compounds have previously been reported to have alpha-glucosidase inhibitory activity. These results demonstrate that this screening strategy represents a rapid and highly efficient method for the identification of alpha-glucosidase inhibitors in complex extracts of Chinese herbal medicines. (C) 2016 Elsevier B.V. All rights reserved.
C1 [Xiong, Yejuan] Shanghai Univ Med & Hlth Sci, Coll Pharm, Shanghai 201318, Peoples R China.
   [Yin, Xiaoying] Jiangxi Univ Tradit Chinese Med, Coll Pharm, Nanchang 330004, Peoples R China.
   [Liu, Qingshan] Minzu Univ China, Natl Res Ctr Chinese Minor Med, Beijing 100081, Peoples R China.
C3 Shanghai University of Medicine & Health Sciences; Jiangxi University of
   Traditional Chinese Medicine; Minzu University of China
RP Yin, XY (通讯作者)，Jiangxi Univ Tradit Chinese Med, Coll Pharm, Nanchang 330004, Peoples R China.
EM ncyxoy@163.com
FU National Natural Science Foundation, PR China [81260690]; Research and
   Innovation Project of Shanghai Municipal Education Commission, Shanghai,
   PR China [14YZ170]; Education Research Project of Science and Technology
   Foundation, Jiangxi Province, PR China [GJJ13618]
FX This work was supported by the National Natural Science Foundation, PR
   China (Grant No. 81260690); Research and Innovation Project of Shanghai
   Municipal Education Commission, Shanghai, PR China (Grant No. 14YZ170);
   and the Education Research Project of Science and Technology Foundation,
   Jiangxi Province, PR China (Grant No. GJJ13618).
CR Chen HX, 2015, ANAL CHIM ACTA, V875, P92, DOI 10.1016/j.aca.2015.02.022
   Deng SR, 2014, CHEM COMMUN, V50, P2582, DOI 10.1039/c3cc49681c
   Dincer A, 2005, PREP BIOCHEM BIOTECH, V35, P103, DOI 10.1081/PB-200054695
   [杜志云 DU Zhiyun], 2007, [分析测试学报, Journal of Instrumental Analysis], V26, P455
   Ghosh S, 2014, PLOS ONE, V9, DOI 10.1371/journal.pone.0106039
   Goldring JPD, 2015, METHODS MOL BIOL, V1312, P41, DOI 10.1007/978-1-4939-2694-7_7
   GOREN MP, 1985, CLIN CHEM, V31, P1771
   [GUI Zhongzheng 桂仲争], 2007, [天然产物研究与开发, Natural Product R & D], V19, P491
   Joshi SR, 2015, EXPERT OPIN PHARMACO, V16, P1959, DOI 10.1517/14656566.2015.1070827
   Kato T, 2014, INT HEART J, V55, P386
   Krajewska B, 2004, ENZYME MICROB TECH, V35, P126, DOI 10.1016/j.enzmictec.2003.12.013
   Lee DS, 2001, FEBS LETT, V501, P84, DOI 10.1016/S0014-5793(01)02631-X
   Matsui T, 2009, ANAL SCI, V25, P559, DOI 10.2116/analsci.25.559
   Nishioka T, 1998, J NAT PROD, V61, P1413, DOI 10.1021/np980163p
   Oh J, 2015, INT J MOL SCI, V16, P8811, DOI 10.3390/ijms16048811
   Patel MB, 2012, J FUNCT FOODS, V4, P79, DOI 10.1016/j.jff.2011.08.002
   Quan Jishu, 2003, Zhong Yao Cai, V26, P654
   Ramanjooloo A, 2015, NAT PROD RES, V29, P383, DOI 10.1080/14786419.2014.945173
   Sha BY, 2014, ADV MATER RES-SWITZ, V887-888, P507, DOI 10.4028/www.scientific.net/AMR.887-888.507
   Takahashi T, 2012, PHYTOTHER RES, V26, P722, DOI 10.1002/ptr.3622
   Tang ZX, 2006, PROCESS BIOCHEM, V41, P1193, DOI 10.1016/j.procbio.2005.11.015
   Watanabe J., 2008, BIOSCI BIOTECH BIOCH, V61, P177
   Yang YB, 2015, PLOS ONE, V10, DOI 10.1371/journal.pone.0116922
   Zhang AZ, 2013, FOOD CHEM, V141, P1854, DOI 10.1016/j.foodchem.2013.04.100
   [赵元 ZHAO Yuan], 2007, [中国生化药物杂志, Chinese Journal of Biochemical Pharmaceutics], V28, P20
NR 25
TC 10
Z9 11
U1 2
U2 55
PU ELSEVIER SCIENCE BV
PI AMSTERDAM
PA PO BOX 211, 1000 AE AMSTERDAM, NETHERLANDS
SN 1570-0232
EI 1873-376X
J9 J CHROMATOGR B
JI J. Chromatogr. B
PD JUN 1
PY 2016
VL 1022
BP 75
EP 80
DI 10.1016/j.jchromb.2016.04.013
PG 6
WC Biochemical Research Methods; Chemistry, Analytical
WE Science Citation Index Expanded (SCI-EXPANDED)
SC Biochemistry & Molecular Biology; Chemistry
GA DM7MX
UT WOS:000376545800011
PM 27085015
DA 2023-08-19
ER

PT J
AU Zhao, Y
   Hu, JJ
   Bai, XL
   Liu, HP
   Qi, XW
   Liao, X
AF Zhao, Yan
   Hu, Jin-Jie
   Bai, Xiao-Lin
   Liu, Hao-Peng
   Qi, Xu-Wei
   Liao, Xun
TI Fast screening of tyrosinase inhibitors from traditional Chinese
   medicinal plants by ligand fishing in combination with in situ
   fluorescent assay
SO ANALYTICAL AND BIOANALYTICAL CHEMISTRY
LA English
DT Article
DE Tyrosinase; Ligand fishing; Dopamine-functionalized carbon quantum dots;
   In situ assay; Screening; Traditional Chinese medicine
ID MAGNETIC NANOPARTICLES; LIQUID-CHROMATOGRAPHY; SOPHORA-FLAVESCENS;
   LIPASE INHIBITORS; IDENTIFICATION; FLAVONOIDS; AGENTS; PROBE; DOTS
AB A simple and rapid method for screening of tyrosinase (TYR) inhibitors present in traditional Chinese medicines (TCMs) was developed by combining ligand fishing and the fluorescent enzymatic assay based on dopamine-functionalized carbon quantum dots (CQDs-Dopa). Ligands of the enzyme present in the TCM extractions were firstly adsorbed on the enzyme-modified magnetic beads, and then the beads were magnetically separated and subjected directly to the CQDs-Dopa-based fluorescent assay. Finally, compounds were desorbed from the "active" beads and identified with ultra-performance liquid chromatography-triple quadrupole mass spectrometry. A known natural TYR inhibitor quercetin was selected to assess the feasibility and quantification performance of this method, and good linearity in the range of 0.01-0.16 mM (R-2 =0.992) with a low detection limit of 0.004 mM was obtained. This method was then applied to screen TYR inhibitors present in Scutellaria baicalensis and Sophora flavescens. Six TYR inhibitors including baicalin (1), baicalein (2), wogonin (3), oroxylin A (4), kurarinone (5), and sophoraflavanone G (6) were found, among which 1-4 were firstly discovered in this work. This is the first report on the in situ assessment of the target compounds obtained by ligand fishing in the form of a mixture, which exhibited the combined advantages of specific extraction ability of ligand fishing and the high sensitivity of CQDs-based fluorescent assay, showing great potential for fast screening of enzyme inhibitors from TCMs.
C1 [Zhao, Yan; Liu, Hao-Peng] Xihua Univ, Sch Sci, Chengdu 610039, Peoples R China.
   [Hu, Jin-Jie; Bai, Xiao-Lin; Qi, Xu-Wei; Liao, Xun] Chinese Acad Sci, Chengdu Inst Biol, Chengdu 610041, Peoples R China.
   [Hu, Jin-Jie; Bai, Xiao-Lin; Qi, Xu-Wei] Univ Chinese Acad Sci, Beijing 100049, Peoples R China.
C3 Xihua University; Chinese Academy of Sciences; Chengdu Institute of
   Biology, CAS; Chinese Academy of Sciences; University of Chinese Academy
   of Sciences, CAS
RP Liao, X (通讯作者)，Chinese Acad Sci, Chengdu Inst Biol, Chengdu 610041, Peoples R China.
EM liaoxun@cib.ac.cn
RI ZHAO, S/IWV-4219-2023; Liao, Xun/V-7906-2019
FU West Light Foundation of the Chinese Academy of Sciences; Science and
   Technology Programs of Sichuan Province of China [2021YFS0060,
   2017SZ0020]; University Student Innovation and Entrepreneurship Training
   Program of Sichuan Province of China [S202110650041]
FX This work was supported by West Light Foundation of the Chinese Academy
   of Sciences (to YZ), the Science and Technology Programs of Sichuan
   Province of China (no. 2021YFS0060 to YZ, 2017SZ0020 to XL), and
   University Student Innovation and Entrepreneurship Training Program of
   Sichuan Province of China (no. S202110650041).
CR Bonesi M, 2019, CURR MED CHEM, V26, P3279, DOI 10.2174/0929867325666180522091311
   Briganti S, 2003, PIGM CELL RES, V16, P101, DOI 10.1034/j.1600-0749.2003.00029.x
   Chen HY, 2020, RSC ADV, V10, P29745, DOI 10.1039/d0ra05581f
   Das P, 2018, ANAL CHIM ACTA, V1041, P1, DOI 10.1016/j.aca.2018.07.060
   Fan MH, 2017, FOOD RES INT, V100, P226, DOI 10.1016/j.foodres.2017.07.010
   Fenoll LG, 2004, INT J BIOCHEM CELL B, V36, P235, DOI 10.1016/S1357-2725(03)00234-6
   Fu J, 2019, TALANTA, V192, P248, DOI 10.1016/j.talanta.2018.09.053
   Halaouli S, 2006, J APPL MICROBIOL, V100, P219, DOI 10.1111/j.1365-2672.2006.02866.x
   Han YX, 2020, BIOSENS BIOELECTRON, V148, DOI 10.1016/j.bios.2019.111811
   Horvath CR, 2005, J CHROMATOGR A, V1062, P199, DOI 10.1016/j.chroma.2004.11.030
   Hu JJ, 2017, ANAL CHIM ACTA, V995, P99, DOI 10.1016/j.aca.2017.09.038
   Hyun SK, 2008, BIOL PHARM BULL, V31, P154, DOI 10.1248/bpb.31.154
   Kim SJ, 2003, BIOL PHARM BULL, V26, P1348, DOI 10.1248/bpb.26.1348
   Lee S, 2016, J FLOOD RISK MANAG, V9, P224, DOI 10.1111/jfr3.12165
   Loizzo MR, 2012, COMPR REV FOOD SCI F, V11, P378, DOI 10.1111/j.1541-4337.2012.00191.x
   Luo XL, 2020, TRENDS FOOD SCI TECH, V95, P149, DOI 10.1016/j.tifs.2019.11.017
   Ma DL, 2014, CHEM COMMUN, V50, P13885, DOI 10.1039/c4cc04498c
   Ma JM, 2020, ANAL CHIM ACTA, V1101, P129, DOI 10.1016/j.aca.2019.12.018
   Moon KM, 2020, MOLECULES, V25, DOI 10.3390/molecules25122754
   Olennikov DN, 2013, RUSS J BIOORG CHEM+, V39, P755, DOI 10.1134/S106816201307011X
   Olivares C, 2001, BIOCHEM J, V354, P131, DOI 10.1042/0264-6021:3540131
   SANCHEZFERRER A, 1995, BBA-PROTEIN STRUCT M, V1247, P1
   Solano F, 2006, PIGM CELL RES, V19, P550, DOI 10.1111/j.1600-0749.2006.00334.x
   Wan LH, 2016, ANAL BIOANAL CHEM, V408, P2275, DOI 10.1007/s00216-016-9320-7
   Wang CC, 2013, ANALYST, V138, P2825, DOI 10.1039/c3an00272a
   Wang HB, 2015, J CHROMATOGR A, V1392, P20, DOI 10.1016/j.chroma.2015.03.002
   Wang HL, 2013, J CHROMATOGR A, V1315, P107, DOI 10.1016/j.chroma.2013.09.052
   Wu GF, 2019, J SEP SCI, V42, P1289, DOI 10.1002/jssc.201801255
   Wu W, 2004, J CHROMATOGR A, V1047, P213, DOI 10.1016/j.chroma.2004.06.128
   Yan K, 2019, ELECTROCHEM COMMUN, V108, DOI 10.1016/j.elecom.2019.106555
   Yang S, 2020, ANAL CHEM, V92, P7194, DOI 10.1021/acs.analchem.0c00746
   Yang ZX, 2016, J SEP SCI, V39, P4344, DOI 10.1002/jssc.201600681
   Yasuda M, 2011, ANAL CHEM, V83, P7400, DOI 10.1021/ac201403y
   Ye LH, 2021, J PHARMACEUT BIOMED, V195, DOI 10.1016/j.jpba.2020.113845
   Yin XS, 2019, J CHROMATOGR SCI, V57, P838, DOI 10.1093/chromsci/bmz054
   Zhao CP, 2021, J PHARMACEUT BIOMED, V193, DOI 10.1016/j.jpba.2020.113743
   Zhu YT, 2014, J AGR FOOD CHEM, V62, P10679, DOI 10.1021/jf503687e
   Zhu YT, 2014, MAT SCI ENG C-MATER, V38, P278, DOI 10.1016/j.msec.2014.02.011
NR 38
TC 7
Z9 7
U1 9
U2 75
PU SPRINGER HEIDELBERG
PI HEIDELBERG
PA TIERGARTENSTRASSE 17, D-69121 HEIDELBERG, GERMANY
SN 1618-2642
EI 1618-2650
J9 ANAL BIOANAL CHEM
JI Anal. Bioanal. Chem.
PD MAR
PY 2022
VL 414
IS 6
SI SI
BP 2265
EP 2273
DI 10.1007/s00216-021-03864-w
EA JAN 2022
PG 9
WC Biochemical Research Methods; Chemistry, Analytical
WE Science Citation Index Expanded (SCI-EXPANDED)
SC Biochemistry & Molecular Biology; Chemistry
GA YU9WB
UT WOS:000738486800001
PM 34982177
DA 2023-08-19
ER

PT J
AU Zhou, DB
   Han, F
   Ding, L
   Song, W
   Lv, YN
   Hu, YY
   Liu, YX
   Sheng, X
   Zheng, P
AF Zhou, Dian-Bing
   Han, Fang
   Ding, Lei
   Song, Wei
   Lv, Ya-Ning
   Hu, Yan-Yun
   Liu, Yu-Xin
   Sheng, Xuan
   Zheng, Ping
TI Magnetic C-60 nanospheres based solid-phase extraction coupled with
   isotope dilution gas chromatography-mass spectrometry method for the
   determination of sixteen polycyclic aromatic hydrocarbons in Chinese
   herbal medicines
SO JOURNAL OF CHROMATOGRAPHY B-ANALYTICAL TECHNOLOGIES IN THE BIOMEDICAL
   AND LIFE SCIENCES
LA English
DT Article
DE Polycyclic aromatic hydrocarbons; C-60; Magnetic solid-phase extraction;
   Chinese herbal medicines
ID BAR SORPTIVE EXTRACTION; PERFORMANCE LIQUID-CHROMATOGRAPHY;
   METAL-ORGANIC FRAMEWORK; GRAPHENE OXIDE; AQUEOUS SAMPLES;
   MICROEXTRACTION; ADSORBENT; SEPARATIONS; SORBENT; SILICA
AB C-60-based magnetic nanospheres were synthesized by coating Fe3O4 nanospheres with silica, then modifying with 3-aminopropyltriethoxysilane as a linker and a C-60 fullerene stationary phase. The morphologies, magnetic properties, infrared absorption and carbon content of magnetic nanospheres were studied by TEM, VSM, FTIR and carbon and sulfur analyzer. The magnetic nanospheres were employed for the magnetic solid-phase extraction (MSPE) of 16 polycyclic aromatic hydrocarbons (PAHs) in nine Chinese herbal medicines. The analyses were conducted by isotope dilution gas chromatography-mass spectrometry. The main parameters influencing the extraction, including extraction solvent, adsorbent amount, and extraction time were optimized. Method validation showed that the limit of detection (LOD) was 0.02-0.11 mu g/kg, and the limit of quantification (LOQ) was 0.07-0.36 mu g/kg. The spiked recoveries rates for 16 PAHs in white peony root were 84.7-107.2%. The relative standard deviation (RSD) was 1.7-8.4%. The established method was further used for the determination 16 PAHs in nine Chinese herbal medicines. Total content of 16 PAHs varied from 73.6 mu g/kg (fructus lycii) to 2172.6 mu g/kg (astragalus root). The results indicate that the pollution of PAHs in Chinese herbal medicines is serious. The established method can effective detect PAHs contamination in Chinese herbal medicines.
C1 [Zhou, Dian-Bing; Han, Fang; Ding, Lei; Song, Wei; Lv, Ya-Ning; Liu, Yu-Xin; Sheng, Xuan; Zheng, Ping] Technol Ctr Hefei Customs, Hefei 230022, Anhui, Peoples R China.
   [Zhou, Dian-Bing; Han, Fang; Ding, Lei; Song, Wei; Lv, Ya-Ning; Liu, Yu-Xin; Sheng, Xuan; Zheng, Ping] Anhui Prov Key Lab Anal & Detect Food Safety, Hefei 230022, Anhui, Peoples R China.
   [Hu, Yan-Yun] Univ Sci & Technol China, Instruments Ctr Phys Sci, Hefei 230026, Anhui, Peoples R China.
   [Hu, Yan-Yun] Anhui Med Univ, Sch Publ Hlth, Hefei 230032, Anhui, Peoples R China.
C3 Chinese Academy of Sciences; University of Science & Technology of
   China, CAS; Anhui Medical University
RP Zhou, DB (通讯作者)，Technol Ctr Hefei Customs, Hefei 230022, Anhui, Peoples R China.; Zhou, DB (通讯作者)，Anhui Prov Key Lab Anal & Detect Food Safety, Hefei 230022, Anhui, Peoples R China.
EM dbzhou@mail.ustc.edu.cn
RI LIU, YU/HTR-1607-2023; liu, yuxin/GRY-3592-2022
FU Science and Technology Project of General Administration of Customs of
   the People's Republic of China [2017IK175, 2017IK108]; National Natural
   Science Foundation of China [21607003]; Anhui Provincial Key Research
   and Development Program [1804b06020349]
FX Financial supports from Science and Technology Project of General
   Administration of Customs of the People's Republic of China (Nos.
   2017IK175, 2017IK108), National Natural Science Foundation of China (No.
   21607003) and Anhui Provincial Key Research and Development Program (No.
   1804b06020349) are gratefully acknowledged.
CR Amiri A, 2018, NEW J CHEM, V42, P16744, DOI 10.1039/c8nj03936d
   Bansal V, 2015, ENVIRON INT, V84, P26, DOI 10.1016/j.envint.2015.06.016
   Barco-Bonilla N, 2011, ANAL CHIM ACTA, V693, P62, DOI 10.1016/j.aca.2011.03.010
   Benede JL, 2018, TALANTA, V176, P253, DOI 10.1016/j.talanta.2017.07.091
   Boon YH, 2019, FOOD CHEM, V278, P322, DOI 10.1016/j.foodchem.2018.10.145
   Bourdat-Deschamps M, 2007, J CHROMATOGR A, V1167, P143, DOI 10.1016/j.chroma.2007.08.025
   Chambers SD, 2011, ANAL CHEM, V83, P9478, DOI 10.1021/ac202183g
   Chen BH, 2001, J AGR FOOD CHEM, V49, P5238, DOI 10.1021/jf0106906
   Crone TJ, 2010, SCIENCE, V330, P634, DOI 10.1126/science.1195840
   Cui ZY, 2015, ANAL BIOANAL CHEM, V407, P1989, DOI 10.1007/s00216-015-8463-2
   Dramou P, 2019, J CHROMATOGR B, V1124, P273, DOI 10.1016/j.jchromb.2019.06.007
   Duan SX, 2018, J COLLOID INTERF SCI, V513, P92, DOI 10.1016/j.jcis.2017.11.008
   Edokpayi JN, 2016, INT J ENV RES PUB HE, V13, DOI 10.3390/ijerph13040387
   Guo M, 2015, TALANTA, V144, P998, DOI 10.1016/j.talanta.2015.07.064
   Huang CH, 2019, ANAL CHIM ACTA, V1054, P38, DOI 10.1016/j.aca.2018.12.028
   Ishizaki A, 2011, ANAL METHODS-UK, V3, P299, DOI 10.1039/c0ay00423e
   Jing WQ, 2019, ANAL CHEM, V91, P11240, DOI 10.1021/acs.analchem.9b02197
   Jurado-Sanchez B, 2009, J CHROMATOGR A, V1216, P1200, DOI 10.1016/j.chroma.2008.12.033
   Keyte IJ, 2013, CHEM SOC REV, V42, P9333, DOI 10.1039/c3cs60147a
   Kubo T, 2015, CHROMATOGRAPHY, V36, P105, DOI 10.15583/jpchrom.2015.032
   Kubo T, 2014, J CHROMATOGR A, V1323, P174, DOI 10.1016/j.chroma.2013.10.097
   Li DD, 2019, J CHROMATOGR A, V1601, P1, DOI 10.1016/j.chroma.2019.04.062
   Li N, 2019, TALANTA, V201, P194, DOI 10.1016/j.talanta.2019.04.002
   Li N, 2018, TRAC-TREND ANAL CHEM, V102, P60, DOI 10.1016/j.trac.2018.01.009
   Li WK, 2019, TRAC-TREND ANAL CHEM, V118, P652, DOI 10.1016/j.trac.2019.06.039
   Liu SY, 2019, TALANTA, V194, P514, DOI 10.1016/j.talanta.2018.10.037
   Liu Y, 2009, TALANTA, V77, P1037, DOI 10.1016/j.talanta.2008.08.013
   Ma JP, 2010, J CHROMATOGR A, V1217, P5462, DOI 10.1016/j.chroma.2010.06.060
   Ma SY, 2019, TALANTA, V202, P479, DOI 10.1016/j.talanta.2019.04.079
   Maya F, 2017, TRAC-TREND ANAL CHEM, V90, P142, DOI 10.1016/j.trac.2017.03.004
   Mollahosseini A, 2016, MICROCHEM J, V126, P431, DOI 10.1016/j.microc.2016.01.001
   Pang L, 2019, J CHROMATOGR A, V1602, P100, DOI 10.1016/j.chroma.2019.06.005
   Qin SB, 2018, J CHROMATOGR A, V1568, P29, DOI 10.1016/j.chroma.2018.07.026
   Serrano A, 2006, J SEP SCI, V29, P33, DOI 10.1002/jssc.200500200
   Shahriman MS, 2018, TALANTA, V178, P211, DOI 10.1016/j.talanta.2017.09.023
   Wang D, 2019, J HAZARD MATER, V371, P83, DOI 10.1016/j.jhazmat.2019.02.091
   Wei MC, 2007, TALANTA, V72, P1269, DOI 10.1016/j.talanta.2007.01.017
   Wierucka M, 2014, TRAC-TREND ANAL CHEM, V59, P50, DOI 10.1016/j.trac.2014.04.007
   Wilson WB, 2014, J CHROMATOGR A, V1345, P1, DOI 10.1016/j.chroma.2014.03.082
   Wu H, 2010, J CHROMATOGR A, V1217, P2911, DOI 10.1016/j.chroma.2010.02.040
   Xia ZH, 2013, ENVIRON POLLUT, V173, P150, DOI 10.1016/j.envpol.2012.10.009
   Xiao CH, 2000, CHROMATOGRAPHIA, V52, P803, DOI 10.1007/BF02491008
   Xu LL, 2012, J SEP SCI, V35, P93, DOI 10.1002/jssc.201100612
   Yang XP, 2019, MICROCHEM J, V145, P26, DOI 10.1016/j.microc.2018.10.013
   Yazdanpanah M, 2019, J CHROMATOGR A, V1585, P34, DOI 10.1016/j.chroma.2018.11.066
   Yu B, 2017, RSC ADV, V7, P4671, DOI 10.1039/c6ra24682f
   Yu HX, 2002, J CHROMATOGR A, V978, P37, DOI 10.1016/S0021-9673(02)01347-X
   Yu J, 2018, J CHROMATOGR A, V1540, P1, DOI 10.1016/j.chroma.2018.02.006
   Yu L, 2012, FOOD ADDIT CONTAM A, V29, P1800, DOI 10.1080/19440049.2012.711778
   Zhang YX, 2009, ATMOS ENVIRON, V43, P812, DOI 10.1016/j.atmosenv.2008.10.050
   Zheng HB, 2016, TALANTA, V148, P46, DOI 10.1016/j.talanta.2015.10.059
   Zhou DB, 2018, J CHROMATOGR A, V1578, P53, DOI 10.1016/j.chroma.2018.10.010
   Zhou DD, 2019, J CHROMATOGR B, V1120, P95, DOI 10.1016/j.jchromb.2019.04.054
   Zhou QX, 2019, J HAZARD MATER, V371, P323, DOI 10.1016/j.jhazmat.2019.03.027
   Zhou QX, 2017, J CHROMATOGR A, V1487, P22, DOI 10.1016/j.chroma.2017.01.046
NR 55
TC 11
Z9 13
U1 5
U2 60
PU ELSEVIER
PI AMSTERDAM
PA RADARWEG 29, 1043 NX AMSTERDAM, NETHERLANDS
SN 1570-0232
EI 1873-376X
J9 J CHROMATOGR B
JI J. Chromatogr. B
PD MAY 1
PY 2020
VL 1144
AR 122076
DI 10.1016/j.jchromb.2020.122076
PG 7
WC Biochemical Research Methods; Chemistry, Analytical
WE Science Citation Index Expanded (SCI-EXPANDED)
SC Biochemistry & Molecular Biology; Chemistry
GA LE5BI
UT WOS:000526733000006
PM 32222675
DA 2023-08-19
ER

PT J
AU Ling, J
   Zhang, WQ
   Cheng, ZJ
   Ding, YJ
AF Ling, Jiang
   Zhang, Wenqi
   Cheng, Zijia
   Ding, Yanjun
TI High-sensitivity detection for cantharidin by ratiometric fluorescent
   sensor based on molecularly imprinted nanoparticles of quantum dots
SO JOURNAL OF INDUSTRIAL AND ENGINEERING CHEMISTRY
LA English
DT Article
DE Chinese herbal medicine; Cantharidin; Ratiometric fluorescent sensor;
   Imprinted polymers; Cadmium telluride quantum dots; Carbon dots
ID BLISTER BEETLES; CARBON DOTS; POLYMER; MYLABRIS; ION
AB Cantharidin (CTD), an effective component of Chinese herbal medicine with unique efficacy, caused poisoning or death constantly for incorrect use. Therefore, there is an intense need for a reliable, selective, sensitive and low-costing analytical method for monitoring the concentration of CTD in biological samples. In this work, a ratiometric fluorescent sensor (CdTe@MIPs/CDs@NIPs) was successfully constructed for selective determination of CTD by simply integrated the non-imprinted polymers coated CDs (CDs@NIPs) with cadmium telluride quantum dots coated with molecular imprinted polymers (CdTe@MIPs). CDs@NIPs were directly used as reference signal without addition of CTD templates and the as-prepared CdTe@MIPs were response signal. With the CTD addition, the fluorescence intensity of CdTe@MIPs decreased, while the fluorescence of CDs@NIPs remained approximately unchanged, resulting a detection limit as low as 0.15 nM. By spiked human blood samples, the ratiometric sensor was successfully applied to CTD detection with good recoveries of 96.12-107.40% and relative standard deviation (RSD) of 2.87-3.96%. Moreover, after centrifuging and re-eluting, the developed sensor could be effectively recycled and reused five times. Significantly, the proposed platform with low-cost and highsensitivity opens a door towards the practical applications of ratiometric sensor and shows immense potential in pursuing the sensitive, reliable and low-cost determination of poisons in forensic toxicology analysis. (c) 2022 The Korean Society of Industrial and Engineering Chemistry. Published by Elsevier B.V. All rights reserved.
C1 [Ling, Jiang; Zhang, Wenqi; Cheng, Zijia; Ding, Yanjun] Cent South Univ, Sch Basic Med Sci, Dept Forens Sci, Changsha 410013, Hunan, Peoples R China.
C3 Central South University
RP Ding, YJ (通讯作者)，Cent South Univ, Sch Basic Med Sci, Dept Forens Sci, Changsha 410013, Hunan, Peoples R China.
EM dingyanjun@csu.edu.cn
FU National Natural Science Foun-dation of China [81772025]
FX Acknowledgements This study was supported by the National Natural
   Science Foun-dation of China (81772025) .
CR Amjadi M, 2017, BIOSENS BIOELECTRON, V96, P121, DOI 10.1016/j.bios.2017.04.045
   Chan LC, 2019, J CLIN INVEST, V129, P3324, DOI 10.1172/JCI126022
   Che J.H., 2013, CHIN J EXP TRADIT ME, V19, P312
   Cotovio P, 2013, CLIN KIDNEY J, V6, P201, DOI 10.1093/ckj/sft001
   Cui YH, 2021, J IND ENG CHEM, V96, P382, DOI 10.1016/j.jiec.2021.01.045
   Dang YJ, 2009, J ANAL TOXICOL, V33, P384, DOI 10.1093/jat/33.7.384
   Ensafi AA, 2017, ANAL CHIM ACTA, V996, P64, DOI 10.1016/j.aca.2017.10.011
   Fang Y, 2000, Se Pu, V18, P270
   Fu JL, 2022, BIOSENS BIOELECTRON, V198, DOI 10.1016/j.bios.2021.113848
   Guo PQ, 2019, ANAL BIOANAL CHEM, V411, DOI 10.1007/s00216-019-01708-2
   Habimana JDD, 2018, ANAL CHIM ACTA, V1031, P134, DOI 10.1016/j.aca.2018.05.018
   Han S, 2020, J HAZARD MATER, V398, DOI 10.1016/j.jhazmat.2020.122894
   Han XY, 2022, J HAZARD MATER, V431, DOI 10.1016/j.jhazmat.2022.128527
   Hashemian Z, 2016, BIOSENS BIOELECTRON, V79, P334, DOI 10.1016/j.bios.2015.12.028
   Hua MX, 2018, TALANTA, V190, P278, DOI 10.1016/j.talanta.2018.08.012
   HUNDT HKL, 1990, HUM EXP TOXICOL, V9, P35, DOI 10.1177/096032719000900108
   Jakovac-Strajn B, 2021, ANIMALS-BASEL, V11, DOI 10.3390/ani11010220
   Li SY, 2017, IND HEALTH, V55, P108, DOI 10.2486/indhealth.2016-0044
   Li W, 2016, BIOSENS BIOELECTRON, V86, P706, DOI 10.1016/j.bios.2016.07.034
   Ling J, 2022, ACS APPL MATER INTER, V14, P3752, DOI 10.1021/acsami.1c20170
   Liu JJ, 2018, SMALL, V14, DOI 10.1002/smll.201703919
   Liu ML, 2019, GREEN CHEM, V21, P449, DOI 10.1039/c8gc02736f
   Loghmani MH, 2021, J IND ENG CHEM, V96, P98, DOI 10.1016/j.jiec.2020.12.018
   Long RQ, 2019, TALANTA, V196, P579, DOI 10.1016/j.talanta.2019.01.007
   Lu HZ, 2017, J CHROMATOGR A, V1501, P10, DOI 10.1016/j.chroma.2017.04.050
   Luo K, 2020, ANAL CHIM ACTA, V1124, P113, DOI 10.1016/j.aca.2020.05.006
   Lx A., 2016, BIOSENS BIOELECTRON, V77, P950
   Mehdinia A, 2011, J CHROMATOGR B, V879, P2897, DOI 10.1016/j.jchromb.2011.08.020
   Qin XX, 2021, TRAC-TREND ANAL CHEM, V143, DOI 10.1016/j.trac.2021.116371
   Quan ZY, 2021, SENSOR ACTUAT B-CHEM, V333, DOI 10.1016/j.snb.2021.129535
   Raksawong P, 2017, ANAL BIOANAL CHEM, V409, P4697, DOI 10.1007/s00216-017-0466-8
   Ran H, 2019, ANAL BIOANAL CHEM, V411, P537, DOI 10.1007/s00216-018-1479-7
   Ren AM, 2021, J IND ENG CHEM, V99, P292, DOI 10.1016/j.jiec.2021.04.035
   Rui L.I., 2018, LISHIZHEN MED MAT ME, V29, P1620
   Shi T, 2019, MAR POLLUT BULL, V146, P591, DOI 10.1016/j.marpolbul.2019.07.010
   Shi T, 2019, MICROCHIM ACTA, V186, DOI 10.1007/s00604-019-3440-7
   Tagwireyi D, 2000, TOXICON, V38, P1865, DOI 10.1016/S0041-0101(00)00093-3
   Urucu OA, 2020, J IND ENG CHEM, V87, P145, DOI 10.1016/j.jiec.2020.03.025
   Ushimaru M, 2003, ANAL BIOCHEM, V313, P173, DOI 10.1016/S0003-2697(02)00535-3
   WANG GS, 1989, J ETHNOPHARMACOL, V26, P147, DOI 10.1016/0378-8741(89)90062-7
   Wang J, 2018, J ETHNOPHARMACOL, V221, P137, DOI 10.1016/j.jep.2018.04.013
   Wang XJ, 2019, TALANTA, V197, P98, DOI 10.1016/j.talanta.2019.01.017
   Yang YQ, 2016, BIOSENS BIOELECTRON, V86, P580, DOI 10.1016/j.bios.2016.07.056
   Yang YH, 2005, ADV MATER, V17, P2354, DOI 10.1002/adma.200500403
   Zhang W, 2014, AM J CHINESE MED, V42, P561, DOI 10.1142/S0192415X14500360
   Zhang YY, 2020, SCI REP-UK, V10, DOI 10.1038/s41598-020-67278-x
   Zhang YY, 2020, J APPL TOXICOL, V40, P1153, DOI 10.1002/jat.3974
   Zhang YY, 2018, REGUL TOXICOL PHARM, V96, P142, DOI 10.1016/j.yrtph.2018.05.007
   Zhao YJ, 2020, ANAL BIOANAL CHEM, V412, P5811, DOI 10.1007/s00216-020-02803-5
   Zhuang YR, 2021, FOOD CHEM, V356, DOI 10.1016/j.foodchem.2021.129720
NR 50
TC 2
Z9 2
U1 15
U2 53
PU ELSEVIER SCIENCE INC
PI NEW YORK
PA STE 800, 230 PARK AVE, NEW YORK, NY 10169 USA
SN 1226-086X
EI 1876-794X
J9 J IND ENG CHEM
JI J. Ind. Eng. Chem.
PD AUG 25
PY 2022
VL 112
BP 358
EP 365
DI 10.1016/j.jiec.2022.05.033
EA JUN 2022
PG 8
WC Chemistry, Multidisciplinary; Engineering, Chemical
WE Science Citation Index Expanded (SCI-EXPANDED)
SC Chemistry; Engineering
GA 2H4QD
UT WOS:000814280100008
DA 2023-08-19
ER

PT J
AU Zhao, N
   Su, XM
   Wang, YY
   Chen, JG
   Zhuang, WY
AF Zhao, Na
   Su, Xiaoming
   Wang, Yueyang
   Chen, Jianguang
   Zhuang, Wenyue
TI Traditional Chinese Herbal Medicine for Whitening
SO NATURAL PRODUCT COMMUNICATIONS
LA English
DT Review
DE traditional Chinese herbal medicine; melanogenesis mechanism;
   skin-whitening
ID INHIBITS ALPHA-MSH; MEDIATED GOLD NANOPARTICLES; B16 MELANOMA-CELLS;
   TRANSCRIPTION FACTOR; SUPPRESSES MELANOGENESIS; OXIDATIVE STRESS;
   PROTEIN-KINASE; PANAX-GINSENG; STIMULATED MELANOGENESIS; POSSIBLE
   INVOLVEMENT
AB Melanin is the chief pigment responsible for the pigmentation of human skin. Increasing evidence indicates that traditional Chinese drugs with skin-whitening effects are attracting the attention of consumers and researchers because they are perceived to be milder, safer, and healthier than synthetic alternatives. This commentary summarizes the current research on Chinese herbal medicines that inhibit melanin and their biological activities. The findings presented in this study suggest that these traditional Chinese herbal medicines might be potential candidates for novel skin-whitening agents.
C1 [Zhao, Na; Su, Xiaoming; Wang, Yueyang; Zhuang, Wenyue] Beihua Univ, Coll Med Technol, Dept Mol Biol Test Tech, 3999 Binjiang East Rd, Jilin 132013, Jilin, Peoples R China.
   [Chen, Jianguang] Beihua Univ, Coll Pharm, Dept Pharmacol, 3999 Binjiang East Rd, Jilin 132013, Jilin, Peoples R China.
C3 Beihua University; Beihua University
RP Zhuang, WY (通讯作者)，Beihua Univ, Coll Med Technol, Dept Mol Biol Test Tech, 3999 Binjiang East Rd, Jilin 132013, Jilin, Peoples R China.; Chen, JG (通讯作者)，Beihua Univ, Coll Pharm, Dept Pharmacol, 3999 Binjiang East Rd, Jilin 132013, Jilin, Peoples R China.
EM chenjg@beihua.edu.cn; wenyuezhuang@163.com
OI Zhao, Na/0000-0002-7495-4232
FU Student's Training Program for Innovation and Entrepreneurship of Jilin
   Province [201811923144]; project of the innovation plan for graduate
   students of Beihua University [2018041, 2019021, 2019027]; Jilin
   Province Scientific Technology Project of Traditional Chinese Medicine
   [2019129]
FX This work was supported by grants from the Student's Training Program
   for Innovation and Entrepreneurship of Jilin Province (201811923144) and
   a project of the innovation plan for graduate students of Beihua
   University (2018041, 2019021, 2019027), Jilin Province Scientific
   Technology Project of Traditional Chinese Medicine (2019129).
CR Aggarwal BB, 2004, ANTICANCER RES, V24, P2783
   Alam MB, 2016, INT J MOL SCI, V17, DOI 10.3390/ijms17111844
   An SM, 2008, BRIT J DERMATOL, V159, P292, DOI 10.1111/j.1365-2133.2008.08653.x
   Ancans J, 2001, EXP CELL RES, V268, P26, DOI 10.1006/excr.2001.5251
   Ando H, 2007, J INVEST DERMATOL, V127, P751, DOI 10.1038/sj.jid.5700683
   Ando H, 2012, J INVEST DERMATOL, V132, P1222, DOI 10.1038/jid.2011.413
   Ao Y, 1998, EXP CELL RES, V244, P117, DOI 10.1006/excr.1998.4086
   Arung ET, 2012, NAT PROD COMMUN, V7, P1007
   Baek SH, 2015, EXP DERMATOL, V24, P761, DOI 10.1111/exd.12765
   Bahadoran P, 2001, J CELL BIOL, V152, P843, DOI 10.1083/jcb.152.4.843
   Bertolotto C, 1998, J CELL BIOL, V142, P827, DOI 10.1083/jcb.142.3.827
   BREMNER I, 1990, ANNU REV NUTR, V10, P63, DOI 10.1146/annurev.nu.10.070190.000431
   BREMNER I, 1987, J NUTR, V117, P19, DOI 10.1093/jn/117.1.19
   Chae JK, 2017, INT J MOL SCI, V18, DOI 10.3390/ijms18020471
   Chang H, 2012, PIGM CELL MELANOMA R, V25, P765, DOI 10.1111/pcmr.12002
   Chen L, 2018, J DERMATOL SCI, V89, P11, DOI 10.1016/j.jdermsci.2017.10.001
   Chiang HM, 2014, FOOD CHEM TOXICOL, V65, P129, DOI 10.1016/j.fct.2013.12.032
   Cho M, 2009, BIOCHEM BIOPH RES CO, V390, P500, DOI 10.1016/j.bbrc.2009.09.124
   Cho YH, 2017, J DERMATOL SCI, V88, P96, DOI 10.1016/j.jdermsci.2017.05.019
   Choi H, 2005, PIGM CELL RES, V18, P439, DOI 10.1111/j.1600-0749.2005.00266.x
   Choi MY, 2008, ARCH PHARM RES, V31, P1166, DOI 10.1007/s12272-001-1284-4
   Choi MH, 2018, INT J MOL SCI, V19, DOI 10.3390/ijms19020409
   Choi SY, 2013, PHARMACOGN MAG, V9, P227, DOI 10.4103/0973-1296.113272
   Corson TW, 2007, CELL, V130, P769, DOI 10.1016/j.cell.2007.08.021
   CUTLER RL, 1993, J BIOL CHEM, V268, P21463
   delMarmol V, 1996, FEBS LETT, V381, P165, DOI 10.1016/0014-5793(96)00109-3
   Ding HY, 2011, PLANT FOOD HUM NUTR, V66, P275, DOI 10.1007/s11130-011-0235-3
   DUNN MA, 1987, P SOC EXP BIOL MED, V185, P107
   Eghbah-Feriz S, 2018, RES PHARM SCI, V13, P533, DOI 10.4103/1735-5362.245965
   Englaro W, 1998, J BIOL CHEM, V273, P9966, DOI 10.1074/jbc.273.16.9966
   Fu BQ, 2005, J AGR FOOD CHEM, V53, P7408, DOI 10.1021/jf051258h
   Fu YT, 2014, SCI WORLD J, DOI 10.1155/2014/724314
   Garcia A, 1996, DERMATOL SURG, V22, P443, DOI 10.1111/j.1524-4725.1996.tb00345.x
   Geng Yi-Wei, 2018, Nan Fang Yi Ke Da Xue Xue Bao, V38, P630
   Hakozaki T, 2002, BRIT J DERMATOL, V147, P20, DOI 10.1046/j.1365-2133.2002.04834.x
   HAMER DH, 1986, ANNU REV BIOCHEM, V55, P913, DOI 10.1146/annurev.bi.55.070186.004405
   Han JH, 2019, J ETHNOPHARMACOL, V229, P137, DOI 10.1016/j.jep.2018.09.036
   Han J, 2014, EXP DERMATOL, V23, P860, DOI 10.1111/exd.12531
   HANADA K, 1993, PHOTODERMATOL PHOTO, V9, P209
   Hara M, 2000, J INVEST DERMATOL, V114, P438, DOI 10.1046/j.1523-1747.2000.00894.x
   Harborne JB, 2000, PHYTOCHEMISTRY, V55, P481, DOI 10.1016/S0031-9422(00)00235-1
   Hashemi-Shahri SH, 2018, ANTI-CANCER AGENT ME, V18, P1064, DOI 10.2174/1871520618666171213143455
   Hemesath TJ, 1998, NATURE, V391, P298, DOI 10.1038/34681
   Hu SH, 2019, J CELL PHYSIOL, V234, P7330, DOI 10.1002/jcp.27492
   Huang HC, 2012, BMC COMPLEM ALTERN M, V12, DOI 10.1186/1472-6882-12-72
   Hume AN, 2011, BIOCHEM SOC T, V39, P1191, DOI 10.1042/BST0391191
   Imokawa G, 1996, BIOCHEM J, V314, P305, DOI 10.1042/bj3140305
   IMOKAWA G, 1995, J INVEST DERMATOL, V105, P32, DOI 10.1111/1523-1747.ep12312500
   IOZUMI K, 1993, J INVEST DERMATOL, V100, P806, DOI 10.1111/1523-1747.ep12476630
   Ito S, 2008, PHOTOCHEM PHOTOBIOL, V84, P582, DOI 10.1111/j.1751-1097.2007.00238.x
   Jeong ET, 2010, ARCH PHARM RES, V33, P1331, DOI 10.1007/s12272-010-0906-x
   Jeong HS, 2015, EUR J PHARMACOL, V761, P19, DOI 10.1016/j.ejphar.2015.04.028
   Jeong YM, 2013, BIOSCI BIOTECH BIOCH, V77, P119, DOI 10.1271/bbb.120602
   Jiang R, 2017, J ETHNOPHARMACOL, V208, P149, DOI 10.1016/j.jep.2017.07.004
   Jimenez Z, 2018, ARTIF CELL NANOMED B, V46, P333, DOI 10.1080/21691401.2017.1307216
   Jimenez-Perez ZE, 2018, J GINSENG RES, V42, P327, DOI 10.1016/j.jgr.2017.04.003
   Jo YK, 2011, BIOCHEM BIOPH RES CO, V404, P1039, DOI 10.1016/j.bbrc.2010.12.106
   Kang SH, 2018, BMC COMPLEM ALTERN M, V18, DOI 10.1186/s12906-018-2323-5
   Kasraee B, 2012, EXP DERMATOL, V21, P19, DOI 10.1111/j.1600-0625.2011.01394.x
   Katsuyama Y, 2018, BIOL PHARM BULL, V41, P824, DOI 10.1248/bpb.b17-01042
   Katsuyama Y, 2017, BIOCHEM BIOPH RES CO, V485, P126, DOI 10.1016/j.bbrc.2017.02.033
   Kim A, 2013, BMC COMPLEM ALTERN M, V13, DOI 10.1186/1472-6882-13-214
   Kim B, 2015, EUR J PHARMACOL, V769, P250, DOI 10.1016/j.ejphar.2015.11.025
   Kim DY, 2018, CHEM BIODIVERS, V15, DOI 10.1002/cbdv.201700506
   Kim DS, 2003, J CELL SCI, V116, P1699, DOI 10.1242/jcs.00366
   Kim ES, 2013, BIOCHEM BIOPH RES CO, V442, P165, DOI 10.1016/j.bbrc.2013.11.048
   Kim ES, 2013, FEBS LETT, V587, P3955, DOI 10.1016/j.febslet.2013.10.027
   Kim HJ, 2005, PLANTA MED, V71, P785, DOI 10.1055/s-2005-871232
   Kim JH, 2015, EXP DERMATOL, V24, P150, DOI 10.1111/exd.12586
   Kim NH, 2017, PIGM CELL MELANOMA R, V30, P521, DOI 10.1111/pcmr.12605
   Kim PS, 2018, BIOCHEM BIOPH RES CO, V503, P309, DOI 10.1016/j.bbrc.2018.06.021
   Kim SB, 2016, PHARM BIOL, V54, P1373, DOI 10.3109/13880209.2015.1078382
   Ko GA, 2018, CHEM-BIOL INTERACT, V286, P132, DOI 10.1016/j.cbi.2018.02.033
   Ko HH, 2014, J ETHNOPHARMACOL, V151, P386, DOI 10.1016/j.jep.2013.10.054
   Ko HJ, 2014, PHYTOTHER RES, V28, P274, DOI 10.1002/ptr.4995
   Kong YH, 2008, BIOL PHARM BULL, V31, P946, DOI 10.1248/bpb.31.946
   Krifa M, 2014, FOOD CHEM TOXICOL, V69, P76, DOI 10.1016/j.fct.2014.03.033
   Kubo I, 2000, BIOORGAN MED CHEM, V8, P1749, DOI 10.1016/S0968-0896(00)00102-4
   Kudo M, 2017, PLOS ONE, V12, DOI 10.1371/journal.pone.0171513
   Kuroda TS, 2004, NAT CELL BIOL, V6, P1195, DOI 10.1038/ncb1197
   Lai XL, 2018, CHEM-EUR J, V24, P47, DOI 10.1002/chem.201704410
   Le Pape E, 2008, PIGM CELL MELANOMA R, V21, P477, DOI 10.1111/j.1755-148X.2008.00479.x
   Lee CS, 2019, J GINSENG RES, V43, P300, DOI 10.1016/j.jgr.2017.12.005
   Lee DY, 2018, MOLECULES, V23, DOI 10.3390/molecules23020267
   Lee DY, 2015, J MICROBIOL BIOTECHN, V25, P2011, DOI 10.4014/jmb.1505.05069
   Lee DY, 2015, BIOL PHARM BULL, V38, P1663, DOI 10.1248/bpb.b15-00410
   Lee DY, 2015, INT J MOL SCI, V16, P1677, DOI 10.3390/ijms16011677
   Lee DH, 2013, BIOL PHARM BULL, V36, P772, DOI 10.1248/bpb.b12-00917
   Lee J, 2017, ARCH PHARM RES, V40, P807, DOI 10.1007/s12272-017-0903-4
   Lee KW, 2017, EXP DERMATOL, V26, P585, DOI 10.1111/exd.13233
   Lee MH, 2006, PHYTOCHEMISTRY, V67, P1262, DOI 10.1016/j.phytochem.2006.05.008
   Lee SC, 2016, J BIOSCI BIOENG, V122, P263, DOI 10.1016/j.jbiosc.2016.03.002
   Lennartsson J, 1999, ONCOGENE, V18, P5546, DOI 10.1038/sj.onc.1202929
   Levine B, 2004, DEV CELL, V6, P463, DOI 10.1016/S1534-5807(04)00099-1
   Li H, 2012, BIOSCI BIOTECH BIOCH, V76, P767, DOI 10.1271/bbb.110894
   Li HX, 2018, MOLECULES, V23, DOI 10.3390/molecules23102559
   Li XH, 2010, INT J MOL MED, V25, P923, DOI 10.3892/ijmm_00000423
   Lim JW, 2018, PHARMACOL REP, V70, P930, DOI 10.1016/j.pharep.2018.02.024
   Lim J, 2019, BRIT J PHARMACOL, V176, P737, DOI 10.1111/bph.14560
   Lin D, 2019, J COSMET DERMATOL-US, V18, P1921, DOI 10.1111/jocd.12902
   LIU L, 1994, MOL CELL BIOL, V14, P6926, DOI 10.1128/MCB.14.10.6926
   Lv N, 2007, INT J MOL MED, V20, P763
   Mitani K, 2013, PLANTA MED, V79, P37, DOI 10.1055/s-0032-1327897
   Mizushima N, 2007, GENE DEV, V21, P2861, DOI 10.1101/gad.1599207
   Oh EY, 2010, J ETHNOPHARMACOL, V132, P219, DOI 10.1016/j.jep.2010.08.010
   Park H., 2013, EVID-BASED COMPL ALT, V96, P312
   Park JI, 2016, SCI REP-UK, V6, DOI 10.1038/srep29189
   Park SY, 2011, ARCH DERMATOL RES, V303, P737, DOI 10.1007/s00403-011-1155-7
   Tu PTB, 2015, DRUG DISCOV THER, V9, P197, DOI 10.5582/ddt.2015.01038
   RICHARDS MP, 1989, J NUTR, V119, P1062, DOI 10.1093/jn/119.7.1062
   Richman DD, 2009, SCIENCE, V323, P1304, DOI 10.1126/science.1165706
   Riley PA, 1997, INT J BIOCHEM CELL B, V29, P1235, DOI 10.1016/S1357-2725(97)00013-7
   Ryu HW, 2012, J AGR FOOD CHEM, V60, P8372, DOI 10.1021/jf3015987
   Sallam A, 2016, PHYTOMEDICINE, V23, P1005, DOI 10.1016/j.phymed.2016.06.014
   Santos MA, 2006, BIOORGAN MED CHEM, V14, P7539, DOI 10.1016/j.bmc.2006.07.011
   Sasaki M, 2004, EXP DERMATOL, V13, P465, DOI 10.1111/j.0906-6705.2004.00204.x
   Satou G, 2019, EXP DERMATOL, V28, P152, DOI 10.1111/exd.13862
   Schepsky A, 2006, MOL CELL BIOL, V26, P8914, DOI 10.1128/MCB.02299-05
   SEGLEN PO, 1992, EXPERIENTIA, V48, P158, DOI 10.1007/BF01923509
   Shin DH, 2013, PHARM BIOL, V51, P1467, DOI 10.3109/13880209.2013.799708
   Solano F, 2006, PIGM CELL RES, V19, P550, DOI 10.1111/j.1600-0749.2006.00334.x
   Taira N, 2018, J COSMET DERMATOL-US, V17, P1209, DOI 10.1111/jocd.12451
   Takeda K, 2000, J BIOL CHEM, V275, P14013, DOI 10.1074/jbc.C000113200
   THORNALLEY PJ, 1985, BIOCHIM BIOPHYS ACTA, V827, P36, DOI 10.1016/0167-4838(85)90098-6
   Tie L, 2012, CELL PHYSIOL BIOCHEM, V29, P583, DOI 10.1159/000338512
   Tsao YT, 2017, INT J MED SCI, V14, P1049, DOI 10.7150/ijms.20335
   Van Gele M, 2008, J INVEST DERMATOL, V128, P2474, DOI 10.1038/jid.2008.100
   WAALKES MP, 1990, CHEM RES TOXICOL, V3, P281, DOI 10.1021/tx00016a001
   Wang DD, 2018, J GINSENG RES, V42, P42, DOI 10.1016/j.jgr.2016.12.009
   Wang HM, 2010, BIOORGAN MED CHEM, V18, P5241, DOI 10.1016/j.bmc.2010.05.045
   Wang WC, 2019, J NAT MED-TOKYO, V73, P439, DOI 10.1007/s11418-018-01276-2
   Webb M, 1987, Experientia Suppl, V52, P109
   Wu JL, 2003, TRENDS NEUROSCI, V26, P40, DOI 10.1016/S0166-2236(02)00011-5
   Wu M, 2000, GENE DEV, V14, P301
   Wu QY, 2019, PHYTOMEDICINE, V57, P129, DOI 10.1016/j.phymed.2018.12.006
   Wu XFS, 2002, NAT CELL BIOL, V4, P271, DOI 10.1038/ncb760
   Xie LP, 2003, BIOCHEMISTRY-MOSCOW+, V68, P487, DOI 10.1023/A:1023620501702
   Xu Jingjin, 2017, Yichuan, V39, P1178, DOI 10.16288/j.yczz.17-178
   YADA Y, 1991, J BIOL CHEM, V266, P18352
   Yamada M, 2011, BIOSCI BIOTECH BIOCH, V75, P1628, DOI 10.1271/bbb.110306
   Yamashita Y, 2012, BIOCHEM PHARMACOL, V83, P909, DOI 10.1016/j.bcp.2011.12.040
   Yang YM, 2011, PHYTOTHER RES, V25, P1166, DOI 10.1002/ptr.3417
   Yang ZB, 2018, BIOMED PHARMACOTHER, V97, P248, DOI 10.1016/j.biopha.2017.10.070
   Yoshimori T, 2004, BIOCHEM BIOPH RES CO, V313, P453, DOI 10.1016/j.bbrc.2003.07.023
   Yoshizaki N, 2017, J DERMATOL SCI, V88, P78, DOI 10.1016/j.jdermsci.2017.06.008
   Zhang J, 2018, CHEM BIODIVERS, V15, DOI 10.1002/cbdv.201700486
   Zhang J, 2013, INT J MED SCI, V10, P699, DOI 10.7150/ijms.5664
NR 147
TC 3
Z9 3
U1 20
U2 91
PU SAGE PUBLICATIONS INC
PI THOUSAND OAKS
PA 2455 TELLER RD, THOUSAND OAKS, CA 91320 USA
SN 1934-578X
EI 1555-9475
J9 NAT PROD COMMUN
JI Nat. Prod. Commun.
PD FEB
PY 2020
VL 15
IS 2
DI 10.1177/1934578X20905148
PG 12
WC Chemistry, Medicinal; Food Science & Technology
WE Science Citation Index Expanded (SCI-EXPANDED)
SC Pharmacology & Pharmacy; Food Science & Technology
GA KS8AN
UT WOS:000518527700001
OA gold
DA 2023-08-19
ER

PT J
AU Cai, JY
   Sun, BL
   Gou, XD
   Gou, YQ
   Li, W
   Hu, FD
AF Cai, Jinying
   Sun, Bolu
   Gou, Xiaodan
   Gou, Yuqiang
   Li, Wen
   Hu, Fangdi
TI A novel way for analysis of calycosin via polyaniline functionalized
   graphene quantum dots fabricated electrochemical sensor
SO JOURNAL OF ELECTROANALYTICAL CHEMISTRY
LA English
DT Article
DE Polyaniline functionalized graphene quantum dots (PAGD); Electrochemical
   sensor; Calycosin; Differential pulse voltammetry (DPV)
ID OXIDATIVE STRESS; FENTON REACTION; OXIDE; COMPOSITE; PERFORMANCE;
   METABOLISM; MORPHOLOGY; REDUCTION; ASTRAGALI; BIOSENSOR
AB In this study, polyaniline functionalized graphene quantum dots composite with excellent performance was successfully prepared by situ polymerized, and it was applied to fabricate electrochemical sensor for analysis of calycosin in the complex samples of traditional Chinese medicine. The polyaniline functionalized graphene quantum dots composite was characterized by Fourier transform infrared spectroscopy and Raman analysis, to indicate that polyaniline functionalized graphene quantum dots composite was successfully synthesized. The morphology and microstructure of the modified electrodes were characterized by Scanning electron microscope and Transmission electron microscope. According to the results of cyclic voltammetry and electrochemical impedance spectroscope, the glassy carbon electrode modified with polyaniline functionalized graphene quantum dots composite significantly increased the electron transfer rate on the surface of sensor. Under the optimized conditions, the fabricated sensor was used for the analysis of calycosin in Radix Hedysari and Radix Astragali by differential pulse voltammetry, which displayed acceptable reproducibility, long-term stability, good selectivity and sensitivity. The proposed sensor exhibited a wide detection range (1.1 x 10(-5)-3.52 x 10(-4) mol/L) with a detection limit of 9.8 x 10(-6) mol/L (S/N = 3). This study provided a novel and convenient method for rapid evaluation of the quality of Radix Hedysari and Radix Asangali.
C1 [Cai, Jinying; Sun, Bolu; Li, Wen; Hu, Fangdi] Lanzhou Univ, Sch Pharm, Lanzhou 730000, Gansu, Peoples R China.
   [Gou, Xiaodan] Nanjing Univ, Sch Chem & Chem Engn, Nanjing 210046, Jiangsu, Peoples R China.
   [Gou, Yuqiang] Lanzhou Mil Command Ctr Dis Prevent & Control, Lanzhou 730000, Gansu, Peoples R China.
C3 Lanzhou University; Nanjing University
RP Li, W; Hu, FD (通讯作者)，Lanzhou Univ, Sch Pharm, Lanzhou 730000, Gansu, Peoples R China.
EM lwen@lzu.edu.cn; hufd@lzu.edu.cn
RI Li, yu/HHZ-5236-2022; Sun, Bolu/HMU-9474-2023
OI Sun, Bolu/0000-0001-8251-3659
FU Science and Technology support Project in Gansu Province [1504FKCA010];
   Planned Project of the Gansu Province Intellectual Property Office
   [17ZC1LA016]; Science and Technology support Project of Gansu Province
   [2016-2-80]
FX The authors acknowledge the Science and Technology support Project in
   Gansu Province (1504FKCA010), the Planned Project of the Gansu Province
   Intellectual Property Office (17ZC1LA016) and Science and Technology
   support Project of Gansu Province (2016-2-80).
CR Benitez-Martinez S, 2014, ANAL CHEM, V86, P12279, DOI 10.1021/ac5035083
   Bian CL, 2011, BIOSENS BIOELECTRON, V28, P216, DOI 10.1016/j.bios.2011.07.021
   Chen GJ, 2012, ADV MATER RES-SWITZ, V383-390, P213, DOI 10.4028/www.scientific.net/AMR.383-390.213
   Das J, 2006, J AM CHEM SOC, V128, P16022, DOI 10.1021/ja0672167
   Feng QL, 2014, SENSOR ACTUAT B-CHEM, V192, P1, DOI 10.1016/j.snb.2013.10.087
   Ferrari AC, 2006, PHYS REV LETT, V97, DOI 10.1103/PhysRevLett.97.187401
   [付娟 Fu Juan], 2013, [中国药学杂志, Chinese Pharmaceutical Journal], V48, P916
   Gao JQ, 2014, PHARM BIOL, V52, P1217, DOI 10.3109/13880209.2013.879188
   He Y., 2014, CHIN J PHARM ANAL, V34, P523
   Hou JY, 2013, J APPL ELECTROCHEM, V43, P689, DOI 10.1007/s10800-013-0554-1
   [胡芳弟 Hu Fangdi], 2004, [中成药, Chinese Traditional Patent Medicine], V26, P705
   Hu G, 2012, XENOBIOTICA, V42, P294, DOI 10.3109/00498254.2011.617015
   Huang QT, 2014, BIOSENS BIOELECTRON, V52, P277, DOI 10.1016/j.bios.2013.09.003
   HUANG WS, 1986, J CHEM SOC FARAD T 1, V82, P2385, DOI 10.1039/f19868202385
   Huang Y, 2017, J APPL POLYM SCI, V134, DOI 10.1002/app.45340
   Kang ZP, 2017, BIOSENS BIOELECTRON, V96, P367, DOI 10.1016/j.bios.2017.05.025
   Kumar KS, 2012, COMPUT THEOR CHEM, V985, P14, DOI 10.1016/j.comptc.2012.01.028
   LAVIRON E, 1979, J ELECTROANAL CHEM, V101, P19, DOI 10.1016/S0022-0728(79)80075-3
   Li JH, 2012, J HAZARD MATER, V201, P250, DOI 10.1016/j.jhazmat.2011.11.076
   Liu B, 2016, BIOORG MED CHEM LETT, V26, P181, DOI 10.1016/j.bmcl.2015.11.005
   Liu RL, 2011, J AM CHEM SOC, V133, P15221, DOI 10.1021/ja204953k
   Maity N, 2015, J MATER CHEM A, V3, P20736, DOI 10.1039/c5ta06576c
   McKellar ARW, 2012, J CHEM PHYS, V136, DOI 10.1063/1.3691101
   Mondal S, 2015, CHEM COMMUN, V51, P12365, DOI 10.1039/c5cc03981a
   Qiu RB, 2014, EXP MOL PATHOL, V97, P17, DOI 10.1016/j.yexmp.2014.04.014
   Razmi H, 2013, BIOSENS BIOELECTRON, V41, P498, DOI 10.1016/j.bios.2012.09.009
   Routh P, 2013, ACS APPL MATER INTER, V5, P12672, DOI 10.1021/am4040174
   Rustomji CS, 2016, J APPL ELECTROCHEM, V46, P59, DOI 10.1007/s10800-015-0859-3
   Sha R, 2017, IEEE SENS J, V17, P5038, DOI 10.1109/JSEN.2017.2720634
   Stejskal J, 2010, PROG POLYM SCI, V35, P1420, DOI 10.1016/j.progpolymsci.2010.07.006
   Sun BL, 2017, MAT SCI ENG C-MATER, V74, P515, DOI 10.1016/j.msec.2016.11.139
   [孙莉 Sun Li], 2015, [分析试验室, Chinese Journal of Analysis Laboratory], V34, P125
   Wang L, 2013, SCI REP-UK, V3, DOI 10.1038/srep03568
   Wang X, 2016, BIOCHEM BIOPH RES CO, V473, P428, DOI 10.1016/j.bbrc.2016.03.024
   Wen XD, 2009, J PHARMACEUT BIOMED, V50, P100, DOI 10.1016/j.jpba.2009.03.038
   Xu ML, 2017, SENSOR ACTUAT B-CHEM, V252, P1187, DOI 10.1016/j.snb.2017.07.147
   Yang NL, 2010, SYNTHETIC MET, V160, P1617, DOI 10.1016/j.synthmet.2010.05.029
   Zhang B, 2015, BIOSENS BIOELECTRON, V64, P6, DOI 10.1016/j.bios.2014.08.024
   Zhang ZP, 2012, ENERG ENVIRON SCI, V5, P8869, DOI 10.1039/c2ee22982j
   Zhao J, 2011, ELECTROCHEM COMMUN, V13, P31, DOI 10.1016/j.elecom.2010.11.005
   Zhou XJ, 2012, ACS NANO, V6, P6592, DOI 10.1021/nn301629v
NR 41
TC 26
Z9 26
U1 5
U2 81
PU ELSEVIER SCIENCE SA
PI LAUSANNE
PA PO BOX 564, 1001 LAUSANNE, SWITZERLAND
SN 1572-6657
EI 1873-2569
J9 J ELECTROANAL CHEM
JI J. Electroanal. Chem.
PD MAY 1
PY 2018
VL 816
BP 123
EP 131
DI 10.1016/j.jelechem.2018.03.035
PG 9
WC Chemistry, Analytical; Electrochemistry
WE Science Citation Index Expanded (SCI-EXPANDED)
SC Chemistry; Electrochemistry
GA GE4AO
UT WOS:000431156900017
DA 2023-08-19
ER

PT J
AU Long, WJ
   Hu, ZK
   Wei, LN
   Chen, HY
   Liu, TK
   Wang, SY
   Guan, YT
   Yang, XL
   Yang, J
   Fu, HY
AF Long, Wanjun
   Hu, Zikang
   Wei, Liuna
   Chen, Hengye
   Liu, Tingkai
   Wang, Siyu
   Guan, Yuting
   Yang, Xiaolong
   Yang, Jian
   Fu, Haiyan
TI Accurate identification of the geographical origins of lily using
   near-infrared spectroscopy combined with carbon
   dot-tetramethoxyporphyrin nanocomposite and chemometrics
SO SPECTROCHIMICA ACTA PART A-MOLECULAR AND BIOMOLECULAR SPECTROSCOPY
LA English
DT Article
DE Lily; Geographical origins; Carbon dot-tetramethoxyporphyrin;
   Near-infrared spectroscopy; Chemometrics
ID SENSOR
AB Near-infrared spectroscopy technique is a prevailing tool for quality control of foods and traditional Chinese medicines. However, it usually faced the problems of severe peak overlap, low classification accuracy and poor specificity. In this work, the potential of carbon dot-tetramethoxyporphyrin nanocomposite-based nano-effect near-infrared spectroscopy sensor combined with chemometric method was investigated for the accurate identification lily from different geographical origins. Partial least squares-discriminant analysis (PLS-DA) was used for differentiating geographical origins of lily based on the collected traditional and nano-effect near-infrared spectroscopy. Compared with traditional near-infrared spectroscopy, the nano-effect near-infrared spectroscopy obtains superior classification performance with 100% accuracy on the training and test set. The results showed that the proposed method based on near-infrared spectroscopy combined with nanocomposites and chemometrics could be considered as a promising tool for rapid discrimination of the authenticity of food and traditional Chinese medicine in the future. (C) 2022 Elsevier B.V. All rights reserved.
C1 [Long, Wanjun; Hu, Zikang; Wei, Liuna; Chen, Hengye; Liu, Tingkai; Wang, Siyu; Guan, Yuting; Yang, Xiaolong; Fu, Haiyan] South Cent Univ Nationalities, Modernizat Engn Technol Res Ctr Ethn Minor Med Hu, Sch Pharmaceut Sci, Wuhan 430074, Peoples R China.
   [Yang, Jian] China Acad Chinese Med Sci, Natl Resource Ctr Chinese Mat Med, State Key Lab Breeding Base Dao Herbs, Beijing 100700, Peoples R China.
C3 South Central Minzu University; China Academy of Chinese Medical
   Sciences; National Resource Center for Chinese Materia Medica, CACMS
RP Fu, HY (通讯作者)，South Cent Univ Nationalities, Modernizat Engn Technol Res Ctr Ethn Minor Med Hu, Sch Pharmaceut Sci, Wuhan 430074, Peoples R China.; Yang, J (通讯作者)，China Acad Chinese Med Sci, Natl Resource Ctr Chinese Mat Med, State Key Lab Breeding Base Dao Herbs, Beijing 100700, Peoples R China.
EM yangchem2012@163.com; fuhaiyan@mail.scuec.edu.cn
FU National Key R&D Program of China [2020YFC1712700]; National Natural
   Science Foundation of China [32122068, 31972164, 21776321, 32001789]
FX This work was supported by the National Key R&D Program of China (Grant
   No. 2020YFC1712700) and the National Natural Science Foundation of China
   [Grant Nos. 32122068, 31972164, 21776321, 32001789].
CR Ballabio D, 2013, ANAL METHODS-UK, V5, P3790, DOI 10.1039/c3ay40582f
   Chau CF, 2006, TRENDS FOOD SCI TECH, V17, P313, DOI 10.1016/j.tifs.2005.12.005
   Chen H, 2018, J PHARMACEUT BIOMED, V161, P239, DOI 10.1016/j.jpba.2018.08.052
   Chinese Pharmacopoeia Commission, 2015, PHARMACOPOEIA PEOPLE, V1, P132
   Di Natale C, 2007, SENSOR ACTUAT B-CHEM, V121, P238, DOI 10.1016/j.snb.2006.09.038
   Fu HY, 2021, J FOOD COMPOS ANAL, V102, DOI 10.1016/j.jfca.2021.103972
   Fu W.J., 2021, SPECTROCHIM ACTA A, V265
   [郭秋平 GUO Qiuping], 2011, [中成药, Chinese Traditional Patent Medicine], V33, P1280
   Hong XX, 2012, CARBOHYD RES, V361, P19, DOI 10.1016/j.carres.2012.07.027
   Huang JH, 2020, INT J BIOL MACROMOL, V154, P182, DOI 10.1016/j.ijbiomac.2020.03.109
   Jiang J, 2018, GANSU J AGR SCI TECH, V7, P47
   Lan W, 2020, J SCI FOOD AGR, V100, P4199, DOI 10.1002/jsfa.10459
   Legnani G, 2004, POSTHARVEST BIOL TEC, V34, P93, DOI 10.1016/j.postharvbio.2004.02.012
   Li LQ, 2021, SENSOR ACTUAT B-CHEM, V346, DOI 10.1016/j.snb.2021.130541
   Li SL, 2018, SPECTROCHIM ACTA A, V190, P283, DOI 10.1016/j.saa.2017.09.030
   Lin L.M., 2006, J TRADI CHIN MED U H, V26, P30
   Lin Y., 2019, GUIZHOU AGR SCI, V47, P95
   Liu WW, 2021, FOOD CONTROL, V125, DOI 10.1016/j.foodcont.2021.107954
   Long WJ, 2021, SPECTROCHIM ACTA A, V258, DOI 10.1016/j.saa.2021.119798
   Luo Lin-Ming, 2018, Zhongguo Zhong Yao Za Zhi, V43, P4498, DOI 10.19540/j.cnki.cjcmm.20180629.001
   [罗林明 Luo Linming], 2017, [中药新药与临床药理, Traditional Chinese Drug Research and Clinical Plarmacology], V28, P824
   Luo S.J., 2009, FOOD SCI TECH-BRAZIL, V34, P267
   Lv CG, 2020, J ANAL METHODS CHEM, V2020, DOI 10.1155/2020/8879957
   Ma HL, 2017, FOOD CHEM, V215, P108, DOI 10.1016/j.foodchem.2016.07.156
   Ma T, 2017, MOLECULES, V22, DOI 10.3390/molecules22040506
   Qin K.M., 2010, J BEIJING UNION U NA, V24, P21
   Sun ShuMin, 2012, Transactions of the Chinese Society of Agricultural Engineering, V28, P237
   Wang S.M, 2005, MANUAL RETRIEVAL IDE
   Wang S, 2021, FOOD CHEM, V346, DOI 10.1016/j.foodchem.2020.128923
   Wei LN, 2020, MICROCHEM J, V158, DOI 10.1016/j.microc.2020.105255
   Xu Y, 2019, SPECTROCHIM ACTA A, V220, DOI 10.1016/j.saa.2019.05.014
   Yan L., 2019, J FOOD COMPOS ANAL, V84
   Zhai XD, 2019, FOOD CHEM, V290, P135, DOI 10.1016/j.foodchem.2019.03.138
   Zhou J, 2021, J ETHNOPHARMACOL, V270, DOI 10.1016/j.jep.2021.113852
NR 34
TC 7
Z9 7
U1 31
U2 91
PU PERGAMON-ELSEVIER SCIENCE LTD
PI OXFORD
PA THE BOULEVARD, LANGFORD LANE, KIDLINGTON, OXFORD OX5 1GB, ENGLAND
SN 1386-1425
EI 1873-3557
J9 SPECTROCHIM ACTA A
JI Spectroc. Acta Pt. A-Molec. Biomolec. Spectr.
PD APR 15
PY 2022
VL 271
AR 120932
DI 10.1016/j.saa.2022.120932
EA FEB 2022
PG 7
WC Spectroscopy
WE Science Citation Index Expanded (SCI-EXPANDED)
SC Spectroscopy
GA YU0ZB
UT WOS:000751778200001
PM 35123189
DA 2023-08-19
ER

PT J
AU Chen, L
   Lu, J
   Luo, M
   Yu, H
   Chen, XJ
   Deng, JG
   Hou, XT
   Hao, EW
   Wei, JC
   Li, P
AF Chen, Ling
   Lu, Jian
   Luo, Mai
   Yu, Hua
   Chen, Xiaojia
   Deng, Jiagang
   Hou, Xiaotao
   Hao, Erwei
   Wei, Jinchao
   Li, Peng
TI A ratiometric fluorescent sensing system for the selective and
   ultrasensitive detection of pesticide residues via the synergetic
   effects of copper nanoclusters and carbon quantum dots
SO FOOD CHEMISTRY
LA English
DT Article
DE Fluorescent sensors; Pesticide residues; Visual detection; Food safety
ID THIRAM; VALIDATION; CELL
AB Agricultural products, such as foodstuffs and herbal medicines, may be contaminated by pesticides. Therefore, developing sensitive methods for pesticide detection are urgently needed for the assurance of food safety. In this study, a ratiometric fluorescent sensing system based on blue-emitted nitrogen-doped carbon quantum dots (N-CQDs) and red-emitted copper nanoclusters (CuNCs) complex was fabricated for pesticide detection. The selective detection of thiram and paraquat, two typical widely used pesticides, can be easily realized by changing the solvent environment. The detection limit can be reached as low as 7.49 nM and 3.03 nM, respectively. A good linear correlation was found over the concentration range from 10 to 500 nM for thiram and 5 to 100 nM for paraquat. More interestingly, fast and visual detection of thiram and paraquat can be achieved via smartphonebased colorimetric analysis, which has provided an effective implementation for on-site monitoring of the levels of pesticide residues in food.
C1 [Chen, Ling; Lu, Jian; Luo, Mai; Yu, Hua; Chen, Xiaojia; Wei, Jinchao; Li, Peng] Univ Macau, Inst Chinese Med Sci, State Key Lab Qual Res Chinese Med, Macau 999078, Peoples R China.
   [Deng, Jiagang; Hou, Xiaotao; Hao, Erwei] Guangxi Univ Chinese Med, Guangxi Key Lab Efficacy Study Chinese Mat Med, Collaborat Innovat Ctr Res Funct Ingredients Agr, Nanning 530200, Peoples R China.
C3 University of Macau; Guangxi University of Chinese Medicine
RP Wei, JC; Li, P (通讯作者)，Univ Macau, Inst Chinese Med Sci, State Key Lab Qual Res Chinese Med, Macau 999078, Peoples R China.
EM wjc551@hotmail.com; pli1978@hotmail.com
RI Chen, Xiao-Jia/E-4425-2017
OI Chen, Xiao-Jia/0000-0001-5872-5790
FU Macau Science and Technology Development Fund [147/2019/A3,
   0047/2020/AGJ]; Guangxi Innovation-driven Development Special Foundation
   Project; Research Committee of the University of Macau
   [MYRG2018-00239-ICMS]
FX The work was supported by the Macau Science and Technology Development
   Fund (File No. 147/2019/A3 and 0047/2020/AGJ), Guangxi Innovation-driven
   Development Special Foundation Project (File No. GuiKe AA18118049) and
   Research Committee of the University of Macau (File No.
   MYRG2018-00239-ICMS).
CR Asgari S, 2020, MICROCHIM ACTA, V187, DOI 10.1007/s00604-020-04358-9
   Bhamore JR, 2016, BIOSENS BIOELECTRON, V80, P243, DOI 10.1016/j.bios.2016.01.066
   Botta R, 2020, SENSOR ACTUAT B-CHEM, V304, DOI 10.1016/j.snb.2019.127327
   Cheng ZH, 2022, J HAZARD MATER, V424, DOI 10.1016/j.jhazmat.2021.127555
   Chu SY, 2020, ACS APPL MATER INTER, V12, P12962, DOI 10.1021/acsami.9b20458
   Guo YH, 2021, FOOD CHEM, V335, DOI 10.1016/j.foodchem.2020.127657
   Han AL, 2018, ANAL CHEM, V90, P9060, DOI 10.1021/acs.analchem.8b01384
   Kang X, 2019, CHEM SOC REV, V48, P2422, DOI 10.1039/c8cs00800k
   Lai WF, 2020, ADV MATER, V32, DOI 10.1002/adma.201906872
   Lee MH, 2015, CHEM SOC REV, V44, P4185, DOI 10.1039/c4cs00280f
   Li CJ, 2021, FOOD CHEM, V354, DOI 10.1016/j.foodchem.2021.129552
   Li Y, 2020, FOOD CHEM, V311, DOI 10.1016/j.foodchem.2019.125897
   Lu J, 2019, DALTON T, V48, P1722, DOI 10.1039/c8dt04587a
   Luo JD, 2001, CHEM COMMUN, P1740, DOI 10.1039/b105159h
   Luo XL, 2020, TRENDS FOOD SCI TECH, V95, P149, DOI 10.1016/j.tifs.2019.11.017
   Maximiano EM, 2018, ELECTROCHIM ACTA, V259, P66, DOI 10.1016/j.electacta.2017.10.162
   Medina S, 2019, FOOD CHEM, V278, P144, DOI 10.1016/j.foodchem.2018.11.046
   Medintz IL, 2003, NAT MATER, V2, P630, DOI 10.1038/nmat961
   Mei H, 2020, MICROCHIM ACTA, V187, DOI 10.1007/s00604-020-4135-9
   Misiou O, 2021, TRENDS FOOD SCI TECH, DOI [10.1016/j.tifs.2021.03.031, DOI 10.1016/J.TIFS.2021.03.031]
   Oh S, 2020, ANAL CHEM, V92, P4917, DOI 10.1021/acs.analchem.9b05025
   Park SH, 2020, CHEM SOC REV, V49, P143, DOI 10.1039/c9cs00243j
   Peruga A, 2012, FOOD CHEM, V135, P186, DOI 10.1016/j.foodchem.2012.04.064
   Pu HB, 2021, FOOD CHEM, V343, DOI 10.1016/j.foodchem.2020.128548
   Qian J, 2020, CHEM ENG J, V401, DOI 10.1016/j.cej.2020.126017
   Qian J, 2020, BIOSENS BIOELECTRON, V166, DOI 10.1016/j.bios.2020.112443
   Reczek CR, 2017, NAT CHEM BIOL, V13, P1274, DOI [10.1038/NCHEMBIO.2499, 10.1038/nchembio.2499]
   Ren HX, 2021, FOODS, V10, DOI 10.3390/foods10061178
   Sharma VK, 2003, J ENVIRON MONITOR, V5, P717, DOI 10.1039/b304710e
   Thompson M, 2002, PURE APPL CHEM, V74, P835, DOI 10.1351/pac200274050835
   Wang CQ, 2018, BIOSENS BIOELECTRON, V108, P69, DOI 10.1016/j.bios.2018.02.043
   Wang JH, 2014, CHEM COMMUN, V50, P9115, DOI 10.1039/c4cc04100c
   Wang L, 2021, FOOD CHEM, V342, DOI 10.1016/j.foodchem.2020.128343
   Xing CC, 2020, J MATER CHEM C, V8, P3838, DOI 10.1039/c9tc06577f
   Yang L, 2020, ANAL CHEM, V92, P4387, DOI 10.1021/acs.analchem.9b05270
   Yang Y, 2020, J HAZARD MATER, V386, DOI 10.1016/j.jhazmat.2019.121958
   Zhang H, 2019, ECOTOX ENVIRON SAFE, V175, P83, DOI 10.1016/j.ecoenv.2019.03.043
   Zhang Y, 2018, SENSOR ACTUAT B-CHEM, V273, P1833, DOI 10.1016/j.snb.2018.07.024
   Zhao X, 2019, SENSOR ACTUAT B-CHEM, V296, DOI 10.1016/j.snb.2019.126641
   Zhao ZZ, 2018, SPECTROCHIM ACTA A, V199, P96, DOI 10.1016/j.saa.2018.03.042
   Zhou M, 2015, TALANTA, V143, P107, DOI 10.1016/j.talanta.2015.04.015
NR 41
TC 19
Z9 19
U1 53
U2 304
PU ELSEVIER SCI LTD
PI OXFORD
PA THE BOULEVARD, LANGFORD LANE, KIDLINGTON, OXFORD OX5 1GB, OXON, ENGLAND
SN 0308-8146
EI 1873-7072
J9 FOOD CHEM
JI Food Chem.
PD JUN 15
PY 2022
VL 379
AR 132139
DI 10.1016/j.foodchem.2022.132139
EA JAN 2022
PG 8
WC Chemistry, Applied; Food Science & Technology; Nutrition & Dietetics
WE Science Citation Index Expanded (SCI-EXPANDED)
SC Chemistry; Food Science & Technology; Nutrition & Dietetics
GA YM4QM
UT WOS:000746560800004
PM 35066358
DA 2023-08-19
ER

PT J
AU Liu, SY
   Hu, LL
   Wang, SJ
   Liao, ZL
AF Liu, Shao-Yong
   Hu, Liu-Ling
   Wang, Shi-Jun
   Liao, Zhong-Li
TI Administration of modified Gegen Qinlian decoction for hemorrhagic
   chronic radiation proctitis: A case report and review of literature
SO WORLD JOURNAL OF CLINICAL CASES
LA English
DT Review
DE Hemorrhagic chronic radiation proctitis; Chinese herbal medicine; Gegen
   Qinlian decoction; Retention enema; Case report
ID CARBON DOTS; MANAGEMENT; EFFICACY; RADIOTHERAPY; MEDICINE; THERAPY;
   SAFETY
AB BACKGROUNDHemorrhagic chronic radiation proctitis (CRP) is a common late complication of irradiation of the pelvis and seriously impairs life quality. There is no standard treatment for hemorrhagic CRP. Medical treatment, interventional treatment, and surgery are available, but they are limited in their applications due to nondefinite efficacy or side effects. Chinese herbal medicine (CHM), as a complementary or alternative therapy, may provide another option for hemorrhagic CRP treatment.CASE SUMMARYA 51-year-old woman with cervical cancer received intensity-modulated radiation therapy and brachytherapy with a total dose of 93 Gy fifteen days after hysterectomy and bilateral adnexectomy. She received six additional cycles of chemotherapy with carboplatin and paclitaxel. Nine months after radiotherapy treatment, she mainly complained of 5-6 times diarrhea daily and bloody purulent stools for over 10 d. After colonoscopy examinations, she was diagnosed with hemorrhagic CRP with a giant ulcer. After assessment, she received CHM treatment. The specific regimen was 150 mL of modified Gegen Qinlian decoction (GQD) used as a retention enema for 1 mo, followed by replacement with oral administration of 150 mL of modified GQD three times per day for 5 mo. After the whole treatment, her diarrhea reduced to 1-2 times a day. Her rectal tenesmus and mild pain in lower abdomen disappeared. Both colonoscopy and magnetic resonance imaging confirmed its significant improvement. During treatment, there were no side effects, such as liver and renal function damage.CONCLUSIONModified GQD may be another effective and safe option for hemorrhagic CRP patients with giant ulcers.
C1 [Liu, Shao-Yong] Chongqing Univ, Canc Hosp, Tradit Chinese Med Canc Treatment Ctr, Chongqing 400030, Peoples R China.
   [Hu, Liu-Ling; Wang, Shi-Jun; Liao, Zhong-Li] Chongqing Univ, Ctr Gastroenterol Diag & Minimally Invas Treatment, Canc Hosp, Chongqing 400030, Peoples R China.
   [Liao, Zhong-Li] Chongqing Univ, Ctr Gastroenterol Diag & Minimally Invas Treatment, Canc Hosp, 181 Hanyu Rd, Chongqing 400030, Peoples R China.
C3 Chongqing University; Chongqing University; Chongqing University
RP Liao, ZL (通讯作者)，Chongqing Univ, Ctr Gastroenterol Diag & Minimally Invas Treatment, Canc Hosp, 181 Hanyu Rd, Chongqing 400030, Peoples R China.
EM liaozlxhk@163.com
FU Chongqing Research Program of Basic Research and Frontier Technology
   [cstc2018jcyjAX0775]; Open Foundation of The Chongqing Key Laboratory of
   Translational Research for Cancer Metastasis and Individualized
   Treatment; Chongqing Research Program of Basic Research and Frontier
   Technology [cstc2018jcyjAX0775]; Open Foundation of The Chongqing Key
   Laboratory of Translational Research for Cancer Metastasis and
   Individualized Treatment
FX Supported by The Chongqing Research Program of Basic Research and
   Frontier Technology, No. cstc2018jcyjAX0775; and The Open Foundation of
   The Chongqing Key Laboratory of Translational Research for Cancer
   Metastasis and Individualized Treatment
CR Chen Z, 2019, PHARM BIOL, V57, P498, DOI 10.1080/13880209.2019.1645700
   Dahiya DS, 2022, CLIN ENDOSC, V55, P22, DOI 10.5946/ce.2020.288
   de Parades V, 2005, DIS COLON RECTUM, V48, P1535, DOI 10.1007/s10350-005-0030-z
   Denton AS, 2002, BRIT J CANCER, V87, P134, DOI 10.1038/sj.bjc.6600360
   Gao ML, 2021, J ETHNOPHARMACOL, V270, DOI 10.1016/j.jep.2020.113774
   Gul YA, 2002, WORLD J SURG, V26, P1499, DOI 10.1007/s00268-002-6529-8
   Hanson B, 2012, DIS COLON RECTUM, V55, P1081, DOI 10.1097/DCR.0b013e3182587aef
   HERRMANN T, 1987, Radiobiologia Radiotherapia, V28, P519
   KOCHHAR R, 1991, DIGEST DIS SCI, V36, P103, DOI 10.1007/BF01300096
   Krol R, 2014, INT J COLORECTAL DIS, V29, P273, DOI 10.1007/s00384-013-1784-8
   Kuku S, 2013, BRIT J CANCER, V109, P1504, DOI 10.1038/bjc.2013.491
   Lee J, 2018, JPN J CLIN ONCOL, V48, P988, DOI 10.1093/jjco/hyy126
   Liu XL, 2021, FRONT PHARMACOL, V12, DOI 10.3389/fphar.2021.665102
   Lu JZ, 2021, FRONT PHARMACOL, V12, DOI 10.3389/fphar.2021.668418
   Luo J, 2018, RSC ADV, V8, P37707, DOI 10.1039/c8ra06340k
   Mahmood S, 2021, GASTROENTEROLOGY, V160, P635, DOI 10.1053/j.gastro.2020.09.054
   Paquette IM, 2018, DIS COLON RECTUM, V61, P1135, DOI 10.1097/DCR.0000000000001209
   Ramakrishnaiah VPN, 2016, WORLD J GASTRO SURG, V8, P483, DOI 10.4240/wjgs.v8.i7.483
   Tang HY, 2016, J TRADIT CHIN MED, V36, P45
   van de Wetering FT, 2016, COCHRANE DB SYST REV, DOI 10.1002/14651858.CD003455.pub2
   Vanneste BGL, 2015, INT J COLORECTAL DIS, V30, P1293, DOI 10.1007/s00384-015-2289-4
   Wang L, 2009, CHIN J INTEGR MED, V15, P272, DOI 10.1007/s11655-009-0272-z
   Weiner JP, 2016, WORLD J GASTROENTERO, V22, P6972, DOI 10.3748/wjg.v22.i31.6972
   Wu CL, 2018, EXP THER MED, V16, P2319, DOI 10.3892/etm.2018.6464
   Wu JS, 2020, INT J NANOMED, V15, P4139, DOI 10.2147/IJN.S248467
   Yuan ZX, 2016, WORLD J GASTROENTERO, V22, P5598, DOI 10.3748/wjg.v22.i24.5598
   Zhang C, 2013, CLIN REV ALLERG IMMU, V44, P274, DOI 10.1007/s12016-012-8328-9
   Zhang X, 2022, CHIN MED-UK, V17, DOI 10.1186/s13020-022-00591-x
   Zhao Y, 2017, SCI REP-UK, V7, DOI 10.1038/s41598-017-04073-1
   Zhao YX, 2021, PHYTOMEDICINE, V84, DOI 10.1016/j.phymed.2021.153519
   Zhong QH, 2019, WORLD J GASTROENTERO, V25, P1618, DOI 10.3748/wjg.v25.i13.1618
NR 31
TC 0
Z9 0
U1 2
U2 2
PU BAISHIDENG PUBLISHING GROUP INC
PI PLEASANTON
PA 7041 Koll Center Parkway, Suite 160, PLEASANTON, CA, UNITED STATES
SN 2307-8960
J9 WORLD J CLIN CASES
JI World J. Clin. Cases
PD FEB 16
PY 2023
VL 11
IS 5
BP 1129
EP 1136
DI 10.12998/wjcc.v11.i5.1129
PG 8
WC Medicine, General & Internal
WE Science Citation Index Expanded (SCI-EXPANDED)
SC General & Internal Medicine
GA 9N8PE
UT WOS:000943171300018
PM 36874424
OA gold, Green Published
DA 2023-08-19
ER

PT J
AU Sawant, VJ
   Bamane, SR
   Kanase, DG
   Patil, SB
   Ghosh, J
AF Sawant, V. J.
   Bamane, S. R.
   Kanase, D. G.
   Patil, S. B.
   Ghosh, Jai
TI Encapsulation of curcumin over carbon dot coated TiO2 nanoparticles for
   pH sensitive enhancement of anticancer and anti-psoriatic potential
SO RSC ADVANCES
LA English
DT Article
ID POLYMER DOTS; FLUORESCENCE; ULTRABRIGHT; EMISSION; WATER
AB The surface engineering of rutile phase TiO2 nanoparticles was performed by carbogenic carbon dots for biological applications. Carbon dots were synthesized by a green hydrothermal method from the ginger herb and TiO2 nanoparticles were synthesized by co-precipitation of TTIP. The carbon dots were successfully coated over the surface of TiO2 nanoparticles and the hydrophobic multi-therapeutic drug curcumin was wet loaded chemically. These nanostructures were characterized using UV-Vis, PL and FTIR spectroscopy and XRD and TEM analysis. The curcumin loaded C dot coated TiO2 nanoparticles have shown higher anticancer potential than unloaded nanoparticles on MCF-7 breast cancer cells and anti-psoriatic potential on HaCaT keratinocyte skin cells. The enhancement in biocompatibility was observed for curcumin after loading on TiO2 nanoparticles, thus destroying the hydrophobicity after C dot surface engineering.
C1 [Sawant, V. J.; Kanase, D. G.] Dr Patangrao Kadam Coll, Dept Chem, Met Oxide Res Lab, Sangli 416416, MS, India.
   [Bamane, S. R.] Raja Shripatrao Bhagwantrao Coll, Dept Chem, Satara, MS, India.
   [Patil, S. B.] A Birnale Coll Pharm, Sangli, MS, India.
   [Ghosh, Jai] Smt Kasturbai Walchand Coll, Sangli 416416, MS, India.
RP Sawant, VJ (通讯作者)，Dr Patangrao Kadam Coll, Dept Chem, Met Oxide Res Lab, Sangli 416416, MS, India.
EM v11131@rediffmail.com
RI Sawant, Vijay Jaysing/ABH-2559-2021
OI Sawant, Vijay Jaysing/0000-0002-3350-7049
CR Adams LK, 2006, WATER RES, V40, P3527, DOI 10.1016/j.watres.2006.08.004
   Borm PJA, 2006, PART FIBRE TOXICOL, V3, DOI 10.1186/1743-8977-3-11
   Chen JY, 2010, CHEM RES TOXICOL, V23, P871, DOI 10.1021/tx900418b
   Chen X, 2007, CHEM REV, V107, P2891, DOI 10.1021/cr0500535
   Ding D, 2013, ADV MATER, V25, P6083, DOI 10.1002/adma.201301938
   Krysmann MJ, 2012, J AM CHEM SOC, V134, P747, DOI 10.1021/ja204661r
   Lai TT, 2013, NANOSCALE, V5, P8015, DOI 10.1039/c3nr02014b
   Lausmaa J, 1999, J BIOMED MATER RES, V44, P227, DOI 10.1002/(SICI)1097-4636(19990305)44:3<227::AID-JBM1>3.0.CO;2-H
   Li CL, 2014, J MATER CHEM B, V2, P4564, DOI 10.1039/c4tb00216d
   Mewada A, 2013, MAT SCI ENG C-MATER, V33, P2914, DOI 10.1016/j.msec.2013.03.018
   Song YB, 2014, NANOSCALE, V6, P4676, DOI 10.1039/c4nr00029c
   Sun Y, 2013, SCI REP-UK, V3, DOI 10.1038/srep03036
   Wu CF, 2013, ANGEW CHEM INT EDIT, V52, P3086, DOI 10.1002/anie.201205133
NR 13
TC 15
Z9 15
U1 9
U2 64
PU ROYAL SOC CHEMISTRY
PI CAMBRIDGE
PA THOMAS GRAHAM HOUSE, SCIENCE PARK, MILTON RD, CAMBRIDGE CB4 0WF, CAMBS,
   ENGLAND
SN 2046-2069
J9 RSC ADV
JI RSC Adv.
PY 2016
VL 6
IS 71
BP 66745
EP 66755
DI 10.1039/c6ra13851a
PG 11
WC Chemistry, Multidisciplinary
WE Science Citation Index Expanded (SCI-EXPANDED)
SC Chemistry
GA DS1KD
UT WOS:000380353600044
DA 2023-08-19
ER

PT J
AU Tejwan, N
   Kundu, M
   Ghosh, N
   Chatterjee, S
   Sharma, A
   Singh, TA
   Das, J
   Sil, PC
AF Tejwan, Neeraj
   Kundu, Mousumi
   Ghosh, Noyel
   Chatterjee, Sharmistha
   Sharma, Anirudh
   Singh, Th Abhishek
   Das, Joydeep
   Sil, Parames C.
TI Synthesis of green carbon dots as bioimaging agent and drug delivery
   system for enhanced antioxidant and antibacterial efficacy
SO INORGANIC CHEMISTRY COMMUNICATIONS
LA English
DT Article
DE Antioxidant; Antibacterial; Bioimaging; Drug delivery; Green carbon
   dots; Reactive oxygen species
ID GRAPHENE QUANTUM DOTS; ANTIMICROBIAL ACTIVITY; HERBAL MEDICINES; FACILE
   SYNTHESIS; NANOPARTICLES; CYTOTOXICITY; INHIBITION; COMMUNICATION;
   QUERCETIN; APOPTOSIS
AB Now-a-days, synthesis of carbon dots (CDs) from renewable sources has attracted considerable attention due to their wide spread availability, lower cost, higher aqueous solubility and more biocompatibility. Here, we have synthesized water soluble CDs with size between 1 and 4 nm from the root extract of red Korean ginseng via simple microwave irradiation. The CDs showed excitation-dependent fluorescence emission and used as a bioimaging agent. The CDs were further loaded with a natural flavonoid, Rutin to check its efficacy as a drug delivery system. The CDs showed a drug loading content of 12.7 % and a sustained drug release behavior at physiological conditions. CDs showed excellent free radical scavenging activity both in cell free systems and intra-cellular conditions. Besides, loading with the drug further improved the intra-cellular radical scavenging activity. The CDs and the nanohybrids (Rutin-loaded CDs) displayed very little toxicity upto the concentration of 100 mu g/mL in normal kidney epithelial cells. The CDs and the nanohybrids also showed a dose-dependent antibacterial effect against both gram negative as well as gram positive bacteria under light exposure as well as dark conditions due to membrane damage. However; under light exposure, the antibacterial activity of CDs and the nanohybrids was further increased due to the production of excessive reactive oxygen species (ROS) and subsequent DNA damage. Overall, our synthesized green CDs can be considered as a promising candidate for the biomedical applications due to its facile synthesis, low cytotoxicity, excellent fluorescent properties and potential as drug delivery systems.
C1 [Tejwan, Neeraj; Sharma, Anirudh; Singh, Th Abhishek] Shoolini Univ, Fac Basic Sci, Sch Adv Chem Sci, Solan 173212, Himachal Prades, India.
   [Kundu, Mousumi; Ghosh, Noyel; Chatterjee, Sharmistha; Sil, Parames C.] Bose Inst, Div Mol Med, P-1-12,CIT Scheme 7 M, Kolkata 700054, India.
   [Das, Joydeep] Mizoram Univ, Dept Chem, Phys Sci, Aizawl 796004, Mizoram, India.
C3 Shoolini University; Department of Science & Technology (India); Bose
   Institute; Mizoram University
RP Sil, PC (通讯作者)，Bose Inst, Div Mol Med, P-1-12,CIT Scheme 7 M, Kolkata 700054, India.; Das, J (通讯作者)，Mizoram Univ, Dept Chem, Phys Sci, Aizawl 796004, Mizoram, India.
EM jdchem83@gmail.com; parames_95@yahoo.co.in
FU Science and Engineering Research Board (SERB) [SRG/2019/000272]; DST,
   Govt. of India
FX This research is funded by Science and Engineering Research Board (SERB)
   Start-up research grant (SRG/2019/000272) , DST, Govt. of India.
CR Ahmed D, 2015, ANTIOXIDANTS-BASEL, V4, P394, DOI 10.3390/antiox4020394
   Ang-Lee MK, 2001, JAMA-J AM MED ASSOC, V286, P208, DOI 10.1001/jama.286.2.208
   [Anonymous], 2016, XENOBIOTICA
   Araruna MKA, 2012, INDIAN J MED RES, V135, P252
   Atchudan R, 2021, CHEMOSENSORS, V9, DOI 10.3390/chemosensors9070166
   Atchudan R, 2020, FUEL, V275, DOI 10.1016/j.fuel.2020.117821
   Atchudan R, 2019, J MOL LIQ, V296, DOI 10.1016/j.molliq.2019.111817
   Atchudan R, 2018, BIOSENS BIOELECTRON, V99, P303, DOI 10.1016/j.bios.2017.07.076
   Atchudan R, 2016, J COLLOID INTERF SCI, V482, P8, DOI 10.1016/j.jcis.2016.07.058
   Atchudan R, 2016, APPL SURF SCI, V384, P432, DOI 10.1016/j.apsusc.2016.05.054
   Awaad AS, 2011, J SAUDI CHEM SOC, V15, P367, DOI 10.1016/j.jscs.2011.02.004
   Baeg IH, 2013, J GINSENG RES, V37, P1, DOI 10.5142/jgr.2013.37.1
   Bayda S, 2017, J CONTROL RELEASE, V248, P144, DOI 10.1016/j.jconrel.2017.01.022
   Bhatt S, 2018, COLLOID SURFACE B, V167, P126, DOI 10.1016/j.colsurfb.2018.04.008
   Choi KT, 2008, ACTA PHARMACOL SIN, V29, P1109, DOI 10.1111/j.1745-7254.2008.00869.x
   Chong Y, 2016, ACS NANO, V10, P8690, DOI 10.1021/acsnano.6b04061
   Chung Soo Im, 2016, Prev Nutr Food Sci, V21, P24, DOI [10.3746/pnf.2016.21.1.30, 10.3746/pnf.2016.21.1.24]
   Dahanukar S. A., 2000, Indian Journal of Pharmacology, V32, pS81
   Das J, 2015, TOXICOL REP, V2, P600, DOI 10.1016/j.toxrep.2015.03.013
   Das MK., 2014, J APP PHARM SCI, V4, P51, DOI DOI 10.7324/JAPS.2014.401010
   Devi P, 2018, J MATER SCI-MATER EL, V29, P17254, DOI 10.1007/s10854-018-9819-0
   Gorniak I, 2019, PHYTOCHEM REV, V18, P241, DOI 10.1007/s11101-018-9591-z
   Gullon B, 2017, TRENDS FOOD SCI TECH, V67, P220, DOI 10.1016/j.tifs.2017.07.008
   Hasani-Ranjbar S, 2009, WORLD J GASTROENTERO, V15, P3073, DOI 10.3748/wjg.15.3073
   Hu YF, 2017, ACS SUSTAIN CHEM ENG, V5, P4992, DOI 10.1021/acssuschemeng.7b00393
   Jaleel JA, 2018, J CONTROL RELEASE, V269, P302, DOI 10.1016/j.jconrel.2017.11.027
   Jhonsi MA, 2018, SPECTROCHIM ACTA A, V196, P295, DOI 10.1016/j.saa.2018.02.030
   Jiang CK, 2014, TALANTA, V127, P68, DOI 10.1016/j.talanta.2014.01.046
   Kailasa S.K., 2019, BIOMED APPL NANOPART, P295, DOI 10.1016/B978-0-12-816506- 5.00006-1
   Kim MS, 2015, BIOMOL THER, V23, P367, DOI 10.4062/biomolther.2015.021
   Kim YJ, 2014, J GINSENG RES, V38, P66, DOI 10.1016/j.jgr.2013.11.001
   Kiranda HK, 2018, NANOSCALE RES LETT, V13, DOI 10.1186/s11671-017-2411-3
   Kumari A, 2018, SENSOR ACTUAT B-CHEM, V254, P197, DOI 10.1016/j.snb.2017.07.075
   Lee KA, 2013, INT J FOOD SCI TECH, V48, P947, DOI 10.1111/ijfs.12046
   Lee S, 2016, PANCREATOLOGY, V16, P326, DOI 10.1016/j.pan.2016.02.012
   Liang JR, 2021, ACS APPL BIO MATER, V4, P6937, DOI 10.1021/acsabm.1c00618
   Liu ML, 2017, GREEN CHEM, V19, P3611, DOI 10.1039/c7gc01236e
   Lu JM, 2009, CURR VASC PHARMACOL, V7, P293, DOI 10.2174/157016109788340767
   Markovic ZM, 2019, J PHOTOCH PHOTOBIO B, V200, DOI 10.1016/j.jphotobiol.2019.111647
   Mohamed K, 2018, TOXICOL REP, V5, P480, DOI 10.1016/j.toxrep.2018.03.012
   MUJTABA MA, 2018, INT J ADV BIOTECHNOL, V9, P1895
   Nafees S, 2018, ARCH MED RES, V49, P226, DOI 10.1016/j.arcmed.2018.09.008
   Obaid G, 2015, PHOTOCH PHOTOBIO SCI, V14, P737, DOI 10.1039/c4pp00312h
   Omajali JB, 2019, J CHEM TECHNOL BIOT, V94, P295, DOI 10.1002/jctb.5775
   Pecora R, 2000, J NANOPART RES, V2, P123, DOI 10.1023/A:1010067107182
   Poulsen HE, 1998, EUR J CANCER PREV, V7, P9
   Rates SMK, 2001, TOXICON, V39, P603, DOI 10.1016/S0041-0101(00)00154-9
   Reddy S.V., 2016, INDO AM J PHARM RES, V6, P6465
   Roshni V, 2019, J PHOTOCH PHOTOBIO A, V373, P28, DOI 10.1016/j.jphotochem.2018.12.028
   RUCH RJ, 1989, CARCINOGENESIS, V10, P1003, DOI 10.1093/carcin/10.6.1003
   Rudnick-Glick S, 2016, J NANOBIOTECHNOL, V14, DOI 10.1186/s12951-016-0233-6
   Ruiz V, 2017, CARBON, V116, P366, DOI 10.1016/j.carbon.2017.01.090
   Sadhukhan P, 2019, TOXICOL REP, V6, P176, DOI 10.1016/j.toxrep.2019.01.006
   Sadhukhan P, 2016, PLOS ONE, V11, DOI 10.1371/journal.pone.0158694
   Sarkar N, 2017, EUR J PHARM SCI, V109, P359, DOI 10.1016/j.ejps.2017.08.015
   Sharma A., 2022, SYNTHESIS NOVEL CARB, V124, DOI DOI 10.1016/J.OPTMAT.2022.111995
   Sharma A, 2019, J NANOBIOTECHNOL, V17, DOI 10.1186/s12951-019-0525-8
   Sharma V, 2017, J MATER CHEM B, V5, P8904, DOI 10.1039/c7tb02484c
   SHIMADA K, 1992, J AGR FOOD CHEM, V40, P945, DOI 10.1021/jf00018a005
   Shin BK, 2015, J GINSENG RES, V39, P287, DOI 10.1016/j.jgr.2014.12.005
   Singh P., 2015, ARTIF CELL NANOMED B, V44, P1
   Singh P, 2016, ARTIF CELL NANOMED B, V44, P1150, DOI 10.3109/21691401.2015.1011809
   Su HF, 2018, COLLOID SURFACE B, V170, P194, DOI 10.1016/j.colsurfb.2018.06.014
   Sun D, 2013, CARBON, V64, P424, DOI 10.1016/j.carbon.2013.07.095
   Tejwan N, 2021, INORG CHEM COMMUN, V134, DOI 10.1016/j.inoche.2021.108985
   Tejwan N, 2021, J CONTROL RELEASE, V330, P132, DOI 10.1016/j.jconrel.2020.12.023
   Tejwan N, 2020, ADV COLLOID INTERFAC, V275, DOI 10.1016/j.cis.2019.102046
   Thakur M, 2014, J DRUG DELIV, V2014, DOI 10.1155/2014/282193
   Thakur N, 2019, J NANOBIOTECHNOL, V17, DOI 10.1186/s12951-019-0516-9
   Thamaraiselvi P, 2012, ASIAN J PLANT SCI, V2, P115
   Vazquez-Munoz R, 2019, PLOS ONE, V14, DOI 10.1371/journal.pone.0224904
   Vijayalakshmi M, 2016, BANGL J PHARMACOL, V11, P570, DOI 10.3329/bjp.v11i3.27663
   Wang D, 2016, INT J NANOMED, V11, P6621, DOI 10.2147/IJN.S113692
   Wu FS, 2018, ACS APPL BIO MATER, V1, P110, DOI 10.1021/acsabm.8b00029
   Wu FS, 2018, PART PART SYST CHAR, V35, DOI 10.1002/ppsc.201800208
   Wu FS, 2017, INT J NANOMED, V12, P7375, DOI 10.2147/IJN.S147165
   Wu WT, 2015, J PHOTOCH PHOTOBIO B, V152, P63, DOI 10.1016/j.jphotobiol.2014.10.018
   Yang XF, 2017, J INORG BIOCHEM, V167, P36, DOI 10.1016/j.jinorgbio.2016.11.023
   Yang YH, 2012, CHEM COMMUN, V48, P380, DOI 10.1039/c1cc15678k
   Yao H, 2018, INT J NANOMED, V13, P6249, DOI 10.2147/IJN.S176176
   Yuan CS, 2004, ANN INTERN MED, V141, P23, DOI 10.7326/0003-4819-141-1-200407060-00011
   Yuan FL, 2016, NANO TODAY, V11, P565, DOI 10.1016/j.nantod.2016.08.006
   Yue LL, 2020, ACS APPL NANO MATER, V3, P869, DOI 10.1021/acsanm.9b02394
   Yun J, 2018, BBA-BIOMEMBRANES, V1860, P357, DOI 10.1016/j.bbamem.2017.11.008
   Zhang YP, 2019, SPECTROCHIM ACTA A, V217, P60, DOI 10.1016/j.saa.2019.03.044
   Zhou JJ, 2012, MATER LETT, V66, P222, DOI 10.1016/j.matlet.2011.08.081
   Zsila F, 2003, BIOCHEM PHARMACOL, V65, P447, DOI 10.1016/S0006-2952(02)01521-6
NR 87
TC 9
Z9 9
U1 8
U2 21
PU ELSEVIER
PI AMSTERDAM
PA RADARWEG 29, 1043 NX AMSTERDAM, NETHERLANDS
SN 1387-7003
EI 1879-0259
J9 INORG CHEM COMMUN
JI Inorg. Chem. Commun.
PD MAY
PY 2022
VL 139
AR 109317
DI 10.1016/j.inoche.2022.109317
EA MAR 2022
PG 12
WC Chemistry, Inorganic & Nuclear
WE Science Citation Index Expanded (SCI-EXPANDED)
SC Chemistry
GA 0V3RX
UT WOS:000788264300001
DA 2023-08-19
ER

PT J
AU Tian, R
   Guo, YF
   Luo, FZ
   Yang, TS
   Zhou, ZH
   Wang, ZT
   Xie, Y
AF Tian, Rui
   Guo, Yufan
   Luo, Fazhen
   Yang, Tianshu
   Zhou, Zhenhua
   Wang, Zhengtao
   Xie, Yan
TI Green synthesis of multifunctional carbon dots from Crataegi Fructus for
   pH sensing, cell imaging and hemostatic effects
SO JOURNAL OF PHOTOCHEMISTRY AND PHOTOBIOLOGY A-CHEMISTRY
LA English
DT Article
DE Carbon dots; Crataegi Fructus; Pyrolysis; Hemostatic effect; pH sensing;
   Cell imaging
ID QUANTUM DOTS; EMISSION
AB Multifunctional carbon dots with intrinsic biological activity and fluorescent properties exhibit tremendous potential for applications in various fields, especially in the biomedical field. This paper reports a green and facile method for the synthesis of multifunctional carbon dots (CFCDs) via pyrolysis using the herbal medicine Crataegi Fructus as a precursor, and the fluorescent properties and biological activities of CFCDs are investigated, while the corresponding mechanisms are explored. The obtained CFCDs present a graphitic structure with an average particle size of 2.35 nm, abundant functional groups on their surface, and possess high aqueous solubility and excellent stability. Furthermore, under acidic conditions, these CFCDs have pH-dependent fluorescence properties based on protonation and deprotonation, showing a high linear correlation with pH values ranging from 0.5 to 4.5. The low cytotoxicity of CFCDs and their efficient internalization by cells make them ideal for cell imaging. More importantly, CFCDs exert good hemostatic effects through the extrinsic and common pathway and promote platelet aggregation. In conclusion, CFCDs can simultaneously realize pH sensing, cell imaging, and hemorrhagic disease treatment and, thus, have potential for wide application in medical domain.
C1 [Tian, Rui; Wang, Zhengtao] Shanghai Univ Tradit Chinese Med, Inst Chinese Mat Med, Shanghai 201203, Peoples R China.
   [Tian, Rui; Guo, Yufan; Luo, Fazhen; Yang, Tianshu; Xie, Yan] Shanghai Univ Tradit Chinese Med, Res Ctr Hlth & Nutr, Shanghai 201203, Peoples R China.
   [Zhou, Zhenhua] Shanghai Univ Tradit Chinese Med, Shuguang Hosp, Shanghai 201203, Peoples R China.
   [Wang, Zhengtao] Shanghai Univ Tradit Chinese Med, Inst Chinese Mat Med, 1200 Cailun Rd, Shanghai 201203, Peoples R China.
   [Xie, Yan] Shanghai Univ Tradit Chinese Med, Res Ctr Hlth & Nutr, 1200 Cailun Rd, Shanghai 201203, Peoples R China.
C3 Shanghai University of Traditional Chinese Medicine; Shanghai University
   of Traditional Chinese Medicine; Shanghai University of Traditional
   Chinese Medicine; Shanghai University of Traditional Chinese Medicine;
   Shanghai University of Traditional Chinese Medicine
RP Wang, ZT (通讯作者)，Shanghai Univ Tradit Chinese Med, Inst Chinese Mat Med, 1200 Cailun Rd, Shanghai 201203, Peoples R China.; Xie, Y (通讯作者)，Shanghai Univ Tradit Chinese Med, Res Ctr Hlth & Nutr, 1200 Cailun Rd, Shanghai 201203, Peoples R China.
EM ztwang@shutcm.edu.cn; rosexie_1996@hotmail.com
RI Wang, Zhengtao/AAH-7360-2019
OI Wang, Zhengtao/0000-0003-2797-4625
FU National Natural Science Foundation of China [81873198]; Academic Leader
   Program of Shanghai Municipal Health Commission [2022XD026]
FX This work was supported by the National Natural Science Foundation of
   China (81873198) and the Academic Leader Program of Shanghai Municipal
   Health Commission (2022XD026) .
CR Ahlawat J, 2022, ACS SUSTAIN CHEM ENG, V10, P4610, DOI 10.1021/acssuschemeng.1c08638
   Alaghmandfard A, 2021, MAT SCI ENG C-MATER, V120, DOI 10.1016/j.msec.2020.111756
   Ardekani SM, 2019, J COLLOID INTERF SCI, V552, P378, DOI 10.1016/j.jcis.2019.05.067
   Atchudan R, 2016, J COLLOID INTERF SCI, V482, P8, DOI 10.1016/j.jcis.2016.07.058
   Aung YY, 2020, ACS BIOMATER SCI ENG, V6, P4490, DOI 10.1021/acsbiomaterials.0c00508
   Bajpai VK, 2020, THERANOSTICS, V10, P7841, DOI 10.7150/thno.42291
   Boedtkjer E, 2020, ANNU REV PHYSIOL, V82, P103, DOI 10.1146/annurev-physiol-021119-034627
   Chang D, 2020, ANALYST, V145, P8030, DOI 10.1039/d0an01487g
   Chen YY, 2020, MAT SCI ENG C-MATER, V117, DOI 10.1016/j.msec.2020.111264
   Chen YH, 2020, J ETHNOPHARMACOL, V249, DOI 10.1016/j.jep.2019.112364
   Dong XL, 2020, THERANOSTICS, V10, P671, DOI 10.7150/thno.39863
   Du JY, 2021, J COLLOID INTERF SCI, V587, P376, DOI 10.1016/j.jcis.2020.11.108
   Ehtesabi H, 2020, MICROCHIM ACTA, V187, DOI 10.1007/s00604-019-4091-4
   Fahmi MZ, 2016, RSC ADV, V6, P92996, DOI 10.1039/c6ra21062g
   Fei CH, 2021, SCI REP-UK, V11, DOI 10.1038/s41598-020-79717-w
   Fei YX, 2017, J ETHNOPHARMACOL, V207, P57, DOI 10.1016/j.jep.2017.06.023
   Garner I, 2020, FRONT BIOENG BIOTECH, V8, DOI 10.3389/fbioe.2020.573407
   Geys J, 2008, ENVIRON HEALTH PERSP, V116, P1607, DOI 10.1289/ehp.11566
   Greene TK, 2010, J THROMB HAEMOST, V8, P2820, DOI 10.1111/j.1538-7836.2010.04084.x
   Guo LL, 2018, MAT SCI ENG C-MATER, V84, P60, DOI 10.1016/j.msec.2017.11.034
   He HZ, 2018, NANOSCALE, V10, P10991, DOI 10.1039/c8nr02643b
   Hildebrandt N, 2017, CHEM REV, V117, P536, DOI 10.1021/acs.chemrev.6b00030
   Hong GL, 2018, INT J NANOMED, V13, P4807, DOI 10.2147/IJN.S168570
   Horo H, 2022, CARBOHYD POLYM, V277, DOI 10.1016/j.carbpol.2021.118862
   Hu XT, 2021, FOOD CHEM, V339, DOI 10.1016/j.foodchem.2020.127775
   Liu C, 2021, FRONT CHEM, V8, DOI 10.3389/fchem.2020.605028
   Liu H, 2022, ADV HEALTHC MATER, V11, DOI 10.1002/adhm.202101448
   Lu ST, 2019, BIOMATER SCI-UK, V7, P3258, DOI 10.1039/c9bm00570f
   Luo WK, 2021, J NANOBIOTECHNOL, V19, DOI 10.1186/s12951-021-01072-3
   Lv RY, 2021, J FLUORESC, V31, P339, DOI 10.1007/s10895-020-02661-5
   Ma Z, 2020, NANOMATERIALS-BASEL, V10, DOI 10.3390/nano10101924
   Maruthapandi M, 2021, BIOTECHNOL ADV, V53, DOI 10.1016/j.biotechadv.2021.107843
   Meng YT, 2022, J HAZARD MATER, V424, DOI 10.1016/j.jhazmat.2021.127289
   Mondal TK, 2019, J COLLOID INTERF SCI, V553, P177, DOI 10.1016/j.jcis.2019.06.009
   Niu YF, 2020, ACS APPL MATER INTER, V12, P3445, DOI 10.1021/acsami.9b19378
   Park SY, 2014, ACS APPL MATER INTER, V6, P3365, DOI 10.1021/am500159p
   Quan KC, 2016, ACS APPL MATER INTER, V8, P7666, DOI 10.1021/acsami.5b12715
   Shahshahanipour M, 2019, MAT SCI ENG C-MATER, V98, P826, DOI 10.1016/j.msec.2019.01.041
   Sharma N, 2020, APPL MICROBIOL BIOT, V104, P7187, DOI 10.1007/s00253-020-10726-5
   Sun ZW, 2018, J BIOMED NANOTECHNOL, V14, P2146, DOI 10.1166/jbn.2018.2653
   Suner SS, 2021, J FLUORESC, V31, P1705, DOI 10.1007/s10895-021-02798-x
   Tong T, 2020, SMALL, V16, DOI 10.1002/smll.201906206
   Varkouhi AK, 2011, J CONTROL RELEASE, V151, P220, DOI 10.1016/j.jconrel.2010.11.004
   Wang B, 2021, J MATER CHEM B, V9, P9005, DOI 10.1039/d1tb01283e
   Wareing TC, 2021, ACS NANO, V15, P15471, DOI 10.1021/acsnano.1c03886
   Wei XJ, 2019, ACS APPL MATER INTER, V11, P9832, DOI 10.1021/acsami.9b00074
   Wen XP, 2021, MAT SCI ENG C-MATER, V123, DOI 10.1016/j.msec.2021.112022
   Wu M, 2020, FRONT PHARMACOL, V11, DOI 10.3389/fphar.2020.00118
   Xu JY, 2021, INT J BIOL MACROMOL, V191, P1221, DOI 10.1016/j.ijbiomac.2021.09.165
   Xu XW, 2016, ACS APPL MATER INTER, V8, P32706, DOI 10.1021/acsami.6b12252
   Xu YL, 2022, ADV MATER, V34, DOI 10.1002/adma.202200905
   Yang XM, 2014, BIOSENS BIOELECTRON, V60, P292, DOI 10.1016/j.bios.2014.04.046
   Yang XC, 2020, ACS APPL MATER INTER, V12, P20849, DOI 10.1021/acsami.0c02206
   Yang YZ, 2020, MAT SCI ENG C-MATER, V108, DOI 10.1016/j.msec.2019.110401
   Yao H, 2018, INT J NANOMED, V13, P6249, DOI 10.2147/IJN.S176176
   Yao Q, 2021, FRONT PHARMACOL, V12, DOI 10.3389/fphar.2021.773185
   Zhang LL, 2020, SCI REP-UK, V10, DOI 10.1038/s41598-020-65802-7
   Zhao XM, 2020, NANOMEDICINE-UK, V15, P677, DOI 10.2217/nnm-2019-0390
   Zhao XY, 2019, TALANTA, V201, P1, DOI 10.1016/j.talanta.2019.03.095
   Zhao YS, 2020, INT J NANOMED, V15, P9049, DOI 10.2147/IJN.S281976
   Zhou JJ, 2012, MATER LETT, V66, P222, DOI 10.1016/j.matlet.2011.08.081
NR 61
TC 2
Z9 2
U1 5
U2 5
PU ELSEVIER SCIENCE SA
PI LAUSANNE
PA PO BOX 564, 1001 LAUSANNE, SWITZERLAND
SN 1010-6030
EI 1873-2666
J9 J PHOTOCH PHOTOBIO A
JI J. Photochem. Photobiol. A-Chem.
PD APR 1
PY 2023
VL 438
AR 114531
DI 10.1016/j.jphotochem.2022.114531
EA JAN 2023
PG 10
WC Chemistry, Physical
WE Science Citation Index Expanded (SCI-EXPANDED)
SC Chemistry
GA H1CY9
UT WOS:000993419500001
DA 2023-08-19
ER

PT J
AU Wang, XK
   Zhang, Y
   Kong, H
   Cheng, JJ
   Zhang, ML
   Sun, ZW
   Wang, SN
   Liu, JX
   Qu, HH
   Zhao, Y
AF Wang, Xiaoke
   Zhang, Yue
   Kong, Hui
   Cheng, Jinjun
   Zhang, Meiling
   Sun, Ziwei
   Wang, Suna
   Liu, Jiaxing
   Qu, Huihua
   Zhao, Yan
TI Novel mulberry silkworm cocoon-derived carbon dots and their
   anti-inflammatory properties
SO ARTIFICIAL CELLS NANOMEDICINE AND BIOTECHNOLOGY
LA English
DT Article
DE Mulberry silkworm cocoon carbonisata; carbon dots; anti-inflammatory;
   drug discovery
AB Mulberry silkworm cocoon (MSC) carbonisata has been used for the treatment of inflammatory diseases for hundreds of years; however, after years of research efforts, little information is available on its anti-inflammatory components and underlying mechanism. We developed novel carbon dots (CDs) derived from MSC carbonisata (MSC-CDs), for the first time, with an average diameter of 2.26-9.35 nm and a quantum yield (QY) of 6.32%. The MSC-CDs were prepared using a modified pyrolysis method, and no further modification and external surface passivation agent was required. With abundant surface groups, MSC-CDs showed distinct solubility and bioactivity. In this study, we innovatively used three classical experimental models of inflammation to evaluate the anti-inflammatory bioactivity of MSC-CDs. The results indicated that MSC-CDs exhibited marked anti-inflammatory bioactivity which was likely mediated by inhibition of the expression of interleukin-6 and tumour necrosis factor-alpha. These results suggest that MSC-CDs possess a remarkable anti-inflammatory property, which provides evidence to support further investigation of the considerable potential and effective material basis of this traditional Chinese medicine.
C1 [Wang, Xiaoke; Kong, Hui; Cheng, Jinjun; Zhang, Meiling; Sun, Ziwei; Wang, Suna; Liu, Jiaxing; Zhao, Yan] Beijing Univ Chinese Med, Beijing Key Lab, Sch Preclin Med, Beijing, Peoples R China.
   [Zhang, Yue] Beijing Univ Chinese Med, Sch Life Sci, Beijing, Peoples R China.
   [Qu, Huihua] Beijing Univ Chinese Med, Beijing Inst Tradit Chinese Med, Beijing, Peoples R China.
C3 Beijing University of Chinese Medicine; Beijing University of Chinese
   Medicine; Beijing University of Chinese Medicine
RP Zhao, Y (通讯作者)，Beijing Univ Chinese Med, Sch Preclin Med, 11 Beisanhuandong Rd, Beijing 100029, Peoples R China.
EM zhaoyandr@163.com
RI Li, Jiaxi/HTS-3430-2023; Yu, Kun/IAP-9807-2023; zhang,
   yue/HGU-0593-2022; wang, ya/HQZ-7558-2023; liu, jiajia/IUN-0901-2023;
   li, jiawei/HOA-5023-2023; liu, jiajia/ISS-0316-2023; liu,
   jia/HKE-9796-2023
OI Li, Jiaxi/0000-0002-8197-8590; Reis, AlessanRSS/0000-0001-8486-7469
FU National Natural Science Foundation of China [81473338, 81573573];
   Classical Prescription Basic Research Team of the Beijing University of
   Chinese Medicine
FX This study was supported by the National Natural Science Foundation of
   China [Grants No. 81473338 and 81573573] and the Classical Prescription
   Basic Research Team of the Beijing University of Chinese Medicine.
CR Bak E, 2017, OPTOMETRY VISION SCI, V94, P626, DOI 10.1097/OPX.0000000000001058
   Baker SN, 2010, ANGEW CHEM INT EDIT, V49, P6726, DOI 10.1002/anie.200906623
   Bhamore JR, 2018, J MOL LIQ, V264, P9, DOI 10.1016/j.molliq.2018.05.041
   Cai CY, 2016, SCI REP-UK, V6, DOI 10.1038/srep27014
   Calabrese EJ, 2008, ENVIRON TOXICOL CHEM, V27, P1451, DOI 10.1897/07-541
   de Almeida AAC, 2017, INFLAMMATION, V40, P511, DOI 10.1007/s10753-016-0496-y
   Das P, 2018, MAT SCI ENG C-MATER, V88, P115, DOI 10.1016/j.msec.2018.03.010
   Ding CQ, 2014, ACCOUNTS CHEM RES, V47, P20, DOI 10.1021/ar400023s
   Duran N, 2016, J BIOMED NANOTECHNOL, V12, P1323, DOI 10.1166/jbn.2016.2225
   Gao N, 2017, BIOSENS BIOELECTRON, V96, P300, DOI 10.1016/j.bios.2017.05.019
   Han CP, 2016, BIOSENS BIOELECTRON, V83, P229, DOI 10.1016/j.bios.2016.04.066
   Jaleel JA, 2018, J CONTROL RELEASE, V269, P302, DOI 10.1016/j.jconrel.2017.11.027
   Kenry, 2018, BIOMATERIALS, V155, P236, DOI 10.1016/j.biomaterials.2017.10.004
   Kosovrasti VY, 2014, EXPERT OPIN BIOL TH, V14, P419, DOI 10.1517/14712598.2014.875524
   Kothari N, 2013, CYTOKINE, V61, P676, DOI 10.1016/j.cyto.2012.11.016
   Lasselin J, 2018, FRONT NEUROENDOCRIN, V50, P91, DOI 10.1016/j.yfrne.2018.06.005
   Li CY, 2017, AM J CHINESE MED, V45, P847, DOI [10.1142/S0192415X17500458, 10.1142/s0192415x17500458]
   Li HX, 2018, ACS APPL MATER INTER, V10, P7737, DOI 10.1021/acsami.7b17619
   Liu XM, 2018, NANOMEDICINE-UK, V13, P391, DOI 10.2217/nnm-2017-0297
   Matsumoto H., 2018, SCI REP-UK, V8
   Narsinghani T, 2014, CHEM BIOL DRUG DES, V84, P1, DOI 10.1111/cbdd.12292
   Pacquiao MR, 2018, APPL SURF SCI, V453, P192, DOI 10.1016/j.apsusc.2018.04.199
   Rasheed PA, 2017, BIOSENS BIOELECTRON, V97, P226, DOI 10.1016/j.bios.2017.06.001
   Sun ZW, 2018, J BIOMED NANOTECHNOL, V14, P2146, DOI 10.1166/jbn.2018.2653
   Sung J, 2018, FOOD FUNCT, V9, P6082, DOI 10.1039/c8fo01561a
   Tacconelli S, 2017, EXPERT OPIN DRUG SAF, V16, P791, DOI 10.1080/14740338.2017.1338272
   Tanaka T, 2016, IMMUNOTHERAPY-UK, V8, P959, DOI 10.2217/imt-2016-0020
   Urgard E, 2016, J CONTROL RELEASE, V235, P195, DOI 10.1016/j.jconrel.2016.06.006
   Wang YQ, 2017, CELL PHYSIOL BIOCHEM, V44, P2357, DOI 10.1159/000486123
   Wang YZ, 2018, J BIOMED NANOTECHNOL, V14, P1635, DOI 10.1166/jbn.2018.2613
   Yan X, 2017, J NANOBIOTECHNOL, V15, DOI 10.1186/s12951-017-0296-z
   Yang LQ, 2016, ANAL CHIM ACTA, V930, P23, DOI 10.1016/j.aca.2016.04.041
   Zhang J, 2014, NANOSCALE, V6, P4096, DOI 10.1039/c3nr05896d
   Zhang ML, 2018, ARTIF CELL NANOMED B, V46, P1562, DOI 10.1080/21691401.2017.1379015
   Zhang XY, 2018, CHEMSUSCHEM, V11, P11, DOI 10.1002/cssc.201701847
   Zhang ZB, 2018, FRONT PHARMACOL, V9, DOI 10.3389/fphar.2018.01181
   Zhao Y, 2017, SCI REP-UK, V7, DOI 10.1038/s41598-017-04073-1
   Zheng M, 2015, ACS NANO, V9, P11455, DOI 10.1021/acsnano.5b05575
   Zheng M, 2014, ADV MATER, V26, P3554, DOI 10.1002/adma.201306192
NR 39
TC 26
Z9 33
U1 10
U2 166
PU TAYLOR & FRANCIS LTD
PI ABINGDON
PA 2-4 PARK SQUARE, MILTON PARK, ABINGDON OR14 4RN, OXON, ENGLAND
SN 2169-1401
EI 2169-141X
J9 ARTIF CELL NANOMED B
JI Artif. Cell. Nanomed. Biotechnol.
PD JAN 1
PY 2020
VL 48
IS 1
BP 68
EP 76
DI 10.1080/21691401.2019.1699810
PG 9
WC Biotechnology & Applied Microbiology; Engineering, Biomedical; Materials
   Science, Biomaterials
WE Science Citation Index Expanded (SCI-EXPANDED)
SC Biotechnology & Applied Microbiology; Engineering; Materials Science
GA PR6NY
UT WOS:000607352000005
PM 31852285
OA gold
DA 2023-08-19
ER

PT J
AU Chen, X
   Qin, Y
   Song, XR
   Li, H
   Yang, Y
   Guo, JZ
   Cui, TT
   Yu, JF
   Wang, CF
   Chen, S
AF Chen, Xu
   Qin, Ying
   Song, Xinru
   Li, He
   Yang, Yue
   Guo, Jiazhuang
   Cui, Tingting
   Yu, Jiafei
   Wang, Cai-Feng
   Chen, Su
TI Green Synthesis of Carbon Dots and Their Integration into Nylon-11
   Nanofibers for Enhanced Mechanical Strength and Biocompatibility
SO NANOMATERIALS
LA English
DT Article
DE carbon dots; green synthesis; Nylon-11; nanofiber; mechanical
   properties; biocompatibility
ID FABRICATION
AB Carbon dots (CDs) have been extensively explored to show good optical features, low toxicity, and good biocompatibility. Herein, we report the new synthesis of forsythia-derived CDs (F-CDs) and their incorporation into Nylon-11 nanofibers for improved mechanical properties and biocompatibility. F-CDs are prepared from a Chinese herb forsythia via a magnetic hyperthermia method in 90 s without the use of any organic solvents. The as-prepared F-CDs with rich surface functional groups can be well embedded into Nylon-11 nanofibers via electrospinning, providing Nylon-11/F-CD nanofiber mats with remarkably enhanced mechanical properties. With the incorporation of F-CDs at 10 wt% into the Nylon-11 nanofiber mats, the tensile strength increases from 7.5 to 16.6 MPa, and the elongation ratio at break increases from 39% to 125%. Moreover, the Nylon-11/F-CD nanofiber mats exhibit excellent cytocompatibility towards L929 fibroblast cells with cell viability of 96%. These findings may guide the development of various CD-embedded nanofiber mats with good mechanical properties and biocompatibility potentially useful for biomedical applications, such as tissue engineering scaffolds or wound dressing.
C1 [Chen, Xu; Qin, Ying; Li, He; Yang, Yue; Guo, Jiazhuang; Cui, Tingting; Wang, Cai-Feng; Chen, Su] Nanjing Tech Univ, Coll Chem Engn, State Key Lab Mat Oriented Chem Engn, 5 Xin Mofan Rd, Nanjing 210009, Peoples R China.
   [Song, Xinru; Yu, Jiafei] Nanjing Med Univ, Dept Gen Surg, Affiliated Jiangning Hosp, Nanjing 211100, Peoples R China.
C3 Nanjing Tech University; Nanjing Medical University
RP Wang, CF (通讯作者)，Nanjing Tech Univ, Coll Chem Engn, State Key Lab Mat Oriented Chem Engn, 5 Xin Mofan Rd, Nanjing 210009, Peoples R China.; Yu, JF (通讯作者)，Nanjing Med Univ, Dept Gen Surg, Affiliated Jiangning Hosp, Nanjing 211100, Peoples R China.
EM yjfyujiafei@163.com; caifengwang@njtech.edu.cn
RI Chen, Su/IXX-1915-2023; Wang, Cai-Feng/I-2302-2012
OI Wang, Cai-Feng/0000-0003-4667-2120
FU National Natural Science Foundation of China [21978132, 21736006];
   Priority Academic Program Development (PAPD) of the Jiangsu Higher
   Education Institutions
FX This work was supported by the National Natural Science Foundation of
   China (21978132, and 21736006), and the Priority Academic Program
   Development (PAPD) of the Jiangsu Higher Education Institutions.
CR Al-Attar HA, 2012, ADV FUNCT MATER, V22, P3824, DOI 10.1002/adfm.201200814
   Atchudan R, 2017, SENSOR ACTUAT B-CHEM, V246, P497, DOI 10.1016/j.snb.2017.02.119
   Bhowmick S, 2016, BIOMATERIALS, V88, P83, DOI 10.1016/j.biomaterials.2016.02.034
   Buttafoco L, 2006, BIOMATERIALS, V27, P724, DOI 10.1016/j.biomaterials.2005.06.024
   Chang MJ, 2008, BIOSCI BIOTECH BIOCH, V72, P2750, DOI 10.1271/bbb.80392
   Dhanalakshmi M, 2015, MATER TODAY COMMUN, V3, P141, DOI 10.1016/j.mtcomm.2015.01.002
   Ding H, 2018, SMALL, V14, DOI 10.1002/smll.201800612
   Fuyuno N, 2014, ADV OPT MATER, V2, P983, DOI 10.1002/adom.201400200
   Ge L, 2019, APPL PHYS A-MATER, V125, DOI 10.1007/s00339-019-2939-4
   Guo JZ, 2022, ADV FUNCT MATER, V32, DOI 10.1002/adfm.202110393
   Guo JZ, 2020, ACS SUSTAIN CHEM ENG, V8, P1566, DOI 10.1021/acssuschemeng.9b06267
   Hong YL, 2010, ADV FUNCT MATER, V20, P1503, DOI 10.1002/adfm.200901627
   Jayakumar R, 2010, BIOTECHNOL ADV, V28, P142, DOI 10.1016/j.biotechadv.2009.11.001
   Jiang K, 2016, ANGEW CHEM INT EDIT, V55, P7231, DOI 10.1002/anie.201602445
   Li QJ, 2018, NAT COMMUN, V9, DOI 10.1038/s41467-018-03144-9
   Lim SY, 2015, CHEM SOC REV, V44, P362, DOI 10.1039/c4cs00269e
   Liu Y, 2014, CARBON, V68, P258, DOI 10.1016/j.carbon.2013.10.086
   Miao X, 2018, ADV MATER, V30, DOI 10.1002/adma.201704740
   Milenkovic I, 2019, CARBON, V144, P791, DOI 10.1016/j.carbon.2018.12.102
   Tu NDK, 2020, NANO ENERGY, V70, DOI 10.1016/j.nanoen.2020.104501
   Pande SA, 2007, CURR APPL PHYS, V7, P590, DOI 10.1016/j.cap.2006.12.004
   Qiao ZA, 2010, CHEM COMMUN, V46, P8812, DOI 10.1039/c0cc02724c
   Quilez-Bermejo J, 2022, CARBON, V189, P548, DOI 10.1016/j.carbon.2021.12.086
   Saddiqe Z, 2010, J ETHNOPHARMACOL, V131, P511, DOI 10.1016/j.jep.2010.07.034
   Sharma V, 2017, J MATER CHEM B, V5, P8904, DOI 10.1039/c7tb02484c
   Song YB, 2014, RSC ADV, V4, P27184, DOI 10.1039/c3ra47994c
   Wang J, 2012, ANGEW CHEM INT EDIT, V51, P9297, DOI 10.1002/anie.201204381
   Wang YC, 2016, SCI CHINA CHEM, V59, P836, DOI 10.1007/s11426-016-0022-y
   Xu XY, 2004, J AM CHEM SOC, V126, P12736, DOI 10.1021/ja040082h
   Xue JX, 2013, BIOMATERIALS, V34, P2624, DOI 10.1016/j.biomaterials.2012.12.011
   Yang F, 2004, J BIOMAT SCI-POLYM E, V15, P1483, DOI 10.1163/1568562042459733
   Yang Z, 2014, NANOSCALE, V6, P1890, DOI 10.1039/c3nr05380f
   Yuan FL, 2020, NAT PHOTONICS, V14, P171, DOI 10.1038/s41566-019-0557-5
   Yuan FL, 2018, NAT COMMUN, V9, DOI 10.1038/s41467-018-04635-5
   Zhao AD, 2015, CARBON, V85, P309, DOI 10.1016/j.carbon.2014.12.045
   Zhou L, 2012, CHEM COMMUN, V48, P1147, DOI 10.1039/c2cc16791c
   Zhu LL, 2013, J MATER CHEM C, V1, P4925, DOI 10.1039/c3tc30701h
   Zhu ZJ, 2020, ANGEW CHEM INT EDIT, V59, P3099, DOI 10.1002/anie.201914331
   Zuo PL, 2016, MICROCHIM ACTA, V183, P519, DOI 10.1007/s00604-015-1705-3
NR 39
TC 3
Z9 3
U1 18
U2 32
PU MDPI
PI BASEL
PA ST ALBAN-ANLAGE 66, CH-4052 BASEL, SWITZERLAND
EI 2079-4991
J9 NANOMATERIALS-BASEL
JI Nanomaterials
PD OCT
PY 2022
VL 12
IS 19
AR 3347
DI 10.3390/nano12193347
PG 11
WC Chemistry, Multidisciplinary; Nanoscience & Nanotechnology; Materials
   Science, Multidisciplinary; Physics, Applied
WE Science Citation Index Expanded (SCI-EXPANDED)
SC Chemistry; Science & Technology - Other Topics; Materials Science;
   Physics
GA 5G5KC
UT WOS:000867036600001
PM 36234475
OA gold, Green Published
DA 2023-08-19
ER

PT J
AU Guo, SX
   Lan, J
   Liu, B
   Zheng, BX
   Gong, XC
   Fan, XH
AF Guo, Shangxin
   Lan, Jing
   Liu, Bo
   Zheng, Baixiu
   Gong, Xingchu
   Fan, Xiaohui
TI Continuous Flow Synthesis of N-Doped Carbon Quantum Dots for Total
   Phenol Content Detection
SO CHEMOSENSORS
LA English
DT Article
DE Chinese medicine quality; carbon quantum dots; PAD; total phenolic
   content; continuous flow synthesis; tetraethylene glycol
ID ANALYTICAL DEVICES; PAPER
AB The carbon quantum dot (CQD) paper-based analytical device (PAD) has drawn great attention and is being intensively explored. However, the construction of a continuous flow CQD synthesis device remains challenging. In this work, a continuous flow reaction apparatus was constructed to synthesize nitrogen-doped CQDs using a mixed-solvent system of tetraethylene glycol and water. The optical properties of the CQDs were characterized. The CQDs were found to be quenched by phenolics such as chlorogenic acid, salvianolic acid B, and rutin. The CQD PAD was prepared for the determination of the total phenolic content of honeysuckle extracts. A smartphone was used to test the analytical performance of the CQD PAD. The results demonstrated that the degree of fluorescence quenching of the CQDs showed a linear relationship with the concentration of the added chlorogenic acid solution. This method was compared with the total phenolic assay in the Chinese Pharmacopoeia, and the statistical test showed no significant difference between their results. With aqueous tetraethylene glycol as the solvent for the synthesis, the continuous flow reactor for CQD preparation could be easily set up. The CQD PAD is convenient, cheap, and expected to be used for the rapid quality detection of traditional Chinese medicines.
C1 [Guo, Shangxin; Lan, Jing; Zheng, Baixiu; Gong, Xingchu; Fan, Xiaohui] Zhejiang Univ, Coll Pharm, Inst Drug Informat, Hangzhou 310058, Peoples R China.
   [Lan, Jing; Gong, Xingchu; Fan, Xiaohui] Zhejiang Univ, Innovat Ctr, State Key Lab Component Based Chinese Med, Hangzhou 310058, Peoples R China.
   [Liu, Bo] Tianjin Univ Tradit Chinese Med, Sch Pharmaceut Engn Tradit Chinese Med, Tianjin 301617, Peoples R China.
   [Gong, Xingchu; Fan, Xiaohui] Zhejiang Univ, Jinhua Inst, Jinhua 321016, Zhejiang, Peoples R China.
C3 Zhejiang University; Zhejiang University; Tianjin University of
   Traditional Chinese Medicine; Zhejiang University
RP Gong, XC; Fan, XH (通讯作者)，Zhejiang Univ, Coll Pharm, Inst Drug Informat, Hangzhou 310058, Peoples R China.; Gong, XC; Fan, XH (通讯作者)，Zhejiang Univ, Innovat Ctr, State Key Lab Component Based Chinese Med, Hangzhou 310058, Peoples R China.; Gong, XC; Fan, XH (通讯作者)，Zhejiang Univ, Jinhua Inst, Jinhua 321016, Zhejiang, Peoples R China.
EM gongxingchu@zju.edu.cn; fanxh@zju.edu.cn
OI Gong, Xingchu/0000-0003-2632-4612; TAI, yanni/0000-0002-4471-2881
FU National S&T Major Project of China [2018ZX09201011]; National Natural
   Science Foundation of China [81503242]; Innovation Team and Talent
   Cultivation Program of the National Administration of Traditional
   Chinese Medicine [ZYYCXTD-D-202002]
FX This research was supported by the following funds: National S&T Major
   Project of China, 2018ZX09201011; National Natural Science Foundation of
   China, 81503242; Innovation Team and Talent Cultivation Program of the
   National Administration of Traditional Chinese Medicine,
   ZYYCXTD-D-202002. The APC was funded by X.G.
CR Arduini F, 2019, BIOSENS BIOELECTRON, V126, P346, DOI 10.1016/j.bios.2018.10.014
   Asadzadeh-Khaneghah S, 2019, J PHOTOCH PHOTOBIO A, V374, P161, DOI 10.1016/j.jphotochem.2019.02.002
   Asano H, 2018, ANAL SCI, V34, P71, DOI 10.2116/analsci.34.71
   C. P. Commission, 2020, PHARMACOPOEIA PEOPLE
   Cao QP, 2019, RSC ADV, V9, P5674, DOI 10.1039/c8ra09157a
   Chaudhary P, 2021, SENSOR ACTUAT B-CHEM, V329, DOI 10.1016/j.snb.2020.129116
   Chinnadayyala SR, 2019, BIOSENS BIOELECTRON, V126, P68, DOI 10.1016/j.bios.2018.10.038
   de Oliveira TR, 2019, TALANTA, V195, P480, DOI 10.1016/j.talanta.2018.11.047
   Gan ZY, 2021, SENSOR ACTUAT B-CHEM, V328, DOI 10.1016/j.snb.2020.128997
   Gao WL, 2018, ACS APPL MATER INTER, V10, P1147, DOI 10.1021/acsami.7b16991
   Gong XC, 2021, J PHARM ANAL, V11, P603, DOI 10.1016/j.jpha.2020.09.004
   Hashimoto Y, 2019, ANAL METHODS-UK, V11, P179, DOI 10.1039/c8ay02298d
   Hisamoto H, 2017, ANAL SCI, V33, P753, DOI 10.2116/analsci.33.753
   Hu L, 2019, ANALYST, V144, P474, DOI 10.1039/c8an01707g
   Huang YZ, 2019, BIOSENS BIOELECTRON, V126, P339, DOI 10.1016/j.bios.2018.11.008
   Jia QY, 2018, ADV MATER, V30, DOI 10.1002/adma.201706090
   Kumar RS, 2021, APPL SURF SCI, V556, DOI 10.1016/j.apsusc.2021.149765
   [刘昌孝 Liu Changxiao], 2016, [中草药, Chinese Traditional and Herbal Drugs], V47, P1443
   Nie Li-Xing, 2017, Zhongguo Zhong Yao Za Zhi, V42, P3672, DOI 10.19540/j.cnki.cjcmm.20170901.016
   Rao LS, 2017, MAT SCI ENG C-MATER, V81, P213, DOI 10.1016/j.msec.2017.07.046
   Ravichandiran P, 2019, ANAL CHEM, V91, P10095, DOI 10.1021/acs.analchem.9b02057
   [佘一鸣 She Yiming], 2017, [中草药, Chinese Traditional and Herbal Drugs], V48, P2557
   Sinduja B, 2018, SPECTROCHIM ACTA A, V193, P486, DOI 10.1016/j.saa.2017.12.067
   Su YH, 2022, CHEMOSENSORS, V10, DOI 10.3390/chemosensors10070286
   Suh B, 2022, CHEMOSENSORS, V10, DOI 10.3390/chemosensors10010032
   Tai YN, 2021, SEPARATIONS, V8, DOI 10.3390/separations8060074
   Tang QW, 2017, ACS NANO, V11, P1540, DOI 10.1021/acsnano.6b06867
   Wang JX, 2019, SMALL, V15, DOI 10.1002/smll.201803913
   Wang Y, 2019, BIOSENS BIOELECTRON, V136, P84, DOI 10.1016/j.bios.2019.04.032
   Wang Zhi-min, 2006, Zhongguo Zhong Yao Za Zhi, V31, P1925
   Wang ZX, 2019, FOOD CHEM, V276, P707, DOI 10.1016/j.foodchem.2018.10.047
   Yang L, 2021, SENSOR ACTUAT B-CHEM, V333, DOI 10.1016/j.snb.2021.129557
   Zhang Cui-ying, 2010, Yaoxue Xuebao, V45, P1296
   王智民, 2011, [中国中药杂志, China Journal of Chinese Materia Medica], V36, P657
NR 34
TC 3
Z9 3
U1 14
U2 37
PU MDPI
PI BASEL
PA ST ALBAN-ANLAGE 66, CH-4052 BASEL, SWITZERLAND
EI 2227-9040
J9 CHEMOSENSORS
JI Chemosensors
PD AUG
PY 2022
VL 10
IS 8
AR 334
DI 10.3390/chemosensors10080334
PG 16
WC Chemistry, Analytical; Electrochemistry; Instruments & Instrumentation
WE Science Citation Index Expanded (SCI-EXPANDED)
SC Chemistry; Electrochemistry; Instruments & Instrumentation
GA 4B8XH
UT WOS:000846052200001
OA gold
DA 2023-08-19
ER

PT J
AU Shen, PL
   Jia, YY
   Shi, SL
   Sun, J
   Han, X
AF Shen, Peiliang
   Jia, Yuanyuan
   Shi, Silin
   Sun, Jia
   Han, Xin
TI Analytical and biomedical applications of microfluidics in traditional
   Chinese medicine research
SO TRAC-TRENDS IN ANALYTICAL CHEMISTRY
LA English
DT Review
DE Microfluidics; Traditional Chinese medicine; Quality control; Drug
   delivery; Toxicity and pharmacological evaluation; Disease diagnosis
ID ON-A-CHIP; TANDEM MASS-SPECTROMETRY; LIQUID-CHROMATOGRAPHY; TRANSDERMAL
   DELIVERY; LIPID NANOPARTICLES; QUALITY CONSISTENCY; PESTICIDE-RESIDUES;
   LABEL-FREE; CELL; IDENTIFICATION
AB Traditional Chinese medicine (TCM) has significant benefits in the prevention and treatment of diseases due to its unique theoretical system and research techniques. However, there are still key issues to be resolved in the full interpretation and use of TCM, such as vague active compounds and mechanism of action. Therefore, it is promising to promote the research on TCM through innovative strategies and advanced cutting-edge technologies. Microfluidic chips have provided controllable unique platforms for biomedical applications in TCM research with flexible composition and large-scale integration. In this review, the analysis and biomedical applications of microfluidics in the field of TCM are highlighted, including quality control of Chinese herbal medicines (CHMs), delivery of CHMs, evaluation of pharmacological activity as well as disease diagnosis. Finally, potential challenges and prospects of existing microfluidic technologies in the inheritance and innovation of TCM are discussed.
   (c) 2022 Elsevier B.V. All rights reserved.
C1 [Shen, Peiliang; Jia, Yuanyuan; Shi, Silin; Sun, Jia; Han, Xin] Nanjing Univ Chinese Med, Sch Med & Holist Integrat Med, Jiangsu Collaborat Innovat Ctr Chinese Med Resour, Nanjing 210023, Peoples R China.
C3 Nanjing University of Chinese Medicine
RP Sun, J; Han, X (通讯作者)，Nanjing Univ Chinese Med, Sch Med & Holist Integrat Med, Jiangsu Collaborat Innovat Ctr Chinese Med Resour, Nanjing 210023, Peoples R China.
EM sunjia@njucm.edu.cn; xhan0220@njucm.edu.cn
FU National Natural Science Foundation of China [31901010]; Natural Science
   Foundation of the Higher Education Institutions of Jiangsu Province,
   China [22KJB320017]; Priority Academic Program Development of Jiangsu
   Higher Education Institutions (Integration of Chinese and Western
   Medicine); Nanjing University of Chinese Medicine [XPT82203337];
   Graduate Research & Practice Innovation Program of Jiangsu Province
   [KYCX21_1743]
FX This study was funded by National Natural Science Foundation of China
   (No. 31901010); Natural Science Foundation of the Higher Education
   Institutions of Jiangsu Province, China (22KJB320017); the Priority
   Academic Program Development of Jiangsu Higher Education Institutions
   (Integration of Chinese and Western Medicine); Supporting project of
   Nanjing University of Chinese Medicine to NSFC (XPT82203337); The
   Graduate Research & Practice Innovation Program of Jiangsu Province
   (KYCX21_1743).
CR Ai XN, 2020, ADV SCI, V7, DOI 10.1002/advs.202000111
   Allison SJ, 2017, NAT REV NEPHROL, V13, DOI 10.1038/nrneph.2017.79
   Altmann DM, 2022, SCIENCE, V375, P1127, DOI 10.1126/science.abn1755
   An XD, 2021, BIOMED PHARMACOTHER, V137, DOI 10.1016/j.biopha.2021.111267
   Ao Z, 2022, ANAL CHEM, V94, P1365, DOI 10.1021/acs.analchem.1c04641
   Awano T, 2009, P NATL ACAD SCI USA, V106, P2794, DOI [10.1073/pnas.0905845106, 10.1073/pnas.0812297106]
   Benam KH, 2016, NAT METHODS, V13, P151, DOI [10.1038/nmeth.3697, 10.1038/NMETH.3697]
   Bergert M, 2021, CELL STEM CELL, V28, P209, DOI 10.1016/j.stem.2020.10.017
   Bhatia SN, 2014, NAT BIOTECHNOL, V32, P760, DOI 10.1038/nbt.2989
   Braunberger C, 2013, J CHROMATOGR B, V932, P111, DOI 10.1016/j.jchromb.2013.06.015
   Bueters R, 2020, DRUG METAB DISPOS, V48, P353, DOI 10.1124/dmd.119.089755
   Bukala BR, 2019, J PSYCHOPHARMACOL, V33, P255, DOI 10.1177/0269881118817161
   Cai B, 2019, LAB CHIP, V19, P422, DOI 10.1039/c8lc01130c
   Cai QD, 2020, TALANTA, V220, DOI 10.1016/j.talanta.2020.121368
   Cao DL, 2022, BMC GENOMICS, V23, DOI 10.1186/s12864-022-08727-x
   Cao JL, 2020, J PHARMACEUT BIOMED, V191, DOI 10.1016/j.jpba.2020.113570
   Cao YH, 2022, ACTA PHARM SIN B, V12, P3113, DOI 10.1016/j.apsb.2022.03.016
   Cao YH, 2021, ANAL BIOANAL CHEM, V413, P2021, DOI 10.1007/s00216-021-03170-5
   Carles M, 2001, FRESEN J ANAL CHEM, V371, P190, DOI 10.1007/s002160100964
   Cesarz Z, 2016, STEM CELLS INT, V2016, DOI 10.1155/2016/9176357
   Chang SY, 2017, JCI INSIGHT, V2, DOI 10.1172/jci.insight.95978
   Chang YN, 2019, ACS OMEGA, V4, P8318, DOI 10.1021/acsomega.8b02249
   Chen D, 2022, NUTRIENTS, V14, DOI 10.3390/nu14132768
   Chen J, 2017, EUR J PHARM BIOPHARM, V117, P286, DOI 10.1016/j.ejpb.2017.04.008
   Chen R, 2021, BIOMATERIALS, V274, DOI 10.1016/j.biomaterials.2021.120855
   Chen RY, 2018, MOL PHARMACEUT, V15, P4517, DOI 10.1021/acs.molpharmaceut.8b00529
   Chen YH, 2021, J CHROMATOGR A, V1651, DOI 10.1016/j.chroma.2021.462307
   Chen YQ, 2019, ANALYST, V144, P4233, DOI 10.1039/c9an00612e
   Chen YW, 2021, ECOTOX ENVIRON SAFE, V207, DOI 10.1016/j.ecoenv.2020.111311
   Chi JJ, 2021, BIOACT MATER, V6, P3507, DOI 10.1016/j.bioactmat.2021.03.023
   Chien MY, 2022, J PESTIC SCI, V47, P30, DOI 10.1584/jpestics.D21-052
   Choi G, 2016, LAB CHIP, V16, P4341, DOI 10.1039/c6lc01078d
   Chow HC, 2019, INTEGR CANCER THER, V18, DOI 10.1177/1534735419869479
   Chramiec A, 2020, LAB CHIP, V20, P4357, DOI 10.1039/d0lc00424c
   Ciociola AA, 2014, AM J GASTROENTEROL, V109, P620, DOI 10.1038/ajg.2013.407
   Constantinou CG, 2022, CLIN CHEM, V68, P1053, DOI 10.1093/clinchem/hvac076
   Crisponi G, 2021, CURR MED CHEM, V28, P7187, DOI 10.2174/092986732835211116120553
   Cui X, 2020, ELIFE, V9, DOI 10.7554/eLife.52253
   Dabke K, 2019, J CLIN INVEST, V129, P4050, DOI 10.1172/JCI129194
   Dai YL, 2020, J GINSENG RES, V44, P205, DOI 10.1016/j.jgr.2017.11.001
   de Boer HJ, 2015, DRUG SAFETY, V38, P611, DOI 10.1007/s40264-015-0306-8
   Deng J, 2019, BIOMICROFLUIDICS, V13, DOI 10.1063/1.5070088
   Depond M, 2020, FRONT PHYSIOL, V10, DOI 10.3389/fphys.2019.01613
   Discher DE, 2007, PROG POLYM SCI, V32, P838, DOI 10.1016/j.progpolymsci.2007.05.011
   Dolensek J, 2015, ISLETS, V7, DOI 10.1080/19382014.2015.1024405
   Du HZ, 2020, CHIN J NAT MEDICINES, V18, P206, DOI [10.3724/SP.J.1009.2019.000000, 10.1016/S1875-5364(20)30022-4]
   Fan KX, 2022, ACS SENSORS, V7, P2049, DOI 10.1021/acssensors.2c00854
   Fang GC, 2019, LAB CHIP, V19, P4093, DOI 10.1039/c9lc00872a
   Farjadian F, 2019, NANOMEDICINE-UK, V14, P93, DOI 10.2217/nnm-2018-0120
   Feng C, 2018, THERANOSTICS, V8, P1301, DOI 10.7150/thno.21979
   Feng KY, 2021, J CHROMATOGR A, V1649, DOI 10.1016/j.chroma.2021.462237
   Feng XJ, 2019, PHARMACOL RES, V139, P62, DOI 10.1016/j.phrs.2018.11.006
   Feng YR, 2020, J FOOD DRUG ANAL, V28, P124, DOI 10.1016/j.jfda.2019.09.002
   Fitzgerald RC, 2022, NAT MED, V28, P666, DOI 10.1038/s41591-022-01746-x
   Francis AT, 2018, MOL PHARMACEUT, V15, P5793, DOI 10.1021/acs.molpharmaceut.8b00965
   Fu LM, 2021, BIOSENSORS-BASEL, V11, DOI 10.3390/bios11120491
   Fu R, 2021, MED RES REV, V41, P3182, DOI 10.1002/med.21793
   Gao HW, 2020, SENSORS-BASEL, V20, DOI 10.3390/s20061792
   Gao Y, 2021, INT J PHARMACEUT, V600, DOI 10.1016/j.ijpharm.2021.120465
   Garcia-Perez I, 2020, NAT PROTOC, V15, P2538, DOI 10.1038/s41596-020-0343-3
   Ghanei Z, 2020, J CELL PHYSIOL, V235, P7840, DOI 10.1002/jcp.29437
   Giacometti M, 2021, ADV SCI, V8, DOI 10.1002/advs.202004101
   Gostel MR, 2020, SCI REP-UK, V10, DOI 10.1038/s41598-020-64919-z
   Goyal G, 2015, ELECTROPHORESIS, V36, P1164, DOI 10.1002/elps.201400570
   Guo FY, 2017, EUR J PHARM SCI, V99, P328, DOI 10.1016/j.ejps.2017.01.001
   Guo T, 2018, ARTIF CELL NANOMED B, V46, P1541, DOI 10.1080/21691401.2017.1376676
   Gupta A, 2020, NAT MED, V26, P1017, DOI 10.1038/s41591-020-0968-3
   Habanjar O, 2021, INT J MOL SCI, V22, DOI 10.3390/ijms222212200
   Hachey SJ, 2018, LAB CHIP, V18, P2893, DOI 10.1039/c8lc00330k
   Haldavnekar R, 2022, ACS NANO, V16, P12226, DOI 10.1021/acsnano.2c02971
   He J, 2018, PHYTOMEDICINE, V44, P182, DOI 10.1016/j.phymed.2018.02.008
   Hinshaw DC, 2019, CANCER RES, V79, P4557, DOI 10.1158/0008-5472.CAN-18-3962
   Ho NT, 2015, AM J TROP MED HYG, V92, P24, DOI 10.4269/ajtmh.14-0392
   Hong J, 2020, FRONT PHARMACOL, V11, DOI 10.3389/fphar.2020.01052
   Hong Y, 2016, ACS APPL MATER INTER, V8, P32940, DOI 10.1021/acsami.6b10464
   Hou S, 2017, ACS NANO, V11, P8167, DOI 10.1021/acsnano.7b03073
   Hou Y, 2020, BIOSENS BIOELECTRON, V157, DOI 10.1016/j.bios.2020.112160
   Howard CM, 2014, J MOL CELL CARDIOL, V70, P19, DOI 10.1016/j.yjmcc.2013.10.006
   Hu L, 2019, RAPID COMMUN MASS SP, V33, P1703, DOI 10.1002/rcm.8519
   Huang D, 2021, P NATL ACAD SCI USA, V118, DOI 10.1073/pnas.2016146118
   Huang K, 2021, PHARMACOL THERAPEUT, V225, DOI 10.1016/j.pharmthera.2021.107843
   Huang QS, 2019, ANALYST, V144, P808, DOI 10.1039/c8an01079j
   Huang YF, 2020, LAB CHIP, V20, P4342, DOI 10.1039/d0lc00895h
   Huh D, 2013, NAT PROTOC, V8, P2135, DOI 10.1038/nprot.2013.137
   Huh D, 2010, SCIENCE, V328, P1662, DOI 10.1126/science.1188302
   Jalili-Firoozinezhad S, 2019, NAT BIOMED ENG, V3, P520, DOI 10.1038/s41551-019-0397-0
   Jang KJ, 2019, SCI TRANSL MED, V11, DOI 10.1126/scitranslmed.aax5516
   Jankowski K, 2015, ENVIRON SCI POLLUT R, V22, P978, DOI 10.1007/s11356-014-3634-9
   Jedidi I, 2017, FOOD ADDIT CONTAM B, V10, P51, DOI 10.1080/19393210.2016.1247917
   Jia J, 2017, FRONT PLANT SCI, V8, DOI 10.3389/fpls.2017.00926
   Jia YY, 2021, ADV HEALTHC MATER, V10, DOI 10.1002/adhm.202100985
   Jiang LL, 2016, J PHARMACEUT BIOMED, V129, P398, DOI 10.1016/j.jpba.2016.07.030
   Jin LL, 2020, ANAL CHIM ACTA, V1100, P215, DOI 10.1016/j.aca.2019.11.067
   Jin WB, 2019, J CHROMATOGR A, V1606, DOI 10.1016/j.chroma.2019.460377
   Jing Q, 2021, BIOMATERIALS, V278, DOI 10.1016/j.biomaterials.2021.121142
   Joensson HN, 2012, ANGEW CHEM INT EDIT, V51, P12176, DOI 10.1002/anie.201200460
   Kang B, 2021, J ENVIRON PATHOL TOX, V40, P75, DOI 10.1615/JEnvironPatholToxicolOncol.2021038944
   Karami M, 2020, TALANTA, V206, DOI 10.1016/j.talanta.2019.120235
   Kazi T, 2013, FITOTERAPIA, V87, P27, DOI 10.1016/j.fitote.2013.03.001
   Kim HJ, 2016, P NATL ACAD SCI USA, V113, pE7, DOI 10.1073/pnas.1522193112
   Kim HJ, 2013, INTEGR BIOL-UK, V5, P1130, DOI 10.1039/c3ib40126j
   Kim J, 2019, NAT BIOTECHNOL, V37, P389, DOI 10.1038/s41587-019-0045-y
   Kimura H, 2018, DRUG METAB PHARMACOK, V33, P43, DOI 10.1016/j.dmpk.2017.11.003
   Koesdjojo MT, 2014, TALANTA, V130, P122, DOI 10.1016/j.talanta.2014.05.050
   Kohl Y, 2021, SMALL, V17, DOI 10.1002/smll.202006012
   Kong WJ, 2017, SCI REP-UK, V7, DOI 10.1038/s41598-017-08377-0
   Li HY, 2020, J ETHNOPHARMACOL, V260, DOI 10.1016/j.jep.2020.113045
   Li MH, 2016, J CHROMATOGR B, V1022, P118, DOI 10.1016/j.jchromb.2016.04.014
   Li MY, 2021, TRAC-TREND ANAL CHEM, V135, DOI 10.1016/j.trac.2020.116152
   Li N, 2022, ANAL CHEM, V94, P3963, DOI 10.1021/acs.analchem.1c05069
   Li P, 2015, J SEP SCI, V38, P4043, DOI 10.1002/jssc.201500814
   Li RX, 2020, J CHROMATOGR B, V1152, DOI 10.1016/j.jchromb.2020.122224
   Li TL, 2021, CURR STEM CELL RES T, V16, P74, DOI 10.2174/1574888X15666200211102203
   Li T, 2019, ACS NANO, V13, P6770, DOI 10.1021/acsnano.9b01346
   Li X, 2014, PLOS ONE, V9, DOI [10.1371/journal.pone.0095004, 10.1371/journal.pone.0089856, 10.1371/journal.pone.0110546, 10.1371/journal.pone.0099697, 10.1371/journal.pone.0098139]
   Li XM, 2017, J DRUG TARGET, V25, P17, DOI 10.1080/1061186X.2016.1184272
   Li XJ, 2012, BIOANALYSIS, V4, P1509, DOI [10.4155/bio.12.133, 10.4155/BIO.12.133]
   Li XW, 2015, BIOL REV, V90, P157, DOI 10.1111/brv.12104
   Li ZH, 2017, SCI REP-UK, V7, DOI 10.1038/s41598-017-12453-w
   Li ZH, 2021, J PHARM ANAL, V11, P88, DOI 10.1016/j.jpha.2020.01.003
   Li-Qun B, 2017, CHIN J INTEGR MED, V23, P631, DOI 10.1007/s11655-016-2538-6
   Lin CH, 2017, J FOOD DRUG ANAL, V25, P219, DOI 10.1016/j.jfda.2017.02.001
   Lin SL, 2014, ELECTROPHORESIS, V35, P1275, DOI 10.1002/elps.201300415
   Lin TL, 2021, PROTEIN CELL, V12, P394, DOI 10.1007/s13238-020-00784-w
   Liu HY, 2020, BIOMED RES INT, V2020, DOI 10.1155/2020/4284385
   Liu WM, 2019, ANAL CHEM, V91, P13601, DOI 10.1021/acs.analchem.9b02768
   Liu XQ, 2019, MOLECULES, V24, DOI 10.3390/molecules24162942
   Low LA, 2021, NAT REV DRUG DISCOV, V20, P345, DOI 10.1038/s41573-020-0079-3
   Lu CY, 2020, LAB CHIP, V20, P4094, DOI 10.1039/d0lc00631a
   Lu EH, 2020, CHEMOSPHERE, V247, DOI 10.1016/j.chemosphere.2019.125692
   Luo L, 2021, FRONT PHARMACOL, V11, DOI 10.3389/fphar.2020.595335
   Lv YN, 2020, CHIN J NAT MEDICINES, V18, P594, DOI 10.1016/S1875-5364(20)30071-6
   Ma NH, 2018, MOLECULES, V23, DOI 10.3390/molecules23092214
   Ma Y, 2018, SCI ADV, V4, DOI 10.1126/sciadv.aas9274
   Markin CJ, 2021, SCIENCE, V373, P411, DOI 10.1126/science.abf8761
   Matsuda M, 2020, SCIENCE, V369, P1450, DOI 10.1126/science.aba7668
   Maxwell LA, 2021, PLANT DIS, V105, P2343, DOI 10.1094/PDIS-01-21-0066-RE
   Mogera U, 2022, SCI ADV, V8, DOI 10.1126/sciadv.abn1736
   Moore N, 2018, LAB CHIP, V18, P1844, DOI 10.1039/c8lc00256h
   Mulholland T, 2018, SCI REP-UK, V8, DOI 10.1038/s41598-018-33055-0
   Muqbil Irfana, 2011, Cancers (Basel), V3, P428, DOI 10.3390/cancers3010428
   Musah S, 2017, NAT BIOMED ENG, V1, DOI 10.1038/s41551-017-0069
   Najjar D, 2022, NAT BIOMED ENG, V6, P968, DOI 10.1038/s41551-022-00919-w
   Nazari H, 2022, BIOSENSORS-BASEL, V12, DOI 10.3390/bios12010020
   Nikolaev M, 2020, NATURE, V585, P574, DOI 10.1038/s41586-020-2724-8
   Ning XY, 2021, ACTA PHARM SIN B, V11, P2937, DOI 10.1016/j.apsb.2021.03.016
   Noest XH, 2019, MOLECULES, V24, DOI 10.3390/molecules24173116
   Oleaga C, 2018, BIOMATERIALS, V182, P176, DOI 10.1016/j.biomaterials.2018.07.062
   Oliva N, 2017, ACCOUNTS CHEM RES, V50, P669, DOI 10.1021/acs.accounts.6b00536
   Otzen DE, 2021, CURR OPIN STRUC BIOL, V70, P8, DOI 10.1016/j.sbi.2021.02.006
   Paithankar JG, 2021, CHEMOSPHERE, V262, DOI 10.1016/j.chemosphere.2020.128350
   Pan L, 2021, J ETHNOPHARMACOL, V280, DOI 10.1016/j.jep.2021.114134
   Park EM, 2022, NAT MED, V28, P690, DOI 10.1038/s41591-022-01779-2
   Park JS, 2021, ADV SCI, V8, DOI 10.1002/advs.202003564
   Park SE, 2019, SCIENCE, V364, P960, DOI 10.1126/science.aaw7894
   Parsa SF, 2018, ANAL CHIM ACTA, V1032, P1, DOI 10.1016/j.aca.2018.05.011
   Pastore MN, 2015, BRIT J PHARMACOL, V172, P2179, DOI 10.1111/bph.13059
   Patridge E, 2016, DRUG DISCOV TODAY, V21, P204, DOI 10.1016/j.drudis.2015.01.009
   Peng LQ, 2018, FOOD CHEM, V239, P1075, DOI 10.1016/j.foodchem.2017.07.031
   Pengpumkiat S, 2020, SENSORS-BASEL, V20, DOI 10.3390/s20154107
   Phan DTT, 2017, LAB CHIP, V17, P511, DOI 10.1039/c6lc01422d
   Phyo P, 2021, ADV DRUG DELIVER REV, V174, P1, DOI 10.1016/j.addr.2021.02.007
   Pickova D, 2021, TOXINS, V13, DOI 10.3390/toxins13060399
   Qian YN, 2022, ADV MATER, V34, DOI 10.1002/adma.202200521
   Qiao Z, 2021, MOLECULES, V26, DOI 10.3390/molecules26020403
   Qiu KC, 2021, RSC ADV, V11, P21259, DOI 10.1039/d1ra03628a
   Que ZJ, 2021, J ETHNOPHARMACOL, V275, DOI 10.1016/j.jep.2021.114175
   Queiroz EF, 2002, J CHROMATOGR A, V974, P123, DOI 10.1016/S0021-9673(02)01224-4
   Ramadan Q, 2020, BIOMICROFLUIDICS, V14, DOI 10.1063/5.0011583
   Reboud J, 2019, P NATL ACAD SCI USA, V116, P4834, DOI 10.1073/pnas.1812296116
   Rehman K, 2014, DRUG DEV IND PHARM, V40, P433, DOI 10.3109/03639045.2013.828219
   Ren JL, 2020, PHYTOMEDICINE, V77, DOI 10.1016/j.phymed.2020.153266
   Ren JL, 2020, PHARMACOL RES, V155, DOI 10.1016/j.phrs.2020.104743
   Ren JL, 2020, PHYTOMEDICINE, V67, DOI 10.1016/j.phymed.2019.153165
   Ren W, 2021, BIOMED PHARMACOTHER, V137, DOI 10.1016/j.biopha.2021.111310
   Ronaldson-Bouchard K, 2018, CELL STEM CELL, V22, P310, DOI 10.1016/j.stem.2018.02.011
   Sackmann EK, 2014, NATURE, V507, P181, DOI 10.1038/nature13118
   Sarioglu AF, 2015, NAT METHODS, V12, P685, DOI [10.1038/nmeth.3404, 10.1038/NMETH.3404]
   Sasserath T, 2020, ADV SCI, V7, DOI 10.1002/advs.202000323
   Schmid A, 2010, CURR OPIN BIOTECH, V21, P12, DOI 10.1016/j.copbio.2010.01.007
   Schuster B, 2020, NAT COMMUN, V11, DOI 10.1038/s41467-020-19058-4
   Sette A, 2021, CELL, V184, P861, DOI 10.1016/j.cell.2021.01.007
   Sheikhzadeh E, 2016, BIOSENS BIOELECTRON, V80, P194, DOI 10.1016/j.bios.2016.01.057
   Shen Y, 2021, MOLECULES, V26, DOI 10.3390/molecules26010038
   Shokralla S, 2014, MOL ECOL RESOUR, V14, P892, DOI 10.1111/1755-0998.12236
   Shuler ML, 2020, LAB CHIP, V20, P3072, DOI 10.1039/d0lc90083d
   Sidorenko VS, 2014, CARCINOGENESIS, V35, P1814, DOI 10.1093/carcin/bgu095
   Sinha N, 2018, FRONT IMMUNOL, V9, DOI 10.3389/fimmu.2018.02373
   Stuart T, 2019, NAT REV GENET, V20, P257, DOI 10.1038/s41576-019-0093-7
   Su Y, 2019, ACS APPL MATER INTER, V11, P29569, DOI 10.1021/acsami.9b09655
   Tang ZM, 2020, NAT REV MATER, V5, P847, DOI 10.1038/s41578-020-00247-y
   Tao QY, 2020, DRUG DEV IND PHARM, V46, P1345, DOI 10.1080/03639045.2020.1788070
   Thacker VV, 2021, EMBO REP, V22, DOI 10.15252/embr.202152744
   Trefts E, 2017, CURR BIOL, V27, pR1147, DOI 10.1016/j.cub.2017.09.019
   Tudi M, 2021, INT J ENV RES PUB HE, V18, DOI 10.3390/ijerph18031112
   Urate S, 2021, INT J MOL SCI, V22, DOI 10.3390/ijms222212432
   Valihrach L, 2018, INT J MOL SCI, V19, DOI 10.3390/ijms19030807
   Vitorino C, 2014, EUR J PHARM BIOPHARM, V86, P133, DOI 10.1016/j.ejpb.2013.12.004
   Wagli P, 2013, ANAL CHEM, V85, P7558, DOI 10.1021/ac401606p
   Wang D., 2022, CURR PHARM DESIGN, DOI 10.2174/
   Wang J, 2013, J PHARMACEUT BIOMED, V83, P57, DOI 10.1016/j.jpba.2013.04.035
   Wang JK, 2020, BIOMED PHARMACOTHER, V121, DOI 10.1016/j.biopha.2019.109565
   Wang JY, 2019, J CLIN LAB ANAL, V33, DOI 10.1002/jcla.22993
   Wang L, 2017, SPECTROCHIM ACTA A, V170, P104, DOI 10.1016/j.saa.2016.07.018
   Wang QY, 2022, ANAL CHEM, V94, P11856, DOI 10.1021/acs.analchem.2c02317
   Wang XY, 2021, ACS APPL MATER INTER, V13, P287, DOI 10.1021/acsami.0c20070
   Wang YH, 2017, MOLECULES, V22, DOI 10.3390/molecules22060979
   Wang ZX, 2020, BIOMED MICRODEVICES, V22, DOI 10.1007/s10544-020-00531-2
   Wei MJ, 2021, ACS SENSORS, V6, P2838, DOI 10.1021/acssensors.1c01037
   Wei N, 2021, J PHARMACEUT BIOMED, V194, DOI 10.1016/j.jpba.2020.113801
   Weng JK, 2012, SCIENCE, V336, P1667, DOI 10.1126/science.1217411
   Weng YS, 2017, ADV MATER, V29, DOI 10.1002/adma.201701545
   Wilkinson MJ, 2017, SCI REP-UK, V7, DOI 10.1038/srep46040
   Wu C, 2021, CHIN MED-UK, V16, DOI 10.1186/s13020-021-00534-y
   Wu JW, 2020, THERANOSTICS, V10, P10665, DOI 10.7150/thno.43528
   Wu LH, 2014, CHIN MED-UK, V9, DOI 10.1186/1749-8546-9-24
   Wu ZH, 2020, ACS APPL BIO MATER, V3, P6273, DOI 10.1021/acsabm.0c00768
   Xiang XR, 2021, BIOSENS BIOELECTRON, V190, DOI 10.1016/j.bios.2021.113394
   Xiao JJ, 2018, J PHARMACEUT BIOMED, V161, P20, DOI 10.1016/j.jpba.2018.08.029
   Xiao JJ, 2019, J HAZARD MATER, V365, P857, DOI 10.1016/j.jhazmat.2018.11.075
   Xing Y, 2020, CHIN J NAT MEDICINES, V18, P941, DOI 10.1016/S1875-5364(20)60038-3
   Xiong B, 2014, ADV MATER, V26, P5525, DOI 10.1002/adma.201305348
   Xiong HS, 2013, AAPS PHARMSCITECH, V14, P802, DOI 10.1208/s12249-013-9966-9
   Xiong WZ, 2020, INTEGR MED RES, V9, DOI 10.1016/j.imr.2020.100489
   Xu GJ, 2021, ACS APPL MATER INTER, V13, P51535, DOI 10.1021/acsami.1c15869
   Yan BJ, 2013, J ZHEJIANG UNIV-SC B, V14, P1041, DOI 10.1631/jzus.B1300059
   Yang CM, 2021, J HAZARD MATER, V412, DOI 10.1016/j.jhazmat.2021.125142
   Yang HZ, 2022, J CHROMATOGR A, V1673, DOI 10.1016/j.chroma.2022.463118
   Yang RC, 2020, PHARMACOL RES, V157, DOI 10.1016/j.phrs.2020.104820
   Yao CL, 2021, NAT PROD REP, V38, P1618, DOI 10.1039/d0np00057d
   Yao JH, 2017, BIOMATERIALS, V113, P1, DOI 10.1016/j.biomaterials.2016.10.033
   Ye MB, 2021, PHYTOMEDICINE, V85, DOI 10.1016/j.phymed.2020.153401
   Ye Q, 2015, EVID-BASED COMPL ALT, V2015, DOI 10.1155/2015/101340
   Yoo H, 2020, BIOSENS BIOELECTRON, V168, DOI 10.1016/j.bios.2020.112561
   Yu F, 2019, DRUG DISCOV TODAY, V24, P1248, DOI 10.1016/j.drudis.2019.03.025
   Yu F, 2019, MICROMACHINES-BASEL, V10, DOI 10.3390/mi10030165
   Zhang C, 2018, TOXINS, V10, DOI 10.3390/toxins10030101
   Zhang HY, 2021, BIOMED PHARMACOTHER, V133, DOI 10.1016/j.biopha.2020.110857
   Zhang HW, 2014, COCHRANE DB SYST REV, DOI 10.1002/14651858.CD008353.pub2
   Zhang H, 2019, J SEP SCI, V42, P1144, DOI 10.1002/jssc.201800989
   Zhang HM, 2020, ANAL CHEM, V92, P9281, DOI 10.1021/acs.analchem.0c01622
   Zhang MX, 2021, PHARMACOL RES, V167, DOI 10.1016/j.phrs.2021.105533
   Zhang PC, 2021, ADV MATER, V33, DOI 10.1002/adma.202005944
   Zhang PC, 2020, ANAL CHEM, V92, P3095, DOI 10.1021/acs.analchem.9b04702
   Zhang QL, 2021, J MATER CHEM B, V9, P3047, DOI 10.1039/d1tb00005e
   Zhang S, 2021, LAB CHIP, V21, P473, DOI 10.1039/d0lc01186j
   Zhang YQ, 2018, J SEP SCI, V41, DOI 10.1002/jssc.201701504
   Zhang YS, 2016, BIOMATERIALS, V110, P45, DOI 10.1016/j.biomaterials.2016.09.003
   Zhang YL, 2017, CHIN MED-UK, V12, DOI 10.1186/s13020-017-0140-2
   Zhao DT, 2021, J CHROMATOGR B, V1178, DOI 10.1016/j.jchromb.2021.122730
   Zhao QQ, 2020, FRONT CHEM, V8, DOI 10.3389/fchem.2020.00565
   Zhao XY, 2013, INT J ENV RES PUB HE, V10, P6748, DOI 10.3390/ijerph10126748
   Zhou HM, 2021, SIGNAL TRANSDUCT TAR, V6, DOI 10.1038/s41392-020-00430-1
   Zhou HY, 2017, SENSORS-BASEL, V17, DOI 10.3390/s17051073
   Zhou YF, 2020, CELL REP, V31, DOI 10.1016/j.celrep.2020.107574
   Zhu YJ, 2022, SCI ADV, V8, DOI 10.1126/sciadv.abo5285
NR 256
TC 0
Z9 0
U1 17
U2 17
PU ELSEVIER SCI LTD
PI OXFORD
PA THE BOULEVARD, LANGFORD LANE, KIDLINGTON, OXFORD OX5 1GB, OXON, ENGLAND
SN 0165-9936
EI 1879-3142
J9 TRAC-TREND ANAL CHEM
JI Trac-Trends Anal. Chem.
PD JAN
PY 2023
VL 158
DI 10.1016/j.trac.2022.116851
EA DEC 2022
PG 24
WC Chemistry, Analytical
WE Science Citation Index Expanded (SCI-EXPANDED)
SC Chemistry
GA 8R9BS
UT WOS:000928182400005
OA Bronze
DA 2023-08-19
ER

PT J
AU He, J
   Chen, J
   Qiu, HD
AF He, Jing
   Chen, Jia
   Qiu, Hongdeng
TI Synthesis of Traditional Chinese Medicines-Derived Carbon Dots for
   Bioimaging and Therapeutics
SO PROGRESS IN CHEMISTRY
LA English
DT Article
DE carbon dots; traditional chinese medicines; synthesis methods;
   bioimaging; therapeutics
ID MICROWAVE-ASSISTED SYNTHESIS; SILICA STATIONARY-PHASE; GREEN SYNTHESIS;
   QUANTUM DOTS; SELECTIVE DETECTION; HYDROTHERMAL SYNTHESIS; FACILE
   SYNTHESIS; FE3+ IONS; NITROGEN; NANODOTS
AB Carbon dots (CDs ), with particle size less than 10 nm, are a new type of zero-dimensional photoluminescence nanomaterials. Due to the obvious advantages of adjustable fluorescence emission and excitation wavelength, light stability, low toxicity, good water solubility and biocompatibility, etc. , CDs have been widely researched in recent years. As a treasure of ancient Chinese science, Traditional Chinese medicine (TCM) is rich in various active ingredients and plays a variety of pharmacodynamic effects, which has been used for thousands of years. TCM-CDs prepared with TCM as carbon source can create some special functions, and then may play a greater medicinal value. In this paper, the synthesis of TCM-CDs and its application in biological imaging and medical therapy are reviewed. Firstly, different synthetic methods of TCM-CDs (including hydrothermal, pyrolysis, solvothermal and microwave assisted method) are introduced in detail, and their advantages and disadvantages are compared. Subsequently, the latest research on TCM-CDs in biological imaging and medical treatment is comprehensively analyzed. This paper focuses on the application of imaging different types of cells in vitro and the distribution and uptake of TCM-CDs guided by imaging in vivo (mice, zebrafish, etc. ). In addition, the intrinsic pharmacological activities of these TCM-CDs (including antibacterial, anti-inflammatory, hemostatic, antioxidant and anticancer, etc. ) and their mechanisms are also discussed in order to improve and promote their clinical application. Finally, the importance of TCM-CDs research, the main problems and challenges in this fields and the future development direction are summarized and outlooked.
C1 [He, Jing; Chen, Jia; Qiu, Hongdeng] Chinese Acad Sci, Lanzhou Inst Chem Phys, Lanzhou 730000, Peoples R China.
   [He, Jing; Chen, Jia; Qiu, Hongdeng] Univ Chinese Acad Sci, Beijing 101408, Peoples R China.
C3 Chinese Academy of Sciences; Lanzhou Institute of Chemical Physics, CAS;
   Chinese Academy of Sciences; University of Chinese Academy of Sciences,
   CAS
RP Chen, J; Qiu, HD (通讯作者)，Chinese Acad Sci, Lanzhou Inst Chem Phys, Lanzhou 730000, Peoples R China.; Chen, J; Qiu, HD (通讯作者)，Univ Chinese Acad Sci, Beijing 101408, Peoples R China.
EM jiachen@licp.cas.cn; hdqiu@licp.cas.cn
CR Ai L, 2021, SMALL, V17, DOI 10.1002/smll.202007523
   Aji MP, 2017, J THEOR APPL PHYS, V11, P119, DOI 10.1007/s40094-017-0250-3
   Alam AM, 2015, GREEN CHEM, V17, P3791, DOI 10.1039/c5gc00686d
   [Anonymous], 2022, INT J NANOMED, V17, P1
   [Anonymous], 2016, CHEM B, V4, P387
   Architha N, 2021, ENVIRON RES, V199, DOI 10.1016/j.envres.2021.111263
   Arul V, 2018, OPT MATER, V78, P181, DOI 10.1016/j.optmat.2018.02.029
   Atchudan R., 2018, B BIOINTERFACES, V169, P321
   Atchudan R, 2018, BIOSENS BIOELECTRON, V99, P303, DOI 10.1016/j.bios.2017.07.076
   Atchudan R, 2016, J COLLOID INTERF SCI, V482, P8, DOI 10.1016/j.jcis.2016.07.058
   Atchudan R, 2016, APPL SURF SCI, V384, P432, DOI 10.1016/j.apsusc.2016.05.054
   Bhatt S, 2018, B BIOINTERFACES, V167, P126
   Bhattacharyya S, 2017, NAT COMMUN, V8, DOI 10.1038/s41467-017-01463-x
   Chai CF, 2022, FULLER NANOTUB CAR N, V30, P534, DOI 10.1080/1536383X.2021.1966419
   Chatzimitakos T, 2018, SENSOR ACTUAT B-CHEM, V267, P494, DOI 10.1016/j.snb.2018.04.059
   Chen J, 2021, CHINESE CHEM LETT, V32, P3398, DOI 10.1016/j.cclet.2021.04.052
   Chen J, 2021, TRAC-TREND ANAL CHEM, V134, DOI 10.1016/j.trac.2020.116135
   Chen ST, 2021, J ANAL TEST, V5, P84, DOI 10.1007/s41664-021-00162-3
   Chen YQ, 2018, NANOSCALE, V10, P6734, DOI 10.1039/c8nr00204e
   Chen Z, 2019, PHARM BIOL, V57, P498, DOI 10.1080/13880209.2019.1645700
   Cheng JJ, 2019, NANOMEDICINE-UK, V14, P431, DOI 10.2217/nnm-2018-0285
   de Medeiros TV, 2019, J MATER CHEM C, V7, P7175, DOI 10.1039/c9tc01640f
   Dong XL, 2020, THERANOSTICS, V10, P671, DOI 10.7150/thno.39863
   Durrani S, 2022, ANAL CHIM ACTA, V1202, DOI 10.1016/j.aca.2022.339672
   Egorova MN, 2018, J STRUCT CHEM+, V59, P780, DOI 10.1134/S0022476618040054
   Fatahi Z, 2020, J ANAL TEST, V4, P307, DOI 10.1007/s41664-020-00149-6
   Feng J, J MATER
   Feng X, 2015, RSC ADV, V5, P31250, DOI 10.1039/c5ra02271a
   Ghirardello M, 2021, NANOMATERIALS-BASEL, V11, DOI 10.3390/nano11081877
   Guo YM, 2016, SCI REP-UK, V6, DOI 10.1038/srep35795
   He C, 2022, PROG CHEM, V34, P356, DOI 10.7536/PC210105
   Huang QQ, 2022, J PHARM ANAL, V12, P104, DOI 10.1016/j.jpha.2021.04.004
   Humaera NA, 2021, LUMINESCENCE, V36, P1354, DOI 10.1002/bio.4084
   Hutton GAM, 2017, CHEM SOC REV, V46, P6111, DOI 10.1039/c7cs00235a
   Isnaeni, 2018, J PHYS CONF SER, V985, DOI 10.1088/1742-6596/985/1/012004
   Jeong CJ, 2014, NANOSCALE, V6, P15196, DOI 10.1039/c4nr04805a
   Kong B, 2022, J COLLOID INTERF SCI, V611, P545, DOI 10.1016/j.jcis.2021.12.107
   Kong H, 2021, J BIOMED NANOTECHNOL, V17, P2485, DOI 10.1166/jbn.2021.3200
   Kong LY, 2015, NAT PROD REP, V32, P1617, DOI 10.1039/c5np00133a
   Kwon W, 2014, SMALL, V10, P506, DOI 10.1002/smll.201301770
   Li CH, 2022, PROG CHEM, V34, P499, DOI 10.7536/PC210303
   Li CL, 2014, J MATER CHEM B, V2, P4564, DOI 10.1039/c4tb00216d
   Li D, 2022, FRONT PHARMACOL, V13, DOI 10.3389/fphar.2022.815479
   Li LL, 2017, INORG CHEM COMMUN, V86, P227, DOI 10.1016/j.inoche.2017.10.006
   Li LS, 2018, SENSOR ACTUAT B-CHEM, V263, P426, DOI 10.1016/j.snb.2018.02.141
   Li YJ, 2022, ACS NANO, V16, P4357, DOI 10.1021/acsnano.1c10556
   Li YJ, 2021, ACS APPL NANO MATER, V4, P113, DOI 10.1021/acsanm.0c02419
   Lin R, 2022, FOOD FUNCT, V13, P2098, DOI [10.1039/d1fo03426j, 10.1039/D1FO03426J]
   Liu JJ, 2020, ADV MATER, V32, DOI 10.1002/adma.201906641
   Liu MJ, 2023, CHEM RES CHINESE U, V39, P234, DOI 10.1007/s40242-022-2142-6
   Liu XM, 2018, NANOMEDICINE-UK, V13, P391, DOI 10.2217/nnm-2017-0297
   Liu YS, 2014, SENSOR ACTUAT B-CHEM, V196, P647, DOI 10.1016/j.snb.2014.02.053
   Liu YY, 2021, NAT COMMUN, V12, DOI 10.1038/s41467-021-21080-z
   Liu YH, 2021, MOLECULES, V26, DOI 10.3390/molecules26061512
   Liu YS, 2018, PROG CHEM, V30, P349, DOI 10.7536/PC170808
   Lu MC, 2018, J MOL LIQ, V269, P766, DOI 10.1016/j.molliq.2018.08.101
   Luo J, 2018, RSC ADV, V8, P37707, DOI 10.1039/c8ra06340k
   Luo J, 2019, J BIOMED NANOTECHNOL, V15, P151, DOI 10.1166/jbn.2019.2675
   Luo PJG, 2013, J MATER CHEM B, V1, P2116, DOI 10.1039/c3tb00018d
   Luo WK, 2021, J NANOBIOTECHNOL, V19, DOI 10.1186/s12951-021-01072-3
   Ma HP, 2019, SPECTROCHIM ACTA A, V213, P281, DOI 10.1016/j.saa.2019.01.079
   Mazrad ZAI, 2018, LUMINESCENCE, V33, P40, DOI 10.1002/bio.3370
   Mewada A, 2013, MAT SCI ENG C-MATER, V33, P2914, DOI 10.1016/j.msec.2013.03.018
   Miao RP, 2022, EVID-BASED COMPL ALT, V2022, DOI 10.1155/2022/1583773
   Moreira VA, 2018, ANAL METHODS-UK, V10, P4570, DOI [10.1039/C8AY00928G, 10.1039/c8ay00928g]
   Phan LT, 2022, BIOINORG CHEM APPL, V2022, DOI 10.1155/2022/9303703
   Praneerad Janjira, 2019, Key Engineering Materials, V803, P115, DOI 10.4028/www.scientific.net/KEM.803.115
   Qiu Y, 2020, SENSOR ACTUAT B-CHEM, V324, DOI 10.1016/j.snb.2020.128722
   Raveendran V, 2021, ACS OMEGA, V6, P23475, DOI 10.1021/acsomega.1c03481
   Raveendran V, 2019, RSC ADV, V9, P12070, DOI 10.1039/c9ra02120e
   Rong MC, 2021, J ANAL TEST, V5, P51, DOI 10.1007/s41664-021-00161-4
   Sachdev A, 2015, ANALYST, V140, P4260, DOI [10.1039/c5an00454c, 10.1039/C5AN00454C]
   Sahu S, 2012, CHEM COMMUN, V48, P8835, DOI 10.1039/c2cc33796g
   Semeniuk M, 2019, ACS NANO, V13, P6224, DOI 10.1021/acsnano.9b00688
   Shahid S, 2020, J NANOSCI NANOTECHNO, V20, P6305, DOI 10.1166/jnn.2020.17899
   Sharma A, 2019, J NANOBIOTECHNOL, V17, DOI 10.1186/s12951-019-0525-8
   Sharma V, 2017, J MATER CHEM B, V5, P8904, DOI 10.1039/c7tb02484c
   Shen YL, 2020, MATER EXPRESS, V10, P1135, DOI 10.1166/mex.2020.1745
   Shi YP, 2021, CHINESE CHEM LETT, V32, P3189, DOI 10.1016/j.cclet.2021.03.022
   Sim LC, 2018, BEILSTEIN J NANOTECH, V9, P353, DOI 10.3762/bjnano.9.35
   Singh RK, 2019, MATER TODAY CHEM, V12, P282, DOI 10.1016/j.mtchem.2019.03.001
   Su Q, 2020, ANAL BIOCHEM, V589, DOI 10.1016/j.ab.2019.113476
   Sun XH, 2017, J PHOTOCH PHOTOBIO B, V175, P219, DOI 10.1016/j.jphotobiol.2017.08.035
   Sun YN, 2022, FOOD REV INT, V38, P1513, DOI 10.1080/87559129.2020.1818255
   Sun ZW, 2018, ARTIF CELL NANOMED B, V46, pS308, DOI 10.1080/21691401.2018.1492419
   Sun ZW, 2018, J BIOMED NANOTECHNOL, V14, P2146, DOI 10.1166/jbn.2018.2653
   Tang SY, 2022, SCI TOTAL ENVIRON, V825, DOI 10.1016/j.scitotenv.2022.153913
   Tang ZJ, 2016, PROG CHEM, V28, P1455, DOI 10.7536/PC160504
   Tejwan N, 2020, PREPRINT, DOI [10.21203/rs.3.rs-28922/v1, DOI 10.21203/RS.3.RS-28922/V1]
   Tejwan N, 2021, INORG CHEM COMMUN, V134, DOI 10.1016/j.inoche.2021.108985
   Thota SP, 2018, IET NANOBIOTECHNOL, V12, P127, DOI 10.1049/iet-nbt.2017.0038
   Venkateswarlu S, 2018, SENSOR ACTUAT B-CHEM, V258, P172, DOI 10.1016/j.snb.2017.11.044
   Wan YY, 2019, MICROCHEM J, V148, P385, DOI 10.1016/j.microc.2019.05.026
   Wang JL, 2018, PROG CHEM, V30, P1186, DOI 10.7536/PC180103
   Wang N, 2016, BIOSENS BIOELECTRON, V85, P68, DOI 10.1016/j.bios.2016.04.089
   Wang S, 2019, DYES PIGMENTS, V164, P7, DOI 10.1016/j.dyepig.2019.01.004
   Wang SN, 2019, NANOMEDICINE-UK, V14, P2925, DOI 10.2217/nnm-2019-0255
   Wang WH, 2017, EVID-BASED COMPL ALT, V2017, DOI 10.1155/2017/5364010
   Wang XK, 2020, ARTIF CELL NANOMED B, V48, P68, DOI 10.1080/21691401.2019.1699810
   Wang YZ, 2018, J BIOMED NANOTECHNOL, V14, P1635, DOI 10.1166/jbn.2018.2613
   Wei XJ, 2019, ACS APPL MATER INTER, V11, P9832, DOI 10.1021/acsami.9b00074
   Wei YY, 2020, PROG CHEM, V32, P381, DOI 10.7536/PC190739
   Wu D, 2013, ANAL METHODS-UK, V5, P3023, DOI 10.1039/c3ay40337h
   Wu JS, 2020, INT J NANOMED, V15, P4139, DOI 10.2147/IJN.S248467
   Wu XC, 2021, PROG CHEM, V33, P1059, DOI 10.7536/PC200715
   Wu YY, 2021, ANTIBIOTICS-BASEL, V10, DOI 10.3390/antibiotics10060623
   Xiong W, CHINESE TRADITIONAL
   Xu H, 2015, J AGR FOOD CHEM, V63, P6707, DOI 10.1021/acs.jafc.5b02319
   Xu XY, 2004, J AM CHEM SOC, V126, P12736, DOI 10.1021/ja040082h
   Xu YL, 2022, ADV MATER, V34, DOI 10.1002/adma.202200905
   Xue M Y, J MATER
   Xue MY, 2018, NANOSCALE, V10, P18124, DOI 10.1039/c8nr05017a
   Xue MY, 2016, NEW J CHEM, V40, P1698, DOI 10.1039/c5nj02181b
   Yan FY, 2014, PROG CHEM, V26, P61, DOI 10.7536/PC130643
   Yan X, 2017, J NANOBIOTECHNOL, V15, DOI 10.1186/s12951-017-0296-z
   Yang ST, 2009, J AM CHEM SOC, V131, P11308, DOI 10.1021/ja904843x
   Yang YL, 2020, ANALYST, V145, P1056, DOI 10.1039/c9an02246e
   Yao H, 2018, INT J NANOMED, V13, P6249, DOI 10.2147/IJN.S176176
   Yu J, 2015, SENSOR ACTUAT B-CHEM, V214, P29, DOI 10.1016/j.snb.2015.03.006
   Yuan FL, 2017, ADV MATER, V29, DOI 10.1002/adma.201604436
   Zhai YP, 2022, ADV ENERGY MATER, V12, DOI 10.1002/aenm.202103426
   Zhang HJ, 2017, ANAL BIOANAL CHEM, V409, P2401, DOI 10.1007/s00216-017-0187-z
   Zhang JH, 2016, SCI REP-UK, V6, DOI 10.1038/srep37860
   Zhang M, 2018, NANOMEDICINE BIOTECH, V46, P1562
   Zhang ML, 2021, J NANOBIOTECHNOL, V19, DOI 10.1186/s12951-021-00847-y
   Zhang ML, 2020, NANOMEDICINE-UK, V15, P851, DOI 10.2217/nnm-2019-0369
   Zhang Y, 2021, J NANOBIOTECHNOL, V19, DOI 10.1186/s12951-021-00908-2
   Zhao SJ, 2015, ACS APPL MATER INTER, V7, P17054, DOI 10.1021/acsami.5b03228
   Zhao XY, 2019, TALANTA, V201, P1, DOI 10.1016/j.talanta.2019.03.095
   Zhao Y S, 2021, GUID J TRADIT CHIN M, V27, P56
   Zhao Y, 2017, SCI REP-UK, V7, DOI 10.1038/s41598-017-04073-1
   Zheng XD, 2021, ANALYST, V146, P911, DOI [10.1039/D0AN01599G, 10.1039/d0an01599g]
   Zhu LL, 2013, J MATER CHEM C, V1, P4925, DOI 10.1039/c3tc30701h
   Zhu SJ, 2013, ANGEW CHEM INT EDIT, V52, P3953, DOI 10.1002/anie.201300519
   Zuo G C, J PHYS
NR 135
TC 0
Z9 0
U1 0
U2 0
PU CHINESE ACAD SCIENCES
PI BEIJING
PA NO. 33 BEISIHUANXILU,  ZHONGGUANCUN, BEIJING 100080, PEOPLES R CHINA
SN 1005-281X
J9 PROG CHEM
JI Prog. Chem.
PD MAY 24
PY 2023
VL 35
IS 5
BP 655
EP 682
DI 10.7536/PC221024
PG 28
WC Chemistry, Multidisciplinary
WE Science Citation Index Expanded (SCI-EXPANDED)
SC Chemistry
GA L9FS8
UT WOS:001026255800001
DA 2023-08-19
ER

PT J
AU Li, Y
   Yan, ZH
   Fan, JH
   Yao, XL
   Zhou, X
   Cai, Y
AF Li, Yang
   Yan, Zhihong
   Fan, Jiahua
   Yao, Xuelian
   Zhou, Xiang
   Cai, Ying
TI Application of Diphenyl Functionalization of Nickel Foam as Dispersive
   Solid-Phase Extraction Adsorbent to Polycyclic Aromatic Hydrocarbon
   Contaminants in Chinese Herbal Medicines
SO CHROMATOGRAPHIA
LA English
DT Article
DE Diphenyl functionalized nickel foam; Polycyclic aromatic hydrocarbons;
   Dispersive solid-phase extraction; Gas chromatography-mass
   spectrometric; Chinese herbal medicines
ID CHROMATOGRAPHY-MASS SPECTROMETRY; METAL-ORGANIC FRAMEWORK; MAGNETIC
   NANOPARTICLES; SORBENT; SAMPLES; NANOCOMPOSITES; COMPOSITE; RESIDUES
AB A novel sorbent of diphenyl-functionalized nickel foam (NF-2Ph) was synthesized and used in the dispersive solid-phase extraction (DSPE) and gas chromatography-mass spectrometric (GC-MS) analysis of exogenous polycyclic aromatic hydrocarbons (PAHs) contaminants in Chinese herbal medicines. The prepared materials were characterized using scanning electron microscopy (SEM), Fourier-transform infrared spectroscopy (FT-IR), X-ray photoelectron spectroscopy (XPS), vibrating sample magnetometer (VSM), and N-2 adsorption-desorption experiments. Major parameters affecting the extraction, such as sorbent dosage, extraction time, sample volume, desorption solvent type, eluent solvent volume, and elution time, were evaluated. Under optimal conditions, the proposed method showed good linearity (R-2 >= 0.9932) within the concentration range of 20-2000 ng mL(-1). It provided low limits of detection (0.5-7.6 ng mL(-1)), good precision (relative standard deviation < 7.6%), and satisfactory recoveries (83.0-110%). The developed method was successfully applied to the simultaneous determination of 16 PAHs in Chinese herbal medicines.
C1 [Li, Yang; Yan, Zhihong; Fan, Jiahua; Yao, Xuelian; Zhou, Xiang; Cai, Ying] Jiangxi Univ Chinese Med, Coll Pharm, Nanchang 330004, Jiangxi, Peoples R China.
C3 Jiangxi University of Traditional Chinese Medicine
RP Cai, Y (通讯作者)，Jiangxi Univ Chinese Med, Coll Pharm, Nanchang 330004, Jiangxi, Peoples R China.
EM yangliinny@163.com; caiyingcy0208@163.com
FU National Natural Science Foundation of China [21904051, 82160827];
   Ganjiang New Area Science and Technology Plan Project [2021016]
FX This work was supported by the National Natural Science Foundation of
   China (No. 21904051, 82160827) and the Ganjiang New Area Science and
   Technology Plan Project (No. 2021016).
CR ADIE GU, 2022, PROC INT ACAD ECOL E, V12, P54
   Amiri A, 2018, NEW J CHEM, V42, P16744, DOI 10.1039/c8nj03936d
   Amiri A, 2016, MICROCHIM ACTA, V183, P149, DOI 10.1007/s00604-015-1622-5
   Bach LG, 2012, MOL CRYST LIQ CRYST, V565, P78, DOI 10.1080/15421406.2012.692262
   Bianchi F, 2012, J CHROMATOGR A, V1231, P8, DOI 10.1016/j.chroma.2012.02.015
   Cai Y, 2016, J CHROMATOGR A, V1478, P2, DOI 10.1016/j.chroma.2016.11.030
   Cai Y, 2015, RSC ADV, V5, P56189, DOI 10.1039/c5ra10054b
   China Food and Drug Administration, 2021, 50092652021 GB
   Cui ZY, 2015, ANAL BIOANAL CHEM, V407, P1989, DOI 10.1007/s00216-015-8463-2
   European Commission, 2015, OFFICIAL J EUROPEAN
   Fu HQ, 2017, RSC ADV, V7, P16513, DOI 10.1039/c6ra27219c
   Hwang HJ, 2021, FOODS, V10, DOI 10.3390/foods10092200
   Ishizaki A, 2011, ANAL METHODS-UK, V3, P299, DOI 10.1039/c0ay00423e
   Jillani SMS, 2019, MICROCHEM J, V144, P361, DOI 10.1016/j.microc.2018.09.027
   Liu XF, 2014, TALANTA, V119, P341, DOI 10.1016/j.talanta.2013.11.039
   Liu YY, 2018, SENSOR ACTUAT B-CHEM, V273, P884, DOI 10.1016/j.snb.2018.07.003
   Naing NN, 2016, J CHROMATOGR A, V1440, P23, DOI 10.1016/j.chroma.2016.02.046
   Reinholds I, 2017, FOOD ADDIT CONTAM B, V10, P5, DOI 10.1080/19393210.2016.1210244
   Sadowska-Rociek A, 2013, B ENVIRON CONTAM TOX, V90, P508, DOI 10.1007/s00128-012-0951-x
   Schneider IL, 2016, SCI TOTAL ENVIRON, V541, P1151, DOI 10.1016/j.scitotenv.2015.09.142
   SELVI C, 2017, J ENTOMOL ZOOL STU N, V5, P945
   She XK, 2015, J CHROMATOGR A, V1423, P31, DOI 10.1016/j.chroma.2015.10.065
   Shi YT, 2016, FOOD CHEM, V199, P75, DOI 10.1016/j.foodchem.2015.11.137
   Shi ZH, 2011, PROCEDIA ENVIRON SCI, V10, P1216, DOI 10.1016/j.proenv.2011.09.195
   Shirani M, 2022, FOOD CHEM, V373, DOI 10.1016/j.foodchem.2021.131421
   Sun XZ, 2022, J CHROMATOGR A, V1663, DOI 10.1016/j.chroma.2021.462750
   Tang PD, 2018, NANOMATERIALS-BASEL, V8, DOI 10.3390/nano8080565
   Tripathy V, 2015, PHYTOCHEM LETT, V14, P67, DOI 10.1016/j.phytol.2015.09.003
   Wang M, 2015, TALANTA, V132, P922, DOI 10.1016/j.talanta.2014.08.071
   Wang QS, 2019, MATER CHEM FRONT, V3, P2090, DOI 10.1039/c9qm00392d
   Xia L, 2017, J CHROMATOGR A, V1500, P24, DOI 10.1016/j.chroma.2017.04.004
   Xiao J, 2023, ANAL LETT, V56, P1465, DOI 10.1080/00032719.2022.2134886
   Yazdanpanah M, 2019, J CHROMATOGR A, V1585, P34, DOI 10.1016/j.chroma.2018.11.066
   Yu B, 2017, RSC ADV, V7, P4671, DOI 10.1039/c6ra24682f
   Yu L, 2012, FOOD ADDIT CONTAM A, V29, P1800, DOI 10.1080/19440049.2012.711778
   Yu LF, 2015, J LIQ CHROMATOGR R T, V38, P1783, DOI 10.1080/10826076.2013.864979
   Yu S, 2016, J EUR CERAM SOC, V36, P403, DOI 10.1016/j.jeurceramsoc.2015.10.029
   Zhang JH, 2015, EVID-BASED COMPL ALT, V2015, DOI 10.1155/2015/316706
   Zhang L, 2018, TOXINS, V10, DOI 10.3390/toxins10020065
   Zhang QL, 2021, TALANTA, V231, DOI 10.1016/j.talanta.2021.122332
   Zhao YL, 2018, PROG NAT SCI-MATER, V28, P337, DOI 10.1016/j.pnsc.2018.04.013
   Zhou DB, 2020, J CHROMATOGR B, V1144, DOI 10.1016/j.jchromb.2020.122076
   Zhou QX, 2017, J CHROMATOGR A, V1487, P22, DOI 10.1016/j.chroma.2017.01.046
NR 43
TC 0
Z9 0
U1 1
U2 1
PU SPRINGER HEIDELBERG
PI HEIDELBERG
PA TIERGARTENSTRASSE 17, D-69121 HEIDELBERG, GERMANY
SN 0009-5893
EI 1612-1112
J9 CHROMATOGRAPHIA
JI Chromatographia
PD JUL
PY 2023
VL 86
IS 7
BP 553
EP 565
DI 10.1007/s10337-023-04264-1
EA JUN 2023
PG 13
WC Biochemical Research Methods; Chemistry, Analytical
WE Science Citation Index Expanded (SCI-EXPANDED)
SC Biochemistry & Molecular Biology; Chemistry
GA N8WB9
UT WOS:001007604400001
DA 2023-08-19
ER

PT J
AU Han, BJ
   Qian, B
   He, Y
   Peng, LX
AF Han, Bingjun
   Qian, Bing
   He, Yan
   Peng, Lixu
TI Determination of Plant Growth Regulators in Chinese Herbal Medicine: A
   Comparison of Liquid (QuEChERS) and Solid (MSPD) Extraction Methods
SO JOURNAL OF THE BRAZILIAN CHEMICAL SOCIETY
LA English
DT Article
DE plant growth regulator; QuEChERS; MSPD; Chinese herbal medicine
[truncated: 16,070,353 more chars]
